# Supplementary material for: Functional mapping and annotation of genetic associations with FUMA
Source: Nat Commun. 2017 Nov 28;8:1826. doi: 10.1038/s41467-017-01261-5 (PMC5705698; doi:10.1038/s41467-017-01261-5)
Supplement: Supplementary file 4 — Supplementary Data 1 [file 41467_2017_1261_MOESM4_ESM.xlsx]

## Sheet: Supplementary Data 1
Supplementary Data 1. Independent significant SNPs at r2<0.6 identified from BMI GWAS Genomic locus: the index of genomic risk loci matched with S. Data 3. #SNPs in LD: The number of SNPs which are in LD of the corresponding independent significant SNPs at r2<0.6. This includes the SNPs that are not available in the input of GWAS summary statistics but are extracted from 1000G. #GWAS SNPs in LD: …
Genomic locus	uniqID	rsID	chr	bp	p	#SNPs in LD	#GWAS SNPs in LD
1	1:49376820:C:T	rs1343424	1	49376820	2.28e-08	12	7
1	1:49589847:A:G	rs657452	1	49589847	5.482e-13	249	130
1	1:50559820:C:T	rs11583200	1	50559820	1.479e-08	101	44
2	1:72518420:A:T	rs12354124	1	72518420	2.175e-13	26	14
2	1:72588119:A:G	rs12128707	1	72588119	1.841e-12	4	4
2	1:72593767:C:T	rs12141628	1	72593767	6.44e-18	101	50
2	1:72595125:C:T	rs2821236	1	72595125	6.3e-14	29	11
2	1:72735458:C:T	rs12137231	1	72735458	8.282e-13	10	7
2	1:72751185:C:T	rs3101336	1	72751185	2.661e-26	38	15
2	1:72838529:A:G	rs1993709	1	72838529	1.655e-21	149	36
2	1:72910182:G:T	rs10889955	1	72910182	3.998e-17	91	52
3	1:75002193:A:G	rs12566985	1	75002193	3.282e-15	53	43
4	1:78400540:A:C	rs1780050	1	78400540	1.488e-08	3	2
4	1:78446761:A:G	rs12401738	1	78446761	1.145e-10	28	10
4	1:78623626:C:T	rs17391694	1	78623626	1.025e-08	1	1
5	1:96887370:C:T	rs2968487	1	96887370	2.76e-11	114	49
5	1:96924097:C:T	rs11165643	1	96924097	2.07e-12	47	23
5	1:97002766:A:C	rs2800427	1	97002766	8.575e-09	43	21
5	1:97076234:A:C	rs17115529	1	97076234	2.896e-08	158	35
6	1:110154688:C:T	rs17024393	1	110154688	7.029e-14	16	3
7	1:177778091:C:T	rs12135579	1	177778091	7.53e-12	5	4
7	1:177795619:A:G	rs12132236	1	177795619	3.496e-10	26	14
7	1:177806838:A:G	rs2902200	1	177806838	8.026e-18	20	10
7	1:177864554:A:G	rs10798580	1	177864554	1.159e-08	4	3
7	1:177877979:C:T	rs604388	1	177877979	2.797e-21	29	19
7	1:177889480:A:G	rs543874	1	177889480	2.618e-35	37	16
7	1:177895763:A:T	rs561634	1	177895763	2.319e-10	6	5
7	1:177902753:C:G	rs591120	1	177902753	5.21e-12	3	3
7	1:177918499:A:G	rs10798583	1	177918499	5.711e-09	5	2
7	1:177931122:A:G	rs10798585	1	177931122	3.139e-12	4	2
8	1:201784287:A:C	rs2820292	1	201784287	1.834e-10	27	13
8	1:201872264:C:T	rs2820315	1	201872264	1.601e-09	47	20
9	2:554109:C:T	rs13411762	2	554109	1.076e-08	88	28
9	2:574368:C:G	rs10176391	2	574368	2.635e-09	1	1
9	2:602036:C:T	rs12996547	2	602036	3.667e-14	3	1
9	2:608411:G:T	rs12714411	2	608411	2.77e-08	24	11
9	2:613290:G:T	rs2903495	2	613290	8.609e-16	45	24
9	2:632348:A:G	rs13021737	2	632348	1.113e-50	211	89
9	2:648899:A:G	rs4611674	2	648899	4.543e-12	10	5
9	2:653623:C:G	rs10188118	2	653623	1.121e-20	2	1
9	2:654281:A:G	rs6548242	2	654281	1.874e-10	1	1
9	2:655222:A:G	rs13029479	2	655222	2.078e-19	2	1
9	2:656450:C:T	rs1317006	2	656450	4.968e-10	23	9
9	2:663483:A:G	rs12999373	2	663483	4.1e-08	5	3
10	2:24730847:A:G	rs10495749	2	24730847	4.411e-09	130	39
10	2:25070645:A:G	rs1344840	2	25070645	2.884e-09	22	10
10	2:25083310:C:T	rs7576788	2	25083310	2.355e-15	3	1
10	2:25102709:C:T	rs13412941	2	25102709	9.068e-10	66	40
10	2:25150296:A:G	rs10182181	2	25150296	8.777e-24	132	64
10	2:25153986:C:T	rs6726261	2	25153986	3.319e-15	4	1
10	2:25193998:A:T	rs6749646	2	25193998	9.209e-09	14	2
11	2:26928811:A:G	rs11126666	2	26928811	1.332e-09	10	2
12	2:58857419:C:G	rs13011109	2	58857419	1.876e-08	9	4
12	2:58935282:G:T	rs4671328	2	58935282	6.217e-09	5	5
12	2:58951187:A:G	rs2708149	2	58951187	3.015e-08	52	27
13	2:59305625:C:T	rs1016287	2	59305625	2.253e-11	30	12
14	2:63053048:A:G	rs11688816	2	63053048	1.893e-08	6	4
15	2:143043285:C:T	rs2121279	2	143043285	2.313e-08	54	12
16	2:181550962:C:T	rs1528435	2	181550962	1.196e-08	29	10
17	2:213413231:A:G	rs7599312	2	213413231	1.173e-10	4	2
18	3:25106437:A:G	rs6804842	3	25106437	2.476e-09	20	13
19	3:61236462:C:T	rs2365389	3	61236462	1.629e-10	173	43
20	3:81792112:A:C	rs3849570	3	81792112	2.601e-08	132	62
21	3:85653460:A:G	rs10511073	3	85653460	1.956e-10	482	140
21	3:85658230:C:T	rs1375561	3	85658230	9.927e-09	74	18
21	3:85717062:A:G	rs4306872	3	85717062	9.678e-11	129	55
21	3:85807590:G:T	rs13078960	3	85807590	1.737e-14	49	33
21	3:85895494:A:C	rs7629375	3	85895494	1.846e-11	41	19
21	3:85964524:A:T	rs9309995	3	85964524	1.546e-09	136	57
22	3:141275436:G:T	rs16851483	3	141275436	3.548e-10	46	5
23	3:185785996:C:T	rs9831938	3	185785996	4.034e-13	3	3
23	3:185824004:C:T	rs1516725	3	185824004	1.886e-22	51	15
23	3:185834290:C:T	rs7647305	3	185834290	1.349e-20	16	5
24	4:45133240:A:G	rs7659184	4	45133240	2.594e-09	34	9
24	4:45142805:A:G	rs1849338	4	45142805	1.17e-13	50	18
24	4:45175804:C:T	rs16858082	4	45175804	1.19e-19	11	6
24	4:45182527:A:G	rs10938397	4	45182527	3.205e-38	6	3
24	4:45184907:A:G	rs13104545	4	45184907	4.313e-17	1	1
25	4:77129568:C:G	rs17001654	4	77129568	7.76e-09	15	4
26	4:103188709:C:T	rs13107325	4	103188709	1.825e-12	5	2
26	4:103284865:C:T	rs13114738	4	103284865	6.817e-10	19	6
27	4:145659064:C:T	rs11727676	4	145659064	2.55e-08	2	1
28	5:74604742:A:G	rs6871667	5	74604742	2.851e-08	17	6
28	5:74673707:A:G	rs13356670	5	74673707	3.277e-08	1	1
28	5:74692776:A:G	rs6453133	5	74692776	6.281e-10	81	41
28	5:74928883:G:T	rs253392	5	74928883	1.024e-10	20	15
28	5:74934009:A:T	rs34341	5	74934009	4.465e-10	49	26
28	5:74988369:A:G	rs888789	5	74988369	2.173e-08	1	1
28	5:74998264:A:G	rs2307113	5	74998264	1.474e-09	99	22
28	5:75015242:G:T	rs2112347	5	75015242	6.191e-17	32	20
29	6:34563164:A:G	rs205262	6	34563164	1.753e-10	273	82
30	6:40348653:A:G	rs2033529	6	40348653	1.388e-08	13	4
31	6:50766781:A:G	rs2744489	6	50766781	1.943e-08	27	9
31	6:50772775:A:T	rs16880682	6	50772775	1.146e-13	26	7
31	6:50812906:A:G	rs2817419	6	50812906	3.662e-15	3	3
31	6:50845490:A:G	rs2207139	6	50845490	4.126e-29	43	11
31	6:50857995:A:G	rs9473932	6	50857995	5.27e-23	10	2
31	6:50930598:C:T	rs1547211	6	50930598	2.34e-09	90	37
31	6:50942550:G:T	rs10484665	6	50942550	4.907e-15	16	6
31	6:50954071:A:G	rs283579	6	50954071	4.02e-10	2	1
31	6:50959261:C:T	rs17540418	6	50959261	4.889e-09	3	2
31	6:51016523:A:G	rs10484664	6	51016523	3.756e-09	27	15
32	6:108977663:C:T	rs9400239	6	108977663	1.613e-08	60	41
33	6:163033350:A:G	rs13191362	6	163033350	7.339e-09	190	24
34	7:75163169:A:G	rs1167827	7	75163169	6.333e-10	45	5
35	7:76608143:C:T	rs2245368	7	76608143	3.187e-08	107	5
36	8:76573711:G:T	rs2922763	8	76573711	5.742e-10	6	1
36	8:76650334:C:T	rs2060604	8	76650334	5.789e-11	15	8
36	8:76806584:C:T	rs17405819	8	76806584	2.07e-11	158	91
36	8:76873699:A:G	rs1381660	8	76873699	3.798e-08	59	34
36	8:77004358:A:G	rs865531	8	77004358	4.07e-08	44	19
37	8:85079709:C:T	rs2033732	8	85079709	4.889e-08	56	36
38	9:15634326:C:T	rs4740619	9	15634326	4.564e-09	644	280
39	9:28414339:A:G	rs10968576	9	28414339	6.607e-14	23	10
40	9:111932342:C:T	rs6477694	9	111932342	2.673e-08	1	1
41	9:120378483:C:T	rs1928295	9	120378483	7.91e-10	26	15
42	9:129460914:A:G	rs10733682	9	129460914	1.83e-08	10	6
43	10:87410904:A:G	rs7899106	10	87410904	2.96e-08	177	15
44	10:102395440:C:T	rs17094222	10	102395440	5.942e-11	29	9
45	10:104869038:C:T	rs11191560	10	104869038	8.446e-09	127	52
46	10:114758349:C:T	rs7903146	10	114758349	1.112e-11	26	7
47	11:8625096:A:G	rs4929942	11	8625096	1.014e-08	213	81
47	11:8673939:C:G	rs4256980	11	8673939	2.9e-11	50	21
48	11:27456059:C:T	rs4514364	11	27456059	4.462e-09	7	2
48	11:27472705:A:G	rs12789402	11	27472705	1.695e-14	12	3
48	11:27508681:C:T	rs11030024	11	27508681	9.035e-14	17	8
48	11:27511998:A:G	rs12790913	11	27511998	6.965e-16	38	22
48	11:27618490:C:T	rs11030066	11	27618490	2.136e-09	6	2
48	11:27675712:C:T	rs1519480	11	27675712	9.581e-21	30	15
48	11:27684517:A:G	rs11030104	11	27684517	5.557e-28	80	41
48	11:27744859:C:T	rs12273363	11	27744859	4.088e-14	3	3
49	11:43864278:C:T	rs2176598	11	43864278	2.971e-08	83	44
50	11:47365199:A:G	rs2856650	11	47365199	3.551e-09	7	4
50	11:47441472:A:T	rs3781627	11	47441472	5.628e-14	2	1
50	11:47500267:C:T	rs2242081	11	47500267	1.671e-12	166	64
50	11:47530024:A:G	rs6485758	11	47530024	8.097e-12	68	30
50	11:47650993:C:T	rs3817334	11	47650993	5.145e-17	169	59
51	11:115022404:A:G	rs12286929	11	115022404	1.31e-12	23	9
51	11:115044850:A:C	rs1048932	11	115044850	9.429e-10	24	16
52	12:50177324:A:T	rs11836282	12	50177324	2.418e-14	19	7
52	12:50204709:A:G	rs4898530	12	50204709	1.253e-13	23	10
52	12:50231025:A:G	rs4898534	12	50231025	2.536e-17	15	6
52	12:50247468:A:G	rs7138803	12	50247468	8.153e-24	36	8
52	12:50251910:G:T	rs4898539	12	50251910	3.262e-17	66	17
52	12:50285562:C:T	rs17201502	12	50285562	1.128e-13	10	2
53	12:122781897:A:G	rs11057405	12	122781897	2.019e-08	2	1
54	13:28017782:C:T	rs9581854	13	28017782	2.291e-10	93	30
54	13:28047269:A:G	rs1006353	13	28047269	3.855e-09	10	6
55	13:54102206:A:G	rs12429545	13	54102206	1.094e-12	13	7
55	13:54111175:A:C	rs1927850	13	54111175	1.692e-09	48	34
56	14:25928179:A:C	rs10132280	14	25928179	1.141e-11	43	21
57	14:29736838:A:C	rs12885454	14	29736838	1.943e-10	48	11
58	14:30515112:C:T	rs11847697	14	30515112	3.99e-09	39	9
59	14:79899454:C:T	rs7141420	14	79899454	1.23e-14	1	1
59	14:79901465:C:G	rs11625769	14	79901465	1.701e-08	6	5
59	14:79903376:A:G	rs2370983	14	79903376	2.541e-11	9	5
59	14:79940383:G:T	rs7144011	14	79940383	1.384e-14	19	11
60	15:51748610:A:G	rs3736485	15	51748610	7.412e-09	266	103
61	15:68077168:C:T	rs16951275	15	68077168	1.911e-17	81	43
61	15:68080886:A:T	rs4776970	15	68080886	8.873e-15	28	15
62	16:3599655:A:G	rs12448257	16	3599655	1.588e-09	8	4
62	16:3627358:C:T	rs758747	16	3627358	7.473e-10	3	1
63	16:4015729:C:T	rs879620	16	4015729	1.061e-09	7	2
64	16:19826534:C:G	rs8056711	16	19826534	4.67e-08	146	55
64	16:19834422:A:G	rs4782286	16	19834422	3.961e-08	31	14
64	16:19880943:C:G	rs1292637	16	19880943	2.882e-09	16	4
64	16:19935389:A:G	rs12446632	16	19935389	1.477e-18	78	22
64	16:19944428:C:T	rs11640068	16	19944428	7.898e-09	1	1
64	16:19999561:A:T	rs11074422	16	19999561	3.337e-08	22	12
64	16:20255123:C:T	rs11074446	16	20255123	1.306e-08	18	14
65	16:28333411:A:G	rs2650492	16	28333411	1.915e-09	21	2
65	16:28574615:A:G	rs480400	16	28574615	4.806e-11	15	5
65	16:28838073:A:G	rs12448482	16	28838073	6.798e-15	36	7
65	16:28889486:A:C	rs3888190	16	28889486	3.14e-23	311	61
65	16:28990101:C:T	rs7187575	16	28990101	4.507e-10	8	6
65	16:28998111:A:T	rs4788115	16	28998111	3.282e-09	2	1
66	16:31129895:A:G	rs9925964	16	31129895	8.108e-10	62	24
67	16:53712135:A:G	rs1477199	16	53712135	4.558e-08	47	11
67	16:53764849:G:T	rs4280233	16	53764849	3.001e-08	8	3
67	16:53769293:A:G	rs7203521	16	53769293	3.455e-24	10	7
67	16:53791798:A:G	rs11643744	16	53791798	8.765e-17	5	3
67	16:53792922:A:G	rs7186521	16	53792922	1.497e-19	9	5
67	16:53797565:A:G	rs4784323	16	53797565	1.483e-44	1	1
67	16:53803574:A:T	rs1558902	16	53803574	7.51e-153	107	48
67	16:53805344:C:G	rs11075986	16	53805344	1.234e-12	10	2
67	16:53806145:C:T	rs2058908	16	53806145	5.868e-60	2	1
67	16:53812524:A:G	rs16945088	16	53812524	4.952e-10	1	1
67	16:53813498:C:T	rs8063946	16	53813498	7.104e-09	2	2
67	16:53816647:C:G	rs4783819	16	53816647	2.332e-72	9	5
67	16:53839135:C:T	rs8044769	16	53839135	3.911e-85	4	1
67	16:53865226:C:G	rs12921970	16	53865226	2.515e-10	1	1
67	16:53877592:C:T	rs6499653	16	53877592	2.321e-13	23	8
68	17:5283252:A:G	rs1000940	17	5283252	1.284e-08	181	53
69	17:78615571:A:G	rs12940622	17	78615571	2.494e-09	45	21
70	18:21087531:C:T	rs891389	18	21087531	4.408e-08	30	13
70	18:21104888:C:T	rs1808579	18	21104888	4.169e-08	66	35
71	18:56883319:G:T	rs7243357	18	56883319	3.857e-08	25	13
72	18:57715608:C:T	rs9945063	18	57715608	1.353e-08	1	1
72	18:57720337:A:G	rs1573399	18	57720337	2.079e-08	12	7
72	18:57725188:G:T	rs4613164	18	57725188	2.017e-08	5	4
72	18:57745744:C:T	rs1942863	18	57745744	1.572e-24	13	7
72	18:57767635:C:T	rs11660783	18	57767635	1.682e-34	1	1
72	18:57799449:A:T	rs1942859	18	57799449	1.236e-32	38	19
72	18:57803890:C:G	rs4940929	18	57803890	6.854e-11	4	3
72	18:57828038:C:T	rs536783	18	57828038	2.044e-19	46	36
72	18:57829135:C:T	rs6567160	18	57829135	3.93e-53	103	46
72	18:57855886:C:G	rs1942873	18	57855886	2.916e-09	1	1
72	18:57859877:A:G	rs9954571	18	57859877	9.938e-10	3	3
72	18:57869590:C:T	rs9947301	18	57869590	3.704e-11	31	13
72	18:57869750:C:T	rs9947403	18	57869750	9.74e-23	26	21
72	18:57882787:A:C	rs489693	18	57882787	6.895e-38	16	11
72	18:57942799:C:T	rs9956279	18	57942799	2.624e-25	68	28
72	18:57943425:C:T	rs1563602	18	57943425	5.993e-09	2	1
72	18:57948098:C:T	rs12607795	18	57948098	1.468e-14	8	5
72	18:58035204:G:T	rs1943226	18	58035204	1.139e-11	1	1
72	18:58040624:A:G	rs17066842	18	58040624	6.403e-14	12	5
72	18:58044818:G:T	rs17066846	18	58044818	5.213e-14	27	15
72	18:58049656:C:T	rs17066856	18	58049656	6.225e-13	6	3
73	19:18454825:A:G	rs17724992	19	18454825	3.415e-08	16	2
74	19:34309532:A:G	rs29941	19	34309532	2.407e-08	17	8
75	19:45395619:A:G	rs2075650	19	45395619	1.247e-08	12	3
76	19:46202172:C:T	rs2287019	19	46202172	4.585e-18	9	4
77	19:47569003:A:G	rs3810291	19	47569003	4.812e-15	43	13
