# Supplementary material for: Functional mapping and annotation of genetic associations with FUMA
Source: Nat Commun. 2017 Nov 28;8:1826. doi: 10.1038/s41467-017-01261-5 (PMC5705698; doi:10.1038/s41467-017-01261-5)
Supplement: Supplementary file 5 — Supplementary Data 2 [file 41467_2017_1261_MOESM5_ESM.xlsx]

## Sheet: Supplementary Data 2
Supplementary Data 2. Lead SNPs identified from independent significant SNPs of BMI GWAS Genomic locus: the index of genomic risk loci matched with S. Data 3. #Ind. Sig. SNPs: The number of independent significant SNPs which are in LD with the corresponding lead SNPs at r2<=0.1. Ind. Sig. SNPs: rsID of independent significant SNPs which are in LD with the corresponding lead SNPs at r2<=0.1.
Genomic Locus	uniqID	chr	pos	rsID	p	#Ind. Sig. SNPs	Ind. Sig. SNPs
1	1:49589847:A:G	1	49589847	rs657452	5.482e-13	3	rs657452, rs11583200, rs1343424
2	1:72751185:C:T	1	72751185	rs3101336	2.661e-26	8	rs3101336, rs10889955, rs12128707, rs12137231, rs12141628, rs12354124, rs1993709, rs2821236
3	1:75002193:A:G	1	75002193	rs12566985	3.282e-15	1	rs12566985
4	1:78446761:A:G	1	78446761	rs12401738	1.145e-10	3	rs12401738, rs17391694, rs1780050
5	1:96924097:C:T	1	96924097	rs11165643	2.07e-12	4	rs11165643, rs17115529, rs2800427, rs2968487
6	1:110154688:C:T	1	110154688	rs17024393	7.029e-14	1	rs17024393
7	1:177889480:A:G	1	177889480	rs543874	2.618e-35	10	rs543874, rs10798580, rs10798583, rs10798585, rs12132236, rs12135579, rs2902200, rs561634, rs591120, rs604388
8	1:201784287:A:C	1	201784287	rs2820292	1.834e-10	2	rs2820292, rs2820315
9	2:574368:C:G	2	574368	rs10176391	2.635e-09	2	rs10176391, rs13411762
9	2:632348:A:G	2	632348	rs13021737	1.113e-50	7	rs13021737, rs10188118, rs12996547, rs13029479, rs2903495, rs4611674, rs6548242
9	2:656450:C:T	2	656450	rs1317006	4.968e-10	4	rs1317006, rs10188118, rs12714411, rs12999373
10	2:25150296:A:G	2	25150296	rs10182181	8.777e-24	7	rs10182181, rs10495749, rs13412941, rs1344840, rs6726261, rs6749646, rs7576788
11	2:26928811:A:G	2	26928811	rs11126666	1.332e-09	1	rs11126666
12	2:58935282:G:T	2	58935282	rs4671328	6.217e-09	3	rs4671328, rs13011109, rs2708149
13	2:59305625:C:T	2	59305625	rs1016287	2.253e-11	1	rs1016287
14	2:63053048:A:G	2	63053048	rs11688816	1.893e-08	1	rs11688816
15	2:143043285:C:T	2	143043285	rs2121279	2.313e-08	1	rs2121279
16	2:181550962:C:T	2	181550962	rs1528435	1.196e-08	1	rs1528435
17	2:213413231:A:G	2	213413231	rs7599312	1.173e-10	1	rs7599312
18	3:25106437:A:G	3	25106437	rs6804842	2.476e-09	1	rs6804842
19	3:61236462:C:T	3	61236462	rs2365389	1.629e-10	1	rs2365389
20	3:81792112:A:C	3	81792112	rs3849570	2.601e-08	1	rs3849570
21	3:85658230:C:T	3	85658230	rs1375561	9.927e-09	4	rs1375561, rs10511073, rs4306872, rs7629375
21	3:85807590:G:T	3	85807590	rs13078960	1.737e-14	5	rs13078960, rs10511073, rs4306872, rs7629375, rs9309995
22	3:141275436:G:T	3	141275436	rs16851483	3.548e-10	1	rs16851483
23	3:185824004:C:T	3	185824004	rs1516725	1.886e-22	3	rs1516725, rs7647305, rs9831938
24	4:45182527:A:G	4	45182527	rs10938397	3.205e-38	5	rs10938397, rs13104545, rs16858082, rs1849338, rs7659184
25	4:77129568:C:G	4	77129568	rs17001654	7.76e-09	1	rs17001654
26	4:103188709:C:T	4	103188709	rs13107325	1.825e-12	2	rs13107325, rs13114738
27	4:145659064:C:T	4	145659064	rs11727676	2.55e-08	1	rs11727676
28	5:75015242:G:T	5	75015242	rs2112347	6.191e-17	8	rs2112347, rs13356670, rs2307113, rs253392, rs34341, rs6453133, rs6871667, rs888789
29	6:34563164:A:G	6	34563164	rs205262	1.753e-10	1	rs205262
30	6:40348653:A:G	6	40348653	rs2033529	1.388e-08	1	rs2033529
31	6:50812906:A:G	6	50812906	rs2817419	3.662e-15	3	rs2817419, rs283579, rs9473932
31	6:50845490:A:G	6	50845490	rs2207139	4.126e-29	8	rs2207139, rs10484664, rs10484665, rs1547211, rs16880682, rs17540418, rs2744489, rs9473932
32	6:108977663:C:T	6	108977663	rs9400239	1.613e-08	1	rs9400239
33	6:163033350:A:G	6	163033350	rs13191362	7.339e-09	1	rs13191362
34	7:75163169:A:G	7	75163169	rs1167827	6.333e-10	1	rs1167827
35	7:76608143:C:T	7	76608143	rs2245368	3.187e-08	1	rs2245368
36	8:76806584:C:T	8	76806584	rs17405819	2.07e-11	5	rs17405819, rs1381660, rs2060604, rs2922763, rs865531
37	8:85079709:C:T	8	85079709	rs2033732	4.889e-08	1	rs2033732
38	9:15634326:C:T	9	15634326	rs4740619	4.564e-09	1	rs4740619
39	9:28414339:A:G	9	28414339	rs10968576	6.607e-14	1	rs10968576
40	9:111932342:C:T	9	111932342	rs6477694	2.673e-08	1	rs6477694
41	9:120378483:C:T	9	120378483	rs1928295	7.91e-10	1	rs1928295
42	9:129460914:A:G	9	129460914	rs10733682	1.83e-08	1	rs10733682
43	10:87410904:A:G	10	87410904	rs7899106	2.96e-08	1	rs7899106
44	10:102395440:C:T	10	102395440	rs17094222	5.942e-11	1	rs17094222
45	10:104869038:C:T	10	104869038	rs11191560	8.446e-09	1	rs11191560
46	10:114758349:C:T	10	114758349	rs7903146	1.112e-11	1	rs7903146
47	11:8673939:C:G	11	8673939	rs4256980	2.9e-11	2	rs4256980, rs4929942
48	11:27511998:A:G	11	27511998	rs12790913	6.965e-16	5	rs12790913, rs11030066, rs12273363, rs1519480, rs4514364
48	11:27684517:A:G	11	27684517	rs11030104	5.557e-28	4	rs11030104, rs11030024, rs12789402, rs1519480
49	11:43864278:C:T	11	43864278	rs2176598	2.971e-08	1	rs2176598
50	11:47650993:C:T	11	47650993	rs3817334	5.145e-17	5	rs3817334, rs2242081, rs2856650, rs3781627, rs6485758
51	11:115022404:A:G	11	115022404	rs12286929	1.31e-12	2	rs12286929, rs1048932
52	12:50247468:A:G	12	50247468	rs7138803	8.153e-24	6	rs7138803, rs11836282, rs17201502, rs4898530, rs4898534, rs4898539
53	12:122781897:A:G	12	122781897	rs11057405	2.019e-08	1	rs11057405
54	13:28017782:C:T	13	28017782	rs9581854	2.291e-10	2	rs9581854, rs1006353
55	13:54102206:A:G	13	54102206	rs12429545	1.094e-12	2	rs12429545, rs1927850
56	14:25928179:A:C	14	25928179	rs10132280	1.141e-11	1	rs10132280
57	14:29736838:A:C	14	29736838	rs12885454	1.943e-10	1	rs12885454
58	14:30515112:C:T	14	30515112	rs11847697	3.99e-09	1	rs11847697
59	14:79899454:C:T	14	79899454	rs7141420	1.23e-14	3	rs7141420, rs2370983, rs7144011
59	14:79901465:C:G	14	79901465	rs11625769	1.701e-08	3	rs11625769, rs2370983, rs7144011
60	15:51748610:A:G	15	51748610	rs3736485	7.412e-09	1	rs3736485
61	15:68077168:C:T	15	68077168	rs16951275	1.911e-17	2	rs16951275, rs4776970
62	16:3627358:C:T	16	3627358	rs758747	7.473e-10	2	rs758747, rs12448257
63	16:4015729:C:T	16	4015729	rs879620	1.061e-09	1	rs879620
64	16:19935389:A:G	16	19935389	rs12446632	1.477e-18	5	rs12446632, rs11640068, rs1292637, rs4782286, rs8056711
64	16:19999561:A:T	16	19999561	rs11074422	3.337e-08	1	rs11074422
64	16:20255123:C:T	16	20255123	rs11074446	1.306e-08	1	rs11074446
65	16:28889486:A:C	16	28889486	rs3888190	3.14e-23	5	rs3888190, rs12448482, rs2650492, rs480400, rs7187575
65	16:28998111:A:T	16	28998111	rs4788115	3.282e-09	3	rs4788115, rs12448482, rs480400
66	16:31129895:A:G	16	31129895	rs9925964	8.108e-10	1	rs9925964
67	16:53712135:A:G	16	53712135	rs1477199	4.558e-08	1	rs1477199
67	16:53769293:A:G	16	53769293	rs7203521	3.455e-24	7	rs7203521, rs11643744, rs2058908, rs4280233, rs4783819, rs4784323, rs7186521
67	16:53803574:A:T	16	53803574	rs1558902	7.51e-153	6	rs1558902, rs2058908, rs4783819, rs4784323, rs7186521, rs8044769
67	16:53805344:C:G	16	53805344	rs11075986	1.234e-12	3	rs11075986, rs16945088, rs8063946
67	16:53877592:C:T	16	53877592	rs6499653	2.321e-13	2	rs6499653, rs12921970
68	17:5283252:A:G	17	5283252	rs1000940	1.284e-08	1	rs1000940
69	17:78615571:A:G	17	78615571	rs12940622	2.494e-09	1	rs12940622
70	18:21104888:C:T	18	21104888	rs1808579	4.169e-08	2	rs1808579, rs891389
71	18:56883319:G:T	18	56883319	rs7243357	3.857e-08	1	rs7243357
72	18:57715608:C:T	18	57715608	rs9945063	1.353e-08	3	rs9945063, rs1573399, rs4613164
72	18:57829135:C:T	18	57829135	rs6567160	3.93e-53	8	rs6567160, rs11660783, rs1942859, rs1942863, rs489693, rs4940929, rs536783, rs9947403
72	18:57869590:C:T	18	57869590	rs9947301	3.704e-11	4	rs9947301, rs1942873, rs9947403, rs9954571
72	18:57942799:C:T	18	57942799	rs9956279	2.624e-25	5	rs9956279, rs12607795, rs17066846, rs1943226, rs489693
72	18:57943425:C:T	18	57943425	rs1563602	5.993e-09	2	rs1563602, rs12607795
72	18:58040624:A:G	18	58040624	rs17066842	6.403e-14	2	rs17066842, rs17066856
73	19:18454825:A:G	19	18454825	rs17724992	3.415e-08	1	rs17724992
74	19:34309532:A:G	19	34309532	rs29941	2.407e-08	1	rs29941
75	19:45395619:A:G	19	45395619	rs2075650	1.247e-08	1	rs2075650
76	19:46202172:C:T	19	46202172	rs2287019	4.585e-18	1	rs2287019
77	19:47569003:A:G	19	47569003	rs3810291	4.812e-15	1	rs3810291
