# Supplementary material for: Functional mapping and annotation of genetic associations with FUMA
Source: Nat Commun. 2017 Nov 28;8:1826. doi: 10.1038/s41467-017-01261-5 (PMC5705698; doi:10.1038/s41467-017-01261-5)
Supplement: Supplementary file 6 — Supplementary Data 3 [file 41467_2017_1261_MOESM6_ESM.xlsx]

## Sheet: Supplementary Data 3
Supplementary Data 3. Genomic risk loci of interest from BMI GWAS chr, bp, p: chromosome, position and GWAS P-value of the top lead SNP (SNP with the minimum P-value) in the genomic locus. #SNPs in LD: The total number of unique SNPs which are in LD with one of the independent lead SNPs merged into the corresponding genomic loci. This includes the SNPs that are not available in the input of GWAS …
Genomic Locus	uniqID	rsID	chr	pos	p	start	end	#SNPs in LD	#GWAS SNPs in LD	#Ind. Sig. SNPs	Ind. Sig. SNPs	#Lead SNPs	Lead SNPs
1	1:49589847:A:G	rs657452	1	49589847	5.482e-13	49293868	50566266	362	181	3	rs1343424, rs657452, rs11583200	1	rs657452
2	1:72751185:C:T	rs3101336	1	72751185	2.661e-26	72512988	72959039	448	189	8	rs12354124, rs12128707, rs12141628, rs2821236, rs12137231, rs3101336, rs1993709, rs10889955	1	rs3101336
3	1:75002193:A:G	rs12566985	1	75002193	3.282e-15	74977277	75014538	53	43	1	rs12566985	1	rs12566985
4	1:78446761:A:G	rs12401738	1	78446761	1.145e-10	78006124	78623626	32	13	3	rs1780050, rs12401738, rs17391694	1	rs12401738
5	1:96924097:C:T	rs11165643	1	96924097	2.07e-12	96882671	97276688	362	128	4	rs2968487, rs11165643, rs2800427, rs17115529	1	rs11165643
6	1:110154688:C:T	rs17024393	1	110154688	7.029e-14	110078255	110216436	16	3	1	rs17024393	1	rs17024393
7	1:177889480:A:G	rs543874	1	177889480	2.618e-35	177770097	177935050	139	78	10	rs12135579, rs12132236, rs2902200, rs10798580, rs604388, rs543874, rs561634, rs591120, rs10798583, rs10798585	1	rs543874
8	1:201784287:A:C	rs2820292	1	201784287	1.834e-10	201768715	201887457	74	33	2	rs2820292, rs2820315	1	rs2820292
9	2:632348:A:G	rs13021737	2	632348	1.113e-50	500367	694759	415	174	12	rs13411762, rs10176391, rs12996547, rs12714411, rs2903495, rs13021737, rs4611674, rs10188118, rs6548242, rs13029479, rs1317006, rs12999373	3	rs10176391, rs13021737, rs1317006
10	2:25150296:A:G	rs10182181	2	25150296	8.777e-24	24689143	25294418	371	157	7	rs10495749, rs1344840, rs7576788, rs13412941, rs10182181, rs6726261, rs6749646	1	rs10182181
11	2:26928811:A:G	rs11126666	2	26928811	1.332e-09	26910556	26932887	10	2	1	rs11126666	1	rs11126666
12	2:58935282:G:T	rs4671328	2	58935282	6.217e-09	58847953	58999505	66	36	3	rs13011109, rs4671328, rs2708149	1	rs4671328
13	2:59305625:C:T	rs1016287	2	59305625	2.253e-11	59291172	59335104	30	12	1	rs1016287	1	rs1016287
14	2:63053048:A:G	rs11688816	2	63053048	1.893e-08	62906616	63133584	6	4	1	rs11688816	1	rs11688816
15	2:143043285:C:T	rs2121279	2	143043285	2.313e-08	142810801	143043285	54	12	1	rs2121279	1	rs2121279
16	2:181550962:C:T	rs1528435	2	181550962	1.196e-08	181517995	181576526	29	10	1	rs1528435	1	rs1528435
17	2:213413231:A:G	rs7599312	2	213413231	1.173e-10	213403863	213414265	4	2	1	rs7599312	1	rs7599312
18	3:25106437:A:G	rs6804842	3	25106437	2.476e-09	25077259	25141824	20	13	1	rs6804842	1	rs6804842
19	3:61236462:C:T	rs2365389	3	61236462	1.629e-10	61146263	61277928	173	43	1	rs2365389	1	rs2365389
20	3:81792112:A:C	rs3849570	3	81792112	2.601e-08	81573660	81982771	132	62	1	rs3849570	1	rs3849570
21	3:85807590:G:T	rs13078960	3	85807590	1.737e-14	85405501	86207903	911	322	6	rs10511073, rs1375561, rs4306872, rs13078960, rs7629375, rs9309995	2	rs1375561, rs13078960
22	3:141275436:G:T	rs16851483	3	141275436	3.548e-10	141183792	141338415	46	5	1	rs16851483	1	rs16851483
23	3:185824004:C:T	rs1516725	3	185824004	1.886e-22	185729753	185847441	70	23	3	rs9831938, rs1516725, rs7647305	1	rs1516725
24	4:45182527:A:G	rs10938397	4	45182527	3.205e-38	45038153	45187622	102	37	5	rs7659184, rs1849338, rs16858082, rs10938397, rs13104545	1	rs10938397
25	4:77129568:C:G	rs17001654	4	77129568	7.76e-09	77034735	77129568	15	4	1	rs17001654	1	rs17001654
26	4:103188709:C:T	rs13107325	4	103188709	1.825e-12	103001649	103387161	24	8	2	rs13107325, rs13114738	1	rs13107325
27	4:145659064:C:T	rs11727676	4	145659064	2.55e-08	145621328	145659064	2	1	1	rs11727676	1	rs11727676
28	5:75015242:G:T	rs2112347	5	75015242	6.191e-17	74562564	75038901	300	132	8	rs6871667, rs13356670, rs6453133, rs253392, rs34341, rs888789, rs2307113, rs2112347	1	rs2112347
29	6:34563164:A:G	rs205262	6	34563164	1.753e-10	34549699	34832661	273	82	1	rs205262	1	rs205262
30	6:40348653:A:G	rs2033529	6	40348653	1.388e-08	40348653	40383533	13	4	1	rs2033529	1	rs2033529
31	6:50845490:A:G	rs2207139	6	50845490	4.126e-29	50640125	51100011	247	93	10	rs2744489, rs16880682, rs2817419, rs2207139, rs9473932, rs1547211, rs10484665, rs283579, rs17540418, rs10484664	2	rs2817419, rs2207139
32	6:108977663:C:T	rs9400239	6	108977663	1.613e-08	108861264	109019323	60	41	1	rs9400239	1	rs9400239
33	6:163033350:A:G	rs13191362	6	163033350	7.339e-09	162934351	163266793	190	24	1	rs13191362	1	rs13191362
34	7:75163169:A:G	rs1167827	7	75163169	6.333e-10	75044830	75183403	45	5	1	rs1167827	1	rs1167827
35	7:76608143:C:T	rs2245368	7	76608143	3.187e-08	76552745	76715969	107	5	1	rs2245368	1	rs2245368
36	8:76806584:C:T	rs17405819	8	76806584	2.07e-11	76567908	77032017	282	153	5	rs2922763, rs2060604, rs17405819, rs1381660, rs865531	1	rs17405819
37	8:85079709:C:T	rs2033732	8	85079709	4.889e-08	85053241	85097067	56	36	1	rs2033732	1	rs2033732
38	9:15634326:C:T	rs4740619	9	15634326	4.564e-09	15533394	16046489	644	280	1	rs4740619	1	rs4740619
39	9:28414339:A:G	rs10968576	9	28414339	6.607e-14	28410683	28488365	23	10	1	rs10968576	1	rs10968576
40	9:111932342:C:T	rs6477694	9	111932342	2.673e-08	111932342	111932342	1	1	1	rs6477694	1	rs6477694
41	9:120378483:C:T	rs1928295	9	120378483	7.91e-10	120361418	120406009	26	15	1	rs1928295	1	rs1928295
42	9:129460914:A:G	rs10733682	9	129460914	1.83e-08	129431213	129460914	10	6	1	rs10733682	1	rs10733682
43	10:87410904:A:G	rs7899106	10	87410904	2.96e-08	87339257	87628193	177	15	1	rs7899106	1	rs7899106
44	10:102395440:C:T	rs17094222	10	102395440	5.942e-11	102395440	102443374	29	9	1	rs17094222	1	rs17094222
45	10:104869038:C:T	rs11191560	10	104869038	8.446e-09	104572276	105059896	127	52	1	rs11191560	1	rs11191560
46	10:114758349:C:T	rs7903146	10	114758349	1.112e-11	114749734	114817009	26	7	1	rs7903146	1	rs7903146
47	11:8673939:C:G	rs4256980	11	8673939	2.9e-11	8403699	8694830	263	102	2	rs4929942, rs4256980	1	rs4256980
48	11:27684517:A:G	rs11030104	11	27684517	5.557e-28	27455582	27748493	193	96	8	rs4514364, rs12789402, rs11030024, rs12790913, rs11030066, rs1519480, rs11030104, rs12273363	2	rs12790913, rs11030104
49	11:43864278:C:T	rs2176598	11	43864278	2.971e-08	43752522	43878534	83	44	1	rs2176598	1	rs2176598
50	11:47650993:C:T	rs3817334	11	47650993	5.145e-17	47268310	47946836	412	158	5	rs2856650, rs3781627, rs2242081, rs6485758, rs3817334	1	rs3817334
51	11:115022404:A:G	rs12286929	11	115022404	1.31e-12	115001410	115100186	47	25	2	rs12286929, rs1048932	1	rs12286929
52	12:50247468:A:G	rs7138803	12	50247468	8.153e-24	50169070	50289667	169	50	6	rs11836282, rs4898530, rs4898534, rs7138803, rs4898539, rs17201502	1	rs7138803
53	12:122781897:A:G	rs11057405	12	122781897	2.019e-08	122781897	122803643	2	1	1	rs11057405	1	rs11057405
54	13:28017782:C:T	rs9581854	13	28017782	2.291e-10	27970105	28059780	103	36	2	rs9581854, rs1006353	1	rs9581854
55	13:54102206:A:G	rs12429545	13	54102206	1.094e-12	54064981	54166955	61	41	2	rs12429545, rs1927850	1	rs12429545
56	14:25928179:A:C	rs10132280	14	25928179	1.141e-11	25925403	25965098	43	21	1	rs10132280	1	rs10132280
57	14:29736838:A:C	rs12885454	14	29736838	1.943e-10	29719646	29777492	48	11	1	rs12885454	1	rs12885454
58	14:30515112:C:T	rs11847697	14	30515112	3.99e-09	30430683	30515112	39	9	1	rs11847697	1	rs11847697
59	14:79899454:C:T	rs7141420	14	79899454	1.23e-14	79833494	79945162	35	22	4	rs7141420, rs11625769, rs2370983, rs7144011	2	rs7141420, rs11625769
60	15:51748610:A:G	rs3736485	15	51748610	7.412e-09	51709536	51992825	266	103	1	rs3736485	1	rs3736485
61	15:68077168:C:T	rs16951275	15	68077168	1.911e-17	67809823	68140315	109	58	2	rs16951275, rs4776970	1	rs16951275
62	16:3627358:C:T	rs758747	16	3627358	7.473e-10	3583173	3664009	11	5	2	rs12448257, rs758747	1	rs758747
63	16:4015729:C:T	rs879620	16	4015729	1.061e-09	4013467	4024128	7	2	1	rs879620	1	rs879620
64	16:19935389:A:G	rs12446632	16	19935389	1.477e-18	19706199	20263764	312	122	7	rs8056711, rs4782286, rs1292637, rs12446632, rs11640068, rs11074422, rs11074446	3	rs12446632, rs11074422, rs11074446
65	16:28889486:A:C	rs3888190	16	28889486	3.14e-23	28298418	29008079	393	82	6	rs2650492, rs480400, rs12448482, rs3888190, rs7187575, rs4788115	2	rs3888190, rs4788115
66	16:31129895:A:G	rs9925964	16	31129895	8.108e-10	30916233	31149142	62	24	1	rs9925964	1	rs9925964
67	16:53803574:A:T	rs1558902	16	53803574	7.51e-153	53555390	53877592	239	99	15	rs1477199, rs4280233, rs7203521, rs11643744, rs7186521, rs4784323, rs1558902, rs11075986, rs2058908, rs16945088, rs8063946, rs4783819, rs8044769, rs12921970, rs6499653	5	rs1477199, rs7203521, rs1558902, rs11075986, rs6499653
68	17:5283252:A:G	rs1000940	17	5283252	1.284e-08	5278307	5340813	181	53	1	rs1000940	1	rs1000940
69	17:78615571:A:G	rs12940622	17	78615571	2.494e-09	78558411	78754340	45	21	1	rs12940622	1	rs12940622
70	18:21104888:C:T	rs1808579	18	21104888	4.169e-08	21074255	21165409	96	48	2	rs891389, rs1808579	1	rs1808579
71	18:56883319:G:T	rs7243357	18	56883319	3.857e-08	56876228	56883866	25	13	1	rs7243357	1	rs7243357
72	18:57829135:C:T	rs6567160	18	57829135	3.93e-53	57715608	58089158	424	231	21	rs9945063, rs1573399, rs4613164, rs1942863, rs11660783, rs1942859, rs4940929, rs536783, rs6567160, rs1942873, rs9954571, rs9947301, rs9947403, rs489693, rs9956279, rs1563602, rs12607795, rs1943226, rs17066842, rs17066846, rs17066856	6	rs9945063, rs6567160, rs9947301, rs9956279, rs1563602, rs17066842
73	19:18454825:A:G	rs17724992	19	18454825	3.415e-08	18449238	18474892	16	2	1	rs17724992	1	rs17724992
74	19:34309532:A:G	rs29941	19	34309532	2.407e-08	34299851	34321839	17	8	1	rs29941	1	rs29941
75	19:45395619:A:G	rs2075650	19	45395619	1.247e-08	45387459	45415935	12	3	1	rs2075650	1	rs2075650
76	19:46202172:C:T	rs2287019	19	46202172	4.585e-18	46179043	46202172	9	4	1	rs2287019	1	rs2287019
77	19:47569003:A:G	rs3810291	19	47569003	4.812e-15	47562509	47621316	43	13	1	rs3810291	1	rs3810291
