# Supplementary material for: Functional mapping and annotation of genetic associations with FUMA
Source: Nat Commun. 2017 Nov 28;8:1826. doi: 10.1038/s41467-017-01261-5 (PMC5705698; doi:10.1038/s41467-017-01261-5)
Supplement: Supplementary file 7 — Supplementary Data 4 [file 41467_2017_1261_MOESM7_ESM.xlsx]

## Sheet: Supplementary Data 4
Supplementary Data 4. Prioirtized genes from BMI GWAS by functional mapping Genes only mapped by chroamtin interaction mapping are highlighted in blue. Genomic locus: The index of genomic risk loci matched with S. Data 3. candidate: "KNOWN" if the gene is reported in the original GWAS study, "NOVEL" otherwise type: gene biotype obtained from Ensembl BioMart pLI: pLI score obtained from ExAC datab…
ENSG ID	symbol	entrezID	HUGO	candidate	GenomicLocus	chr	start	end	strand	type	pLI	ncRVIS	posMapSNPs	posMapMaxCADD	eqtlMapSNPs	eqtlMapminP	eqtlMapminQ	eqtlMapts	eqtlDirection	ciMap	ciMapts	ciMapOnly	minGwasP	IndSigSNPs
ENSG00000186094	AGBL4	84871	AGBL4	KNOWN	1	1	48998527	50489585	-1	protein_coding	3.5783e-06	-0.0363485	0	0	2	5.5971e-05	0.0295378	Thyroid	-	Yes	Aorta, Left_Ventricle, Liver, Right_Ventricle	0	5.482e-13	rs1343424, rs657452, rs11583200
ENSG00000172260	NEGR1	257194	NEGR1	KNOWN	2	1	71861623	72748417	-1	protein_coding	0.951349	-1.71358	0	0	19	4.73228e-07	0.00392998	Whole_Blood, Esophagus_Muscularis	+	Yes	Aorta, Left_Ventricle, Liver, Right_Ventricle	0	9.74e-25	rs12354124, rs12128707, rs12141628, rs2821236, rs12137231, rs3101336, rs1993709, rs10889955
ENSG00000162613	FUBP1	8880	FUBP1	KNOWN	4	1	78409740	78444794	-1	protein_coding	0.999973	-0.154783	0	0	2	1.78986e-07	0.000263002	Artery_Aorta, Artery_Tibial, Esophagus_Mucosa, Esophagus_Muscularis, Skin_Sun_Exposed_Lower_leg	-	Yes	Left_Ventricle, Liver	0	1.025e-08	rs1780050, rs12401738, rs17391694
ENSG00000137960	GIPC2	54810	GIPC2	NOVEL	4	1	78445226	78604133	1	protein_coding	3.41555e-08	1.25032	0	0	5	1.09972e-06	0.00061307	Pancreas	+	Yes	Left_Ventricle, Liver	0	2.101e-10	rs1780050, rs12401738
ENSG00000117569	PTBP2	58155	PTBP2	KNOWN	5	1	97187221	97289294	1	protein_coding	0.992693	-0.165757	0	0	208	4.63832e-11	0.00020866	Artery_Aorta, Esophagus_Mucosa, Heart_Atrial_Appendage, Nerve_Tibial, Cells_Transformed_fibroblasts	+	No	NA	0	2.07e-12	rs2968487, rs11165643, rs2800427, rs17115529
ENSG00000174151	CYB561D1	284613	CYB561D1	NOVEL	6	1	110036674	110045554	1	protein_coding	0.0158304	-0.395994	0	0	1	1.47175e-05	0.0492601	Testis	-	Yes	Left_Ventricle	0	1.279e-07	rs17024393
ENSG00000213366	GSTM2	2946	GSTM2	NOVEL	6	1	110210644	110252171	1	protein_coding	0.008902	-0.190008	0	0	1	1.43135e-06	0.000333874	Whole_Blood	NA	No	NA	0	NA	rs17024393
ENSG00000134184	GSTM1	2944	GSTM1	NOVEL	6	1	110230436	110251661	1	protein_coding	0.345714	NA	0	0	4	6.57072e-06	0.000263002	Artery_Tibial, Muscle_Skeletal	+	No	NA	0	7.029e-14	rs17024393
ENSG00000134202	GSTM3	2947	GSTM3	NOVEL	6	1	110276554	110284384	-1	protein_coding	0.000572589	0.168105	0	0	2	3.12041e-07	0.000263002	Artery_Tibial, Brain_Cortex	+	Yes	Left_Ventricle	0	7.029e-14	rs17024393
ENSG00000198700	IPO9	55705	IPO9	NOVEL	8	1	201798269	201853422	1	protein_coding	0.999992	3.33395	0	0	3	9.11495e-06	0.0393474	Artery_Tibial	+	Yes	Aorta, Left_Ventricle, Liver	0	4.252e-10	rs2820292, rs2820315
ENSG00000198892	SHISA4	149345	SHISA4	NOVEL	8	1	201857808	201861434	1	protein_coding	0.00107148	0.256183	1	18.92	73	1.72869e-19	0.000222679	Adipose_Subcutaneous, Lung, Nerve_Tibial, Cells_Transformed_fibroblasts, Skin_Sun_Exposed_Lower_leg, Thyroid	-	No	NA	0	1.834e-10	rs2820292, rs2820315
ENSG00000163431	LMOD1	25802	LMOD1	NOVEL	8	1	201865580	201915715	-1	protein_coding	0.790873	-0.0854091	0	0	56	7.74768e-15	0.000222679	Adipose_Subcutaneous, Artery_Tibial, Esophagus_Mucosa, Esophagus_Muscularis, Lung, Nerve_Tibial, Cells_Transformed_fibroblasts, Skin_Sun_Exposed_Lower_leg	-	Yes	Left_Ventricle	0	4.252e-10	rs2820292, rs2820315
ENSG00000176393	RNPEP	6051	RNPEP	NOVEL	8	1	201951500	201975275	1	protein_coding	4.80666e-11	0.255145	0	0	1	1.20396e-05	0.000312239	Esophagus_Mucosa	NA	No	NA	0	NA	rs2820315
ENSG00000151353	TMEM18	129787	TMEM18	NOVEL	9	2	667335	677439	-1	protein_coding	0.0536351	-0.434029	0	0	44	1.01148e-08	0.000222679	Adipose_Subcutaneous, Artery_Tibial, Esophagus_Muscularis, Muscle_Skeletal, Nerve_Tibial	+	No	NA	0	8.609e-16	rs12996547, rs2903495, rs13029479
ENSG00000084676	NCOA1	8648	NCOA1	KNOWN	10	2	24714783	24993571	1	protein_coding	0.999077	-1.43882	0	0	102	3.56669e-08	0.000904241	Adrenal_Gland, Testis	+	Yes	Aorta, Dorsolateral_Prefrontal_Cortex, Left_Ventricle, Liver, Right_Ventricle, Spleen	0	3.316e-18	rs10495749, rs1344840, rs10182181, rs6749646
ENSG00000184924	PTRHD1	391356	PTRHD1	NOVEL	10	2	25012603	25016251	-1	protein_coding	9.18017e-06	-0.352191	0	0	146	1.16954e-15	0.000904241	Adrenal_Gland	+	Yes	Left_Ventricle, Liver	0	2.884e-09	rs10495749, rs1344840
ENSG00000138031	ADCY3	109	ADCY3	KNOWN	10	2	25042038	25142708	-1	protein_coding	0.0013793	-0.638879	0	0	262	1.21629e-57	0.000222679	Adipose_Subcutaneous, Adipose_Visceral_Omentum, Cells_EBV-transformed_lymphocytes, Whole_Blood, Artery_Tibial, Brain_Frontal_Cortex_BA9, Colon_Transverse, Nerve_Tibial, Skin_Not_Sun_Exposed_Suprapubic	+	No	NA	0	8.777e-24	rs10495749, rs1344840, rs7576788, rs12986610, rs10182181, rs6726261, rs6749646
ENSG00000115137	DNAJC27	51277	DNAJC27	NOVEL	10	2	25166505	25194963	-1	protein_coding	0.0482582	-1.29261	0	0	195	1.04158e-19	0.000333874	Whole_Blood	+	Yes	Hippocampus, Left_Ventricle	0	8.777e-24	rs10495749, rs10182181, rs6749646, rs7576788, rs12986610
ENSG00000084710	EFR3B	22979	EFR3B	NOVEL	10	2	25264999	25378243	1	protein_coding	NA	-0.492151	0	0	2	1.3511e-06	0.00904588	Heart_Atrial_Appendage	NA	Yes	Hippocampus, Left_Ventricle	0	3.316e-18	rs10182181, rs6749646, rs6726261
ENSG00000115138	POMC	5443	POMC	KNOWN	10	2	25383722	25391772	-1	protein_coding	0.000689013	-0.589633	0	0	18	1.55799e-06	0.00030405	Muscle_Skeletal	-	Yes	Left_Ventricle, Liver	0	3.316e-18	rs10182181, rs6749646, rs10495749, rs7576788
ENSG00000143970	ASXL2	55252	ASXL2	NOVEL	10	2	25956622	26101385	-1	protein_coding	0.992739	NA	0	0	36	1.29361e-06	0.0148541	Brain_Nucleus_accumbens_basal_ganglia	+	No	NA	0	6.533e-16	rs7576788, rs12986610, rs10182181
ENSG00000157884	CIB4	130106	CIB4	NOVEL	11	2	26804070	26864236	-1	protein_coding	2.30346e-06	0.826577	0	0	1	4.32251e-06	0.00820447	Pancreas	+	Yes	Spleen	0	4.175e-05	rs11126666
ENSG00000143951	WDPCP	51057	WDPCP	NOVEL	14	2	63348518	64054977	-1	protein_coding	2.32411e-09	-0.884584	0	0	3	5.69376e-11	0.000224494	Adipose_Subcutaneous, Esophagus_Muscularis, Lung, Thyroid	+	No	NA	0	1.145e-06	rs11688816
ENSG00000014641	MDH1	4190	MDH1	NOVEL	14	2	63815743	63834331	1	protein_coding	0.982635	-0.408839	0	0	2	2.29364e-06	0.000270753	Adipose_Subcutaneous	+	No	NA	0	1.906e-06	rs11688816
ENSG00000178568	ERBB4	2066	ERBB4	KNOWN	17	2	212240446	213403565	-1	protein_coding	0.999901	2.80334	0	0	4	1.73517e-06	0.00229264	Nerve_Tibial	-	No	NA	0	1.173e-10	rs7599312
ENSG00000189283	FHIT	2272	FHIT	KNOWN	19	3	59735036	61237133	-1	protein_coding	0.00139184	0.884593	0	0	15	3.75142e-06	0.0252083	Testis	-	No	NA	0	1.629e-10	rs2365389
ENSG00000114480	GBE1	2632	GBE1	KNOWN	20	3	81538850	81811312	-1	protein_coding	1.17857e-13	0.0146101	1	23.1	10	7.77962e-07	0.00164398	Adrenal_Gland	+	Yes	Left_Ventricle	0	1.525e-05	rs3849570
ENSG00000175161	CADM2	253559	CADM2	KNOWN	21	3	85008132	86123579	1	protein_coding	0.984669	0.117806	0	0	640	4.80701e-16	0.000270753	Adipose_Subcutaneous, Adipose_Visceral_Omentum, Heart_Left_Ventricle, Lung, Muscle_Skeletal, Pancreas	+	No	NA	0	2.438e-12	rs10511073, rs1375561, rs9834708, rs13078960
ENSG00000138744	NAAA	27163	NAAA	NOVEL	25	4	76831809	76862204	-1	protein_coding	3.31295e-06	0.865552	0	0	8	6.89231e-07	0.00020866	Adipose_Subcutaneous, Artery_Aorta, Nerve_Tibial, Cells_Transformed_fibroblasts	+	No	NA	0	8.984e-08	rs17001654
ENSG00000138821	SLC39A8	64116	SLC39A8	KNOWN	26	4	103172198	103352415	-1	protein_coding	0.891567	-0.202749	1	34	0	NA	NA	NA	NA	No	NA	0	1.825e-12	rs13107325
ENSG00000049860	HEXB	3074	HEXB	NOVEL	28	5	73935848	74018472	1	protein_coding	1.49159e-05	0.0698759	0	0	1	1.01063e-05	0.0369826	Muscle_Skeletal	NA	No	NA	0	NA	rs6871667
ENSG00000176928	GCNT4	51301	GCNT4	NOVEL	28	5	74323289	74326724	-1	protein_coding	0.021235	1.25008	0	0	157	4.66091e-13	0.000263002	Artery_Tibial, Testis	-	Yes	Left_Ventricle	0	2.86e-14	rs6871667, rs13356670, rs6453133, rs34341, rs253392, rs2112347
ENSG00000113163	COL4A3BP	10087	COL4A3BP	KNOWN	28	5	74664311	74807963	-1	protein_coding	0.979474	-1.64811	0	0	32	3.48917e-07	0.000312239	Esophagus_Mucosa	+	Yes	Left_Ventricle, Liver	0	7.303e-09	rs6871667, rs13356670, rs6453133, rs34341, rs2307113, rs2112347
ENSG00000122008	POLK	51426	POLK	NOVEL	28	5	74807581	74896969	1	protein_coding	5.99896e-07	-0.474863	1	15.47	78	6.15958e-07	0.00481244	Adrenal_Gland, Artery_Tibial, Brain_Cerebellar_Hemisphere, Brain_Cerebellum, Nerve_Tibial, Thyroid	-	Yes	Left_Ventricle, Liver	0	1.319e-10	rs6871667, rs13356670, rs6453133, rs34341, rs2307113, rs2112347
ENSG00000189045	ANKDD1B	728780	ANKDD1B	NOVEL	28	5	74907284	74967671	1	protein_coding	NA	0.593695	1	40	129	4.93769e-14	0.000222679	Brain_Cerebellum, Brain_Nucleus_accumbens_basal_ganglia, Nerve_Tibial, Skin_Not_Sun_Exposed_Suprapubic, Skin_Sun_Exposed_Lower_leg, Thyroid	+	Yes	Left_Ventricle, Liver, Right_Ventricle	0	6.191e-17	rs6871667, rs13356670, rs6453133, rs253392, rs34341, rs888789, rs2307113, rs2112347
ENSG00000152359	POC5	134359	POC5	KNOWN	28	5	74969949	75013313	-1	protein_coding	0.00213816	0.193562	0	0	125	8.94675e-24	0.00020866	Adipose_Subcutaneous, Adipose_Visceral_Omentum, Cells_EBV-transformed_lymphocytes, Whole_Blood, Artery_Tibial, Brain_Cerebellar_Hemisphere, Brain_Cerebellum, Breast_Mammary_Tissue, Colon_Transverse, Esophagus_Mucosa, Lung, Muscle_Skeletal, Nerve_Tibial, Pancreas, Prostate, Cells_Transformed_fibroblasts, Skin_Not_Sun_Exposed_Suprapubic, Skin_Sun_Exposed_Lower_leg, Small_Intestine_Terminal_Ileum, S…	-	Yes	Aorta, Left_Ventricle, Liver	0	6.191e-17	rs6871667, rs13356670, rs6453133, rs34341, rs253392, rs888789, rs2307113, rs2112347
ENSG00000196821	C6orf106	64771	C6orf106	KNOWN	29	6	34555065	34664636	-1	protein_coding	0.45403	-1.13555	0	0	207	6.90241e-09	0.00030405	Muscle_Skeletal	-	No	NA	0	1.753e-10	rs205262
ENSG00000124562	SNRPC	6631	SNRPC	KNOWN	29	6	34725183	34741571	1	protein_coding	0.727262	-0.35112	0	0	266	3.19847e-17	0.00020866	Adipose_Subcutaneous, Adipose_Visceral_Omentum, Adrenal_Gland, Cells_EBV-transformed_lymphocytes, Artery_Tibial, Brain_Caudate_basal_ganglia, Brain_Cortex, Brain_Frontal_Cortex_BA9, Brain_Hippocampus, Brain_Nucleus_accumbens_basal_ganglia, Brain_Putamen_basal_ganglia, Breast_Mammary_Tissue, Colon_Transverse, Esophagus_Mucosa, Esophagus_Muscularis, Heart_Atrial_Appendage, Lung, Muscle_Skeletal, Ne…	-	No	NA	0	1.753e-10	rs205262
ENSG00000065060	UHRF1BP1	54887	UHRF1BP1	NOVEL	29	6	34759857	34850915	1	protein_coding	2.46541e-07	-0.830354	1	13.54	267	4.3083e-57	0.00020866	Adipose_Subcutaneous, Adipose_Visceral_Omentum, Adrenal_Gland, Cells_EBV-transformed_lymphocytes, Whole_Blood, Artery_Aorta, Artery_Coronary, Artery_Tibial, Brain_Caudate_basal_ganglia, Brain_Cerebellar_Hemisphere, Brain_Cerebellum, Brain_Frontal_Cortex_BA9, Brain_Hypothalamus, Brain_Putamen_basal_ganglia, Breast_Mammary_Tissue, Colon_Sigmoid, Colon_Transverse, Esophagus_Gastroesophageal_Junction…	+	No	NA	0	1.753e-10	rs205262
ENSG00000008196	TFAP2B	7021	TFAP2B	KNOWN	31	6	50786436	50815326	1	protein_coding	0.990904	0.192212	0	0	41	2.39996e-07	0.00038378	Lung	+	No	NA	0	4.126e-29	rs2207139
ENSG00000185345	PARK2	5071	PARK2	KNOWN	33	6	161768452	163148803	-1	protein_coding	0.0218088	0.549835	0	0	148	3.02392e-08	0.000694613	Testis	+	Yes	Left_Ventricle, Liver	0	7.339e-09	rs13191362
ENSG00000112530	PACRG	135138	PACRG	NOVEL	33	6	163148164	163736524	1	protein_coding	0.000104677	0.454746	0	0	184	1.23053e-26	0.000222679	Adipose_Subcutaneous, Artery_Aorta, Artery_Coronary, Artery_Tibial, Brain_Cerebellar_Hemisphere, Brain_Cerebellum, Brain_Frontal_Cortex_BA9, Brain_Hypothalamus, Colon_Sigmoid, Colon_Transverse, Esophagus_Gastroesophageal_Junction, Esophagus_Muscularis, Heart_Atrial_Appendage, Nerve_Tibial, Ovary, Stomach, Thyroid	-	Yes	Left_Ventricle, Liver	0	7.339e-09	rs13191362
ENSG00000174374	WBSCR16	81554	RCC1L	KNOWN	34	7	74441226	74490064	-1	protein_coding	0.000647048	NA	0	0	10	1.15655e-06	0.000270753	Adipose_Subcutaneous, Skin_Sun_Exposed_Lower_leg	+	No	NA	0	2.726e-06	rs1167827
ENSG00000178809	TRIM73	375593	TRIM73	NOVEL	34	7	75024337	75040279	1	protein_coding	NA	-0.803456	0	0	36	7.51976e-20	0.000222679	Adipose_Subcutaneous, Adipose_Visceral_Omentum, Whole_Blood, Artery_Tibial, Brain_Caudate_basal_ganglia, Brain_Cerebellar_Hemisphere, Brain_Cerebellum, Brain_Nucleus_accumbens_basal_ganglia, Brain_Putamen_basal_ganglia, Breast_Mammary_Tissue, Colon_Sigmoid, Esophagus_Mucosa, Esophagus_Muscularis, Lung, Muscle_Skeletal, Nerve_Tibial, Pituitary, Skin_Not_Sun_Exposed_Suprapubic, Skin_Sun_Exposed_Low…	-	No	NA	0	6.333e-10	rs1167827
ENSG00000135213	POM121C	100101267	POM121C	NOVEL	34	7	75046066	75115548	-1	protein_coding	NA	-1.63114	0	0	36	1.57469e-12	0.00020866	Adipose_Subcutaneous, Adipose_Visceral_Omentum, Artery_Aorta, Artery_Coronary, Artery_Tibial, Brain_Anterior_cingulate_cortex_BA24, Brain_Cerebellar_Hemisphere, Brain_Cerebellum, Brain_Cortex, Brain_Frontal_Cortex_BA9, Brain_Hypothalamus, Brain_Nucleus_accumbens_basal_ganglia, Esophagus_Gastroesophageal_Junction, Esophagus_Mucosa, Heart_Atrial_Appendage, Heart_Left_Ventricle, Lung, Muscle_Skeleta…	-	No	NA	0	6.333e-10	rs1167827
ENSG00000135205	CCDC146	57639	CCDC146	NOVEL	35	7	76751751	76958850	1	protein_coding	3.02024e-18	0.52801	0	0	5	1.12931e-06	0.000414487	Lung, Nerve_Tibial	NA	No	NA	0	NA	rs2245368
ENSG00000091656	ZFHX4	79776	ZFHX4	NOVEL	36	8	77593454	77779521	1	protein_coding	1	-1.62461	0	0	35	9.50787e-11	0.000263002	Artery_Tibial	-	No	NA	0	4.511e-11	rs2922763, rs2060604, rs17405819
ENSG00000164989	CCDC171	203238	CCDC171	NOVEL	38	9	15552895	16061661	1	protein_coding	NA	0.21605	1	12.81	608	1.09431e-21	0.000222679	Adipose_Subcutaneous, Artery_Tibial, Brain_Anterior_cingulate_cortex_BA24, Brain_Caudate_basal_ganglia, Brain_Cerebellar_Hemisphere, Brain_Cerebellum, Brain_Frontal_Cortex_BA9, Brain_Nucleus_accumbens_basal_ganglia, Brain_Putamen_basal_ganglia, Esophagus_Muscularis, Heart_Atrial_Appendage, Heart_Left_Ventricle, Lung, Muscle_Skeletal, Nerve_Tibial, Pituitary, Skin_Not_Sun_Exposed_Suprapubic, Skin_…	-	No	NA	0	4.564e-09	rs4740619
ENSG00000119326	CTNNAL1	8727	CTNNAL1	NOVEL	40	9	111704851	111775809	-1	protein_coding	2.3066e-06	NA	0	0	1	2.51574e-08	0.000263002	Artery_Tibial, Muscle_Skeletal	+	No	NA	0	2.673e-08	rs6477694
ENSG00000106771	TMEM245	23731	TMEM245	NOVEL	40	9	111777432	111882225	-1	protein_coding	0.000362237	2.29768	0	0	1	5.28233e-09	0.000222679	Artery_Tibial, Nerve_Tibial, Skin_Sun_Exposed_Lower_leg	-	No	NA	0	2.673e-08	rs6477694
ENSG00000136869	TLR4	7099	TLR4	KNOWN	41	9	120466610	120479149	1	protein_coding	4.18065e-06	-0.800744	0	0	13	1.22331e-06	0.000333874	Whole_Blood	-	No	NA	0	6.795e-06	rs1928295
ENSG00000138111	TMEM180	79847	MFSD13A	NOVEL	45	10	104221149	104236802	1	protein_coding	0.000178664	2.88275	0	0	10	3.82533e-06	0.000688039	Adipose_Visceral_Omentum	+	No	NA	0	1.529e-07	rs11191560
ENSG00000138175	ARL3	403	ARL3	NOVEL	45	10	104433488	104474164	-1	protein_coding	0.716101	-0.600026	0	0	64	1.70725e-06	0.00030405	Artery_Aorta, Muscle_Skeletal, Nerve_Tibial, Cells_Transformed_fibroblasts	-	No	NA	0	8.446e-09	rs11191560
ENSG00000156398	SFXN2	118980	SFXN2	KNOWN	45	10	104474295	104503249	1	protein_coding	0.00108457	-0.837011	0	0	10	2.89336e-08	0.00020866	Adipose_Visceral_Omentum, Cells_EBV-transformed_lymphocytes, Esophagus_Mucosa, Pancreas, Cells_Transformed_fibroblasts, Thyroid	-	No	NA	0	2.386e-08	rs11191560
ENSG00000166272	WBP1L	54838	WBP1L	NOVEL	45	10	104503727	104576021	1	protein_coding	0.909387	0.61464	0	0	125	1.16424e-09	0.000224494	Thyroid	-	Yes	Adrenal, Aorta, Hippocampus, Left_Ventricle, Liver, Right_Ventricle, Spleen	0	8.446e-09	rs11191560
ENSG00000214435	AS3MT	57412	AS3MT	NOVEL	45	10	104629273	104661656	1	protein_coding	5.09138e-07	0.726881	0	0	4	9.10441e-07	0.000904241	Adrenal_Gland	-	Yes	Left_Ventricle, Liver	0	8.446e-09	rs11191560
ENSG00000148842	CNNM2	54805	CNNM2	NOVEL	45	10	104678050	104849978	1	protein_coding	0.994106	-0.511524	1	17.62	0	NA	NA	NA	NA	Yes	Left_Ventricle, Liver	0	8.446e-09	rs11191560
ENSG00000076685	NT5C2	22978	NT5C2	KNOWN	45	10	104845940	104953056	-1	protein_coding	0.0521979	0.0483286	0	0	71	1.7086e-07	0.000378299	Whole_Blood, Esophagus_Muscularis, Testis	+	No	NA	0	8.446e-09	rs11191560
ENSG00000138172	CALHM2	51063	CALHM2	NOVEL	45	10	105206543	105212660	-1	protein_coding	5.29268e-07	-0.689941	0	0	1	2.89166e-05	0.00020866	Cells_Transformed_fibroblasts	NA	No	NA	0	NA	rs11191560
ENSG00000130413	STK33	65975	STK33	NOVEL	47	11	8413418	8615836	-1	protein_coding	0.000137426	0.221584	1	14.69	253	1.09381e-21	0.000224494	Adipose_Visceral_Omentum, Artery_Aorta, Artery_Coronary, Artery_Tibial, Brain_Cerebellar_Hemisphere, Brain_Cerebellum, Esophagus_Mucosa, Esophagus_Muscularis, Pituitary, Stomach, Testis, Thyroid	+	No	NA	0	2.9e-11	rs4929942, rs4256980
ENSG00000166436	TRIM66	9866	TRIM66	KNOWN	47	11	8633584	8693413	-1	protein_coding	NA	NA	1	24.9	186	3.7006e-19	0.00020866	Adipose_Subcutaneous, Adipose_Visceral_Omentum, Cells_EBV-transformed_lymphocytes, Whole_Blood, Artery_Aorta, Artery_Tibial, Brain_Caudate_basal_ganglia, Breast_Mammary_Tissue, Colon_Sigmoid, Colon_Transverse, Esophagus_Gastroesophageal_Junction, Esophagus_Mucosa, Esophagus_Muscularis, Heart_Atrial_Appendage, Heart_Left_Ventricle, Liver, Lung, Muscle_Skeletal, Nerve_Tibial, Pancreas, Prostate, Ce…	+	Yes	Spleen	0	2.9e-11	rs4256980, rs4929942
ENSG00000166452	AKIP1	56672	AKIP1	NOVEL	47	11	8932686	8941631	1	protein_coding	1.85693e-05	NA	0	0	8	9.60611e-06	0.000224494	Thyroid	+	No	NA	0	1.104e-06	rs4929942
ENSG00000148943	LIN7C	55327	LIN7C	NOVEL	48	11	27516123	27528320	-1	protein_coding	0.0300652	-0.643347	0	0	85	4.79314e-19	0.00020866	Adipose_Subcutaneous, Adipose_Visceral_Omentum, Artery_Tibial, Colon_Transverse, Esophagus_Mucosa, Esophagus_Muscularis, Lung, Nerve_Tibial, Cells_Transformed_fibroblasts, Thyroid	+	Yes	Spleen	0	9.581e-21	rs11030024, rs12790913, rs11030066, rs11030104, rs4514364, rs1519480, rs12273363
ENSG00000176697	BDNF	627	BDNF	KNOWN	48	11	27676440	27743605	-1	protein_coding	0.946719	0.108206	1	24.1	48	2.23599e-07	0.000607249	Brain_Nucleus_accumbens_basal_ganglia, Brain_Putamen_basal_ganglia, Nerve_Tibial, Thyroid	+	Yes	Left_Ventricle	0	5.557e-28	rs12790913, rs1519480, rs11030104, rs12273363, rs11030024
ENSG00000149084	HSD17B12	51144	HSD17B12	KNOWN	49	11	43577986	43878167	1	protein_coding	0.00555448	-0.701698	0	0	82	4.77057e-92	0.00020866	Adipose_Subcutaneous, Adipose_Visceral_Omentum, Adrenal_Gland, Cells_EBV-transformed_lymphocytes, Whole_Blood, Artery_Aorta, Artery_Coronary, Artery_Tibial, Brain_Anterior_cingulate_cortex_BA24, Brain_Caudate_basal_ganglia, Brain_Cerebellar_Hemisphere, Brain_Cerebellum, Brain_Cortex, Brain_Frontal_Cortex_BA9, Brain_Hippocampus, Brain_Hypothalamus, Brain_Nucleus_accumbens_basal_ganglia, Brain_Puta…	-	No	NA	0	2.971e-08	rs2176598
ENSG00000151348	EXT2	2132	EXT2	NOVEL	49	11	44117099	44266979	1	protein_coding	2.46055e-07	-0.914841	0	0	1	1.39754e-06	0.017155	Heart_Left_Ventricle	-	No	NA	0	2.631e-06	rs2176598
ENSG00000134569	LRP4	4038	LRP4	NOVEL	50	11	46878419	46940193	-1	protein_coding	0.100209	0.314362	0	0	6	6.73617e-11	0.000222679	Nerve_Tibial	-	Yes	Left_Ventricle	0	3.551e-09	rs2856650
ENSG00000149179	C11orf49	79096	C11orf49	NOVEL	50	11	46958240	47185936	1	protein_coding	5.45468e-07	0.564558	0	0	4	3.97069e-08	0.000378299	Testis	+	Yes	Left_Ventricle	0	1.002e-07	rs2856650
ENSG00000134575	ACP2	53	ACP2	NOVEL	50	11	47260853	47270457	-1	protein_coding	0.000525977	-0.370782	0	0	6	3.44853e-06	0.000224494	Whole_Blood, Skin_Sun_Exposed_Lower_leg, Thyroid	+	No	NA	0	5.145e-17	rs2856650, rs3781627, rs3817334
ENSG00000110514	MADD	8567	MADD	NOVEL	50	11	47290712	47351582	1	protein_coding	0.000901823	-0.37505	0	0	161	9.35763e-08	0.000263002	Artery_Tibial, Breast_Mammary_Tissue, Esophagus_Muscularis, Heart_Left_Ventricle, Pituitary	+	Yes	Left_Ventricle	0	5.145e-17	rs2856650, rs3781627, rs6485758, rs3817334
ENSG00000134571	MYBPC3	4607	MYBPC3	NOVEL	50	11	47352957	47374253	-1	protein_coding	1.35054e-06	-0.432352	0	0	162	3.09859e-11	0.000333874	Whole_Blood, Lung	-	No	NA	0	5.145e-17	rs2856650, rs3781627, rs3817334
ENSG00000165915	SLC39A13	91252	SLC39A13	NOVEL	50	11	47428683	47438047	1	protein_coding	0.011852	-0.332419	0	0	8	1.10989e-05	0.0144306	Artery_Tibial, Esophagus_Muscularis, Nerve_Tibial	+	No	NA	0	5.628e-14	rs2856650, rs3781627, rs3817334
ENSG00000165916	PSMC3	5702	PSMC3	NOVEL	50	11	47440320	47447993	-1	protein_coding	0.9792	-0.404697	0	0	80	4.66725e-07	0.00077134	Lung, Cells_Transformed_fibroblasts, Skin_Sun_Exposed_Lower_leg, Thyroid	+	No	NA	0	3.631e-14	rs2856650, rs3781627, rs2242081, rs3817334
ENSG00000165917	RAPSN	5913	RAPSN	NOVEL	50	11	47459308	47470730	-1	protein_coding	0.0326445	0.0487816	0	0	153	4.10048e-08	0.000420238	Skin_Sun_Exposed_Lower_leg, Thyroid	-	No	NA	0	5.145e-17	rs2856650, rs3781627, rs3817334
ENSG00000149187	CELF1	10658	CELF1	KNOWN	50	11	47487496	47587121	-1	protein_coding	0.998617	-0.376216	0	0	44	2.63163e-06	0.00389224	Nerve_Tibial	+	Yes	Liver	0	1.158e-16	rs3781627, rs2242081, rs6485758, rs3817334
ENSG00000213619	NDUFS3	4722	NDUFS3	NOVEL	50	11	47586888	47606114	1	protein_coding	0.047137	-0.0123446	0	0	87	8.12398e-07	0.000906969	Cells_Transformed_fibroblasts	-	Yes	Liver	0	5.145e-17	rs3781627, rs2242081, rs6485758, rs3817334
ENSG00000196666	FAM180B	399888	FAM180B	NOVEL	50	11	47608198	47610746	1	protein_coding	0.315838	NA	0	0	90	1.81948e-06	0.00604178	Brain_Cerebellum	+	No	NA	0	5.145e-17	rs2856650, rs3781627, rs3817334
ENSG00000172247	C1QTNF4	114900	C1QTNF4	KNOWN	50	11	47611216	47616211	-1	protein_coding	0.679081	NA	0	0	393	3.21847e-34	0.00020866	Adipose_Subcutaneous, Adipose_Visceral_Omentum, Cells_EBV-transformed_lymphocytes, Whole_Blood, Artery_Aorta, Artery_Coronary, Artery_Tibial, Breast_Mammary_Tissue, Colon_Transverse, Esophagus_Mucosa, Esophagus_Muscularis, Heart_Atrial_Appendage, Heart_Left_Ventricle, Liver, Lung, Muscle_Skeletal, Nerve_Tibial, Cells_Transformed_fibroblasts, Skin_Not_Sun_Exposed_Suprapubic, Skin_Sun_Exposed_Lower…	-	No	NA	0	5.145e-17	rs2856650, rs3781627, rs2242081, rs6485758, rs3817334
ENSG00000109919	MTCH2	23788	MTCH2	KNOWN	50	11	47638867	47664175	-1	protein_coding	0.166788	0.0369336	1	25.4	173	1.89225e-11	0.00030405	Brain_Cortex, Brain_Nucleus_accumbens_basal_ganglia, Esophagus_Muscularis, Muscle_Skeletal, Skin_Sun_Exposed_Lower_leg, Testis	+	No	NA	0	5.145e-17	rs2856650, rs3781627, rs6485758, rs3817334
ENSG00000165923	AGBL2	79841	AGBL2	NOVEL	50	11	47681143	47736941	-1	protein_coding	6.81051e-12	-0.765874	1	14.22	0	NA	NA	NA	NA	Yes	Left_Ventricle, Liver	0	1.158e-16	rs3781627, rs2242081, rs6485758, rs3817334
ENSG00000109920	FNBP4	23360	FNBP4	NOVEL	50	11	47738072	47788995	-1	protein_coding	0.999993	-0.713792	0	0	315	1.24621e-11	0.00020866	Muscle_Skeletal, Cells_Transformed_fibroblasts	+	Yes	Liver	0	5.145e-17	rs3781627, rs2242081, rs6485758, rs3817334, rs2856650
ENSG00000030066	NUP160	23279	NUP160	NOVEL	50	11	47799639	47870107	-1	protein_coding	0.0239792	-0.345694	0	0	2	1.69e-05	0.0325872	Cells_Transformed_fibroblasts	NA	No	NA	0	NA	rs3817334
ENSG00000182985	CADM1	23705	CADM1	KNOWN	51	11	115039938	115375675	-1	protein_coding	0.994386	-1.27628	0	0	45	2.09297e-64	0.000224494	Thyroid	+	No	NA	0	1.31e-12	rs12286929, rs1048932
ENSG00000135472	FAIM2	23017	FAIM2	KNOWN	52	12	50260679	50298000	-1	protein_coding	0.619353	-0.290991	0	0	13	6.07282e-07	0.00158361	Testis	-	No	NA	0	1.128e-13	rs7138803, rs17201502
ENSG00000122034	GTF3A	2971	GTF3A	KNOWN	54	13	27998681	28009958	1	protein_coding	NA	NA	0	0	35	2.31863e-08	0.000941623	Cells_EBV-transformed_lymphocytes, Brain_Frontal_Cortex_BA9	-	Yes	Aorta, Left_Ventricle, Liver, Pancreas, Psoas, Spleen	0	2.291e-10	rs9581854, rs1006353
ENSG00000122033	MTIF3	219402	MTIF3	KNOWN	54	13	28009776	28024739	-1	protein_coding	0.0296353	-0.26903	0	0	93	5.3876e-15	0.000263002	Artery_Tibial, Esophagus_Mucosa, Heart_Left_Ventricle, Testis, Thyroid	-	Yes	Aorta, Left_Ventricle, Liver, Pancreas, Psoas, Spleen	0	2.291e-10	rs9581854, rs1006353
ENSG00000186184	POLR1D	51082	POLR1D	NOVEL	54	13	28194903	28241548	1	protein_coding	0.257869	NA	0	0	2	4.20301e-06	0.00020866	Cells_Transformed_fibroblasts	NA	Yes	Aorta, Left_Ventricle, Liver, Lung, Pancreas, Right_Ventricle, Spleen	0	2.291e-10	rs9581854, rs1006353
ENSG00000186417	GLDN	342035	GLDN	NOVEL	60	15	51633826	51700210	1	protein_coding	1.79271e-11	-0.637628	0	0	8	1.1286e-05	0.000407663	Artery_Aorta	-	Yes	Left_Ventricle	0	3.808e-06	rs3736485
ENSG00000104093	DMXL2	23312	DMXL2	KNOWN	60	15	51739908	51915030	-1	protein_coding	1	-0.48116	0	0	228	3.56722e-08	0.000222679	Cells_EBV-transformed_lymphocytes, Esophagus_Muscularis, Nerve_Tibial	+	Yes	Left_Ventricle	0	3.614e-08	rs3736485
ENSG00000104112	SCG3	29106	SCG3	KNOWN	60	15	51973550	52013223	1	protein_coding	0.267524	0.348347	0	0	238	1.21381e-10	0.000378299	Brain_Cerebellar_Hemisphere, Brain_Cerebellum, Testis	-	Yes	Aorta, Left_Ventricle, Liver	0	7.412e-09	rs3736485
ENSG00000140280	LYSMD2	256586	LYSMD2	NOVEL	60	15	52015208	52043782	-1	protein_coding	0.256649	-0.111291	0	0	2	4.62729e-06	0.00030405	Muscle_Skeletal	+	Yes	Aorta, Left_Ventricle, Liver, Spleen	0	3.614e-08	rs3736485
ENSG00000069956	MAPK6	5597	MAPK6	NOVEL	60	15	52244303	52358462	1	protein_coding	0.533146	-0.902162	0	0	2	1.01588e-05	0.0121535	Thyroid	+	No	NA	0	7.412e-09	rs3736485
ENSG00000137764	MAP2K5	5607	MAP2K5	KNOWN	61	15	67835047	68099461	1	protein_coding	0.475918	NA	0	0	105	7.72e-20	0.000222679	Adipose_Subcutaneous, Adipose_Visceral_Omentum, Whole_Blood, Artery_Aorta, Artery_Tibial, Breast_Mammary_Tissue, Esophagus_Muscularis, Heart_Atrial_Appendage, Heart_Left_Ventricle, Lung, Muscle_Skeletal, Nerve_Tibial, Ovary, Skin_Sun_Exposed_Lower_leg, Thyroid	+	Yes	Aorta, Left_Ventricle, Liver	0	1.911e-17	rs16951275, rs4776970
ENSG00000188779	SKOR1	390598	SKOR1	NOVEL	61	15	68112042	68126899	1	protein_coding	NA	-0.128486	1	13.82	107	6.24557e-13	0.000222679	Adipose_Subcutaneous, Artery_Tibial, Breast_Mammary_Tissue, Colon_Transverse, Heart_Left_Ventricle, Lung, Muscle_Skeletal, Nerve_Tibial, Cells_Transformed_fibroblasts, Skin_Not_Sun_Exposed_Suprapubic, Skin_Sun_Exposed_Lower_leg, Testis, Thyroid	+	Yes	Aorta, Left_Ventricle, Liver, Pancreas	0	1.911e-17	rs16951275, rs4776970
ENSG00000103351	CLUAP1	23059	CLUAP1	NOVEL	62	16	3550924	3589048	1	protein_coding	0.00021954	-0.0235219	0	0	11	4.87879e-33	0.00020866	Adipose_Subcutaneous, Adipose_Visceral_Omentum, Whole_Blood, Artery_Aorta, Artery_Tibial, Brain_Caudate_basal_ganglia, Brain_Hippocampus, Brain_Hypothalamus, Brain_Nucleus_accumbens_basal_ganglia, Brain_Putamen_basal_ganglia, Breast_Mammary_Tissue, Colon_Sigmoid, Colon_Transverse, Esophagus_Gastroesophageal_Junction, Esophagus_Mucosa, Esophagus_Muscularis, Heart_Atrial_Appendage, Heart_Left_Ventr…	+	No	NA	0	7.473e-10	rs12448257, rs758747
ENSG00000188827	SLX4	84464	SLX4	NOVEL	62:63	16	3631182	3661599	-1	protein_coding	8.9032e-08	-0.111653	0	0	7	1.90775e-06	0.00450204	Brain_Cerebellar_Hemisphere, Brain_Cerebellum	-	Yes	Left_Ventricle, Liver	0	1.061e-09	rs12448257, rs879620, rs758747
ENSG00000126602	TRAP1	10131	TRAP1	NOVEL	62	16	3701640	3767598	-1	protein_coding	1.62038e-17	NA	0	0	9	8.63143e-11	0.00030405	Muscle_Skeletal	+	No	NA	0	1.588e-09	rs12448257, rs758747
ENSG00000006007	GDE1	51573	GDE1	NOVEL	64	16	19513015	19533467	-1	protein_coding	4.09186e-05	-0.566252	0	0	16	1.70478e-07	0.00174934	Brain_Cerebellar_Hemisphere	-	Yes	Aorta, Dorsolateral_Prefrontal_Cortex, Hippocampus, Left_Ventricle, Liver	0	2.292e-13	rs8056711, rs4782286, rs1292637, rs12446632, rs11074446
ENSG00000103544	C16orf62	57020	C16orf62	NOVEL	64	16	19566562	19718115	1	protein_coding	1.28585e-05	-0.529444	0	0	4	4.4128e-06	0.000222679	Nerve_Tibial	-	Yes	Left_Ventricle, Spleen	0	2.292e-13	rs4782286, rs1292637, rs12446632
ENSG00000103550	KNOP1	400506	KNOP1	NOVEL	64	16	19714902	19729557	-1	protein_coding	3.16682e-05	-1.20835	0	0	266	3.52125e-49	0.000222679	Adipose_Subcutaneous, Adipose_Visceral_Omentum, Adrenal_Gland, Cells_EBV-transformed_lymphocytes, Whole_Blood, Artery_Aorta, Artery_Coronary, Artery_Tibial, Brain_Anterior_cingulate_cortex_BA24, Brain_Caudate_basal_ganglia, Brain_Cerebellar_Hemisphere, Brain_Cerebellum, Brain_Cortex, Brain_Frontal_Cortex_BA9, Brain_Hippocampus, Brain_Hypothalamus, Brain_Nucleus_accumbens_basal_ganglia, Brain_Puta…	-	Yes	Left_Ventricle	0	1.477e-18	rs8056711, rs4782286, rs1292637, rs12446632, rs11640068, rs11074422
ENSG00000174628	IQCK	124152	IQCK	KNOWN	64	16	19727778	19868907	1	protein_coding	0.0539326	-1.46317	2	23.4	6	1.12278e-05	0.0233912	Cells_Transformed_fibroblasts	-	Yes	Left_Ventricle	0	1.256e-14	rs8056711, rs4782286, rs1292637, rs12446632
ENSG00000167191	GPRC5B	51704	GPRC5B	KNOWN	64	16	19868616	19897489	-1	protein_coding	0.527207	-0.940463	0	0	198	1.00146e-11	0.00038378	Adipose_Subcutaneous, Lung, Skin_Sun_Exposed_Lower_leg	+	Yes	Left_Ventricle, Liver	0	1.477e-18	rs8056711, rs12446632, rs11074446, rs4782286
ENSG00000183549	ACSM5	54988	ACSM5	NOVEL	64	16	20420856	20452658	1	protein_coding	5.09254e-08	0.915331	0	0	3	2.33128e-06	0.000224494	Thyroid	-	Yes	Aorta, Left_Ventricle, Liver, Pancreas	0	1.477e-18	rs4782286, rs1292637, rs12446632, rs11640068, rs11074422, rs11074446
ENSG00000188322	SBK1	388228	SBK1	KNOWN	65	16	28303840	28335170	1	protein_coding	0.437577	0.472517	0	0	187	2.57146e-07	0.00123335	Artery_Tibial, Colon_Transverse, Skin_Not_Sun_Exposed_Suprapubic, Skin_Sun_Exposed_Lower_leg	-	No	NA	0	3.14e-23	rs2650492, rs480400, rs3888190
ENSG00000198156	NPIPB6	728741	NPIPB6	NOVEL	65	16	28353876	28374829	-1	protein_coding	0.636137	-0.629005	0	0	348	2.62495e-27	0.00028813	Adipose_Subcutaneous, Whole_Blood, Brain_Caudate_basal_ganglia, Brain_Cerebellar_Hemisphere, Brain_Cerebellum, Brain_Nucleus_accumbens_basal_ganglia, Colon_Transverse, Skin_Sun_Exposed_Lower_leg, Testis, Thyroid	+	No	NA	0	3.14e-23	rs2650492, rs480400, rs12448482, rs3888190, rs7187575, rs4788115
ENSG00000205609	EIF3CL	728689	EIF3CL	NOVEL	65	16	28390900	28415200	-1	protein_coding	NA	-0.717156	0	0	344	1.04432e-13	0.00020866	Adipose_Subcutaneous, Adrenal_Gland, Cells_EBV-transformed_lymphocytes, Whole_Blood, Artery_Aorta, Artery_Tibial, Esophagus_Mucosa, Esophagus_Muscularis, Heart_Left_Ventricle, Lung, Muscle_Skeletal, Nerve_Tibial, Pancreas, Cells_Transformed_fibroblasts, Skin_Sun_Exposed_Lower_leg, Stomach, Thyroid	+	No	NA	0	3.14e-23	rs2650492, rs480400, rs12448482, rs3888190, rs7187575
ENSG00000233232	NPIPB7	440350	NPIPB7	NOVEL	65	16	28467693	28481868	-1	protein_coding	0.151767	NA	0	0	307	1.12317e-10	0.000224494	Brain_Frontal_Cortex_BA9, Esophagus_Mucosa, Esophagus_Muscularis, Heart_Left_Ventricle, Skin_Sun_Exposed_Lower_leg, Stomach, Testis, Thyroid	+	No	NA	0	3.14e-23	rs2650492, rs480400, rs3888190, rs7187575
ENSG00000188603	CLN3	1201	CLN3	NOVEL	65	16	28477983	28506896	-1	protein_coding	9.99316e-07	NA	0	0	35	1.91753e-10	0.000333874	Whole_Blood	-	No	NA	0	1.63e-15	rs480400, rs3888190, rs7187575
ENSG00000197272	IL27	246778	IL27	NOVEL	65	16	28510683	28523372	-1	protein_coding	0.927793	-0.19185	0	0	293	1.51638e-11	0.000378299	Liver, Testis	+	No	NA	0	3.14e-23	rs2650492, rs480400, rs3888190, rs7187575
ENSG00000176046	NUPR1	26471	NUPR1	NOVEL	65	16	28548606	28550495	-1	protein_coding	0.00754109	0.514991	0	0	321	1.76814e-18	0.000263002	Artery_Aorta, Artery_Tibial, Brain_Cerebellum, Esophagus_Muscularis, Testis	-	No	NA	0	3.14e-23	rs2650492, rs480400, rs12448482, rs3888190, rs7187575
ENSG00000176476	CCDC101	112869	SGF29	NOVEL	65	16	28565236	28603111	1	protein_coding	0.867208	-0.543805	0	0	248	1.61008e-12	0.000263002	Whole_Blood, Artery_Tibial, Esophagus_Muscularis, Lung, Muscle_Skeletal, Pancreas, Skin_Sun_Exposed_Lower_leg	-	No	NA	0	3.14e-23	rs480400, rs3888190, rs7187575
ENSG00000197165	SULT1A2	6799	SULT1A2	KNOWN	65	16	28603264	28608430	-1	protein_coding	1.83502e-08	1.08454	1	26	351	9.74471e-62	0.000222679	Adipose_Subcutaneous, Adipose_Visceral_Omentum, Adrenal_Gland, Whole_Blood, Artery_Aorta, Artery_Coronary, Artery_Tibial, Brain_Anterior_cingulate_cortex_BA24, Brain_Caudate_basal_ganglia, Brain_Cerebellum, Brain_Cortex, Brain_Hippocampus, Brain_Nucleus_accumbens_basal_ganglia, Brain_Putamen_basal_ganglia, Breast_Mammary_Tissue, Esophagus_Gastroesophageal_Junction, Esophagus_Mucosa, Esophagus_Mus…	+	No	NA	0	3.14e-23	rs2650492, rs480400, rs12448482, rs3888190, rs7187575, rs4788115
ENSG00000196502	SULT1A1	6817	SULT1A1	NOVEL	65	16	28616903	28634946	-1	protein_coding	2.23676e-09	NA	0	0	345	2.59851e-23	0.00020866	Whole_Blood, Artery_Aorta, Artery_Tibial, Brain_Caudate_basal_ganglia, Brain_Cerebellum, Brain_Cortex, Brain_Frontal_Cortex_BA9, Breast_Mammary_Tissue, Esophagus_Gastroesophageal_Junction, Esophagus_Mucosa, Esophagus_Muscularis, Heart_Atrial_Appendage, Heart_Left_Ventricle, Lung, Muscle_Skeletal, Nerve_Tibial, Pancreas, Pituitary, Prostate, Cells_Transformed_fibroblasts, Skin_Not_Sun_Exposed_Supr…	-	No	NA	0	3.14e-23	rs2650492, rs480400, rs12448482, rs3888190, rs7187575
ENSG00000255524	NPIPB8	728734	NPIPB8	NOVEL	65	16	28648975	28670003	1	protein_coding	0.0142295	NA	1	23.2	0	NA	NA	NA	NA	No	NA	0	NA	rs3888190
ENSG00000184110	EIF3C	8663	EIF3C	NOVEL	65	16	28699879	28747051	1	protein_coding	0.343303	-0.796798	0	0	308	4.15899e-10	0.000222679	Adipose_Subcutaneous, Cells_EBV-transformed_lymphocytes, Whole_Blood, Artery_Aorta, Artery_Tibial, Esophagus_Mucosa, Esophagus_Muscularis, Heart_Left_Ventricle, Lung, Muscle_Skeletal, Nerve_Tibial, Pancreas, Cells_Transformed_fibroblasts, Skin_Sun_Exposed_Lower_leg, Testis	+	No	NA	0	3.14e-23	rs2650492, rs480400, rs12448482, rs3888190, rs7187575
ENSG00000168488	ATXN2L	11273	ATXN2L	KNOWN	65	16	28834356	28848558	1	protein_coding	0.99995	NA	0	0	1	6.81244e-06	0.0217036	Artery_Tibial	NA	No	NA	0	NA	rs480400, rs3888190
ENSG00000178952	TUFM	7284	TUFM	KNOWN	65	16	28853732	28857729	-1	protein_coding	0.651456	-0.298214	0	0	350	1.15889e-79	0.00020866	Adipose_Subcutaneous, Adipose_Visceral_Omentum, Cells_EBV-transformed_lymphocytes, Whole_Blood, Artery_Aorta, Artery_Coronary, Artery_Tibial, Brain_Caudate_basal_ganglia, Brain_Frontal_Cortex_BA9, Brain_Hippocampus, Brain_Nucleus_accumbens_basal_ganglia, Brain_Putamen_basal_ganglia, Colon_Sigmoid, Colon_Transverse, Esophagus_Gastroesophageal_Junction, Esophagus_Mucosa, Esophagus_Muscularis, Lung,…	+	No	NA	0	3.14e-23	rs2650492, rs480400, rs12448482, rs3888190, rs7187575, rs4788115
ENSG00000178188	SH2B1	25970	SH2B1	KNOWN	65	16	28857921	28885526	1	protein_coding	0.95683	-1.07205	0	0	297	4.50957e-12	0.000222679	Adipose_Subcutaneous, Adipose_Visceral_Omentum, Adrenal_Gland, Whole_Blood, Breast_Mammary_Tissue, Esophagus_Mucosa, Esophagus_Muscularis, Heart_Atrial_Appendage, Heart_Left_Ventricle, Nerve_Tibial	-	No	NA	0	3.14e-23	rs2650492, rs480400, rs12448482, rs3888190, rs7187575
ENSG00000196296	ATP2A1	487	ATP2A1	NOVEL	65	16	28889726	28915830	1	protein_coding	7.03975e-09	-0.198598	0	0	10	4.20916e-06	0.0166791	Skin_Not_Sun_Exposed_Suprapubic, Skin_Sun_Exposed_Lower_leg	+	No	NA	0	2.559e-13	rs2650492, rs3888190
ENSG00000176953	NFATC2IP	84901	NFATC2IP	NOVEL	65	16	28962128	28978418	1	protein_coding	0.00232735	-0.714147	0	0	268	1.41744e-09	0.000506735	Artery_Tibial, Breast_Mammary_Tissue, Colon_Transverse, Esophagus_Mucosa, Skin_Not_Sun_Exposed_Suprapubic, Testis	+	No	NA	0	3.14e-23	rs480400, rs12448482, rs3888190, rs7187575
ENSG00000169682	SPNS1	83985	SPNS1	NOVEL	65	16	28985542	28995869	1	protein_coding	NA	-0.263577	1	16.6	337	1.66078e-24	0.000333874	Cells_EBV-transformed_lymphocytes, Whole_Blood	+	No	NA	0	3.14e-23	rs480400, rs12448482, rs3888190, rs7187575, rs4788115
ENSG00000213658	LAT	27040	LAT	NOVEL	65	16	28996147	29002104	1	protein_coding	0.0974333	-0.483408	0	0	235	5.55855e-09	0.000816889	Artery_Aorta, Artery_Tibial, Colon_Sigmoid, Esophagus_Muscularis, Muscle_Skeletal, Cells_Transformed_fibroblasts	+	No	NA	0	3.14e-23	rs3888190, rs7187575
ENSG00000196118	C16orf93	90835	CCDC189	NOVEL	66	16	30768744	30774031	-1	protein_coding	8.00214e-05	-0.754319	0	0	15	1.51863e-07	0.000224494	Thyroid	-	Yes	Aorta, Dorsolateral_Prefrontal_Cortex, Hippocampus, Left_Ventricle, Liver, Spleen	0	1.604e-09	rs9925964
ENSG00000099377	HSD3B7	80270	HSD3B7	NOVEL	66	16	30996519	31000473	1	protein_coding	4.64185e-06	-0.867417	0	0	59	1.65858e-16	0.000224494	Whole_Blood, Esophagus_Mucosa, Muscle_Skeletal, Skin_Sun_Exposed_Lower_leg, Thyroid	+	No	NA	0	8.108e-10	rs9925964
ENSG00000099365	STX1B	112755	STX1B	KNOWN	66	16	31000577	31021949	-1	protein_coding	0.944475	-1.61045	0	0	50	2.76775e-07	0.000224494	Pancreas, Prostate, Thyroid	+	No	NA	0	8.108e-10	rs9925964
ENSG00000167394	ZNF668	79759	ZNF668	KNOWN	66	16	31072164	31085641	-1	protein_coding	0.268892	-0.544055	0	0	59	6.90844e-13	0.000333874	Whole_Blood	-	No	NA	0	8.108e-10	rs9925964
ENSG00000167395	ZNF646	9726	ZNF646	KNOWN	66	16	31085743	31095517	1	protein_coding	0.00556536	0.564564	1	16.05	0	NA	NA	NA	NA	No	NA	0	4.673e-06	rs9925964
ENSG00000151006	PRSS53	339105	PRSS53	NOVEL	66	16	31094746	31100949	-1	protein_coding	7.27162e-11	-0.0562692	0	0	50	1.94558e-08	0.00186639	Liver	+	No	NA	0	8.108e-10	rs9925964
ENSG00000167397	VKORC1	79001	VKORC1	KNOWN	66	16	31102163	31107301	-1	protein_coding	0.0818031	-0.611113	0	0	59	3.27501e-12	0.00186639	Liver	+	No	NA	0	8.108e-10	rs9925964
ENSG00000103507	BCKDK	10295	BCKDK	NOVEL	66	16	31117428	31124110	1	protein_coding	0.00580436	-0.219605	0	0	2	2.38155e-07	0.000534732	Skin_Sun_Exposed_Lower_leg	-	No	NA	0	1.291e-09	rs9925964
ENSG00000103510	KAT8	84148	KAT8	KNOWN	66	16	31127075	31142714	1	protein_coding	0.912576	0.0373929	0	0	59	2.52639e-27	0.00020866	Adipose_Subcutaneous, Adipose_Visceral_Omentum, Adrenal_Gland, Cells_EBV-transformed_lymphocytes, Artery_Aorta, Artery_Coronary, Artery_Tibial, Brain_Caudate_basal_ganglia, Brain_Cerebellar_Hemisphere, Brain_Cerebellum, Brain_Cortex, Brain_Frontal_Cortex_BA9, Brain_Nucleus_accumbens_basal_ganglia, Breast_Mammary_Tissue, Colon_Sigmoid, Colon_Transverse, Esophagus_Gastroesophageal_Junction, Esophag…	+	No	NA	0	8.108e-10	rs9925964
ENSG00000103479	RBL2	5934	RBL2	NOVEL	67	16	53467889	53525561	1	protein_coding	0.957797	-0.466961	0	0	16	1.70693e-12	0.000222679	Adipose_Subcutaneous, Artery_Tibial, Breast_Mammary_Tissue, Colon_Sigmoid, Heart_Atrial_Appendage, Lung, Nerve_Tibial, Skin_Not_Sun_Exposed_Suprapubic, Skin_Sun_Exposed_Lower_leg, Thyroid	-	No	NA	0	7.999e-05	rs1477199
ENSG00000140718	FTO	79068	FTO	KNOWN	67	16	53737875	54155853	1	protein_coding	0.0113446	0.293683	0	0	5	3.56146e-06	0.0105551	Thyroid	-	Yes	Aorta, Left_Ventricle	0	4.23e-145	rs1477199, rs4280233, rs7203521, rs11643744, rs7186521, rs4784323, rs1558902, rs4783819, rs8044769
ENSG00000177508	IRX3	79191	IRX3	NOVEL	67	16	54317216	54320675	-1	protein_coding	NA	NA	0	0	18	1.56731e-06	0.0115789	Pancreas	+	Yes	Left_Ventricle	0	7.51e-153	rs1477199, rs4280233, rs7203521, rs11643744, rs7186521, rs4784323, rs1558902, rs11075986, rs2058908, rs16945088, rs8063946, rs4783819, rs8044769, rs12921970, rs6499653
ENSG00000167840	ZNF232	7775	ZNF232	NOVEL	68	17	5008836	5026411	-1	protein_coding	0.000435398	NA	0	0	4	1.40047e-06	0.000263002	Artery_Tibial, Esophagus_Mucosa, Lung	-	No	NA	0	3.457e-08	rs1000940
ENSG00000129204	USP6	9098	USP6	NOVEL	68	17	5019733	5078329	1	protein_coding	1.76208e-18	-1.13191	0	0	129	1.23187e-06	0.00028813	Muscle_Skeletal, Skin_Sun_Exposed_Lower_leg, Testis	-	No	NA	0	0.001325	rs1000940
ENSG00000029725	RABEP1	9135	RABEP1	KNOWN	68	17	5185558	5289129	1	protein_coding	0.982815	1.26633	0	0	173	2.05302e-46	0.000222679	Adipose_Visceral_Omentum, Adrenal_Gland, Brain_Cortex, Colon_Transverse, Esophagus_Gastroesophageal_Junction, Esophagus_Muscularis, Heart_Atrial_Appendage, Heart_Left_Ventricle, Lung, Muscle_Skeletal, Nerve_Tibial, Ovary, Pituitary, Cells_Transformed_fibroblasts, Skin_Sun_Exposed_Lower_leg, Small_Intestine_Terminal_Ileum, Spleen, Stomach, Testis, Thyroid	-	Yes	Left_Ventricle, Liver	0	1.284e-08	rs1000940
ENSG00000108559	NUP88	4927	NUP88	NOVEL	68	17	5264258	5323480	-1	protein_coding	4.69521e-06	0.212542	0	0	173	2.65434e-19	0.00020866	Adipose_Subcutaneous, Cells_EBV-transformed_lymphocytes, Artery_Tibial, Brain_Cerebellar_Hemisphere, Colon_Transverse, Esophagus_Mucosa, Muscle_Skeletal, Nerve_Tibial, Cells_Transformed_fibroblasts, Skin_Not_Sun_Exposed_Suprapubic, Skin_Sun_Exposed_Lower_leg, Testis	-	Yes	Liver	0	1.284e-08	rs1000940
ENSG00000129197	RPAIN	84268	RPAIN	NOVEL	68	17	5322961	5336196	1	protein_coding	6.35952e-06	-0.303428	0	0	173	3.6762e-34	0.00020866	Adipose_Subcutaneous, Adipose_Visceral_Omentum, Cells_Transformed_fibroblasts, Testis	-	Yes	Liver	0	1.284e-08	rs1000940
ENSG00000005100	DHX33	56919	DHX33	NOVEL	68	17	5344232	5372380	-1	protein_coding	0.00838228	-0.549098	0	0	173	2.06756e-09	0.00020866	Adipose_Subcutaneous, Whole_Blood, Artery_Tibial, Brain_Cerebellum, Esophagus_Gastroesophageal_Junction, Nerve_Tibial, Cells_Transformed_fibroblasts, Skin_Sun_Exposed_Lower_leg, Testis, Thyroid	-	No	NA	0	1.284e-08	rs1000940
ENSG00000167842	MIS12	79003	MIS12	NOVEL	68	17	5389605	5394134	1	protein_coding	0.0205976	2.14594	0	0	26	1.15469e-06	0.00061307	Cells_EBV-transformed_lymphocytes, Nerve_Tibial, Pancreas	-	No	NA	0	0.0002696	rs1000940
ENSG00000091592	NLRP1	22861	NLRP1	NOVEL	68	17	5402747	5522744	-1	protein_coding	2.0778e-12	0.278637	0	0	29	6.38491e-08	0.00020866	Cells_Transformed_fibroblasts	-	No	NA	0	0.0002696	rs1000940
ENSG00000171246	NPTX1	4884	NPTX1	NOVEL	69	17	78440948	78451643	-1	protein_coding	0.426444	-0.748577	0	0	23	1.50042e-11	0.00028813	Skin_Not_Sun_Exposed_Suprapubic, Skin_Sun_Exposed_Lower_leg	+	No	NA	0	2.494e-09	rs12940622
ENSG00000141564	RPTOR	57521	RPTOR	KNOWN	69	17	78518619	78940171	1	protein_coding	1	0.63714	0	0	26	9.83963e-15	0.00028813	Muscle_Skeletal, Skin_Not_Sun_Exposed_Suprapubic, Skin_Sun_Exposed_Lower_leg	+	No	NA	0	2.494e-09	rs12940622
ENSG00000134490	TMEM241	85019	TMEM241	NOVEL	70	18	20777108	21017925	-1	protein_coding	7.76288e-05	0.555791	0	0	16	1.35031e-06	0.0017628	Adipose_Subcutaneous, Brain_Cortex	-	No	NA	0	5.559e-08	rs1808579
ENSG00000141452	C18orf8	29919	C18orf8	KNOWN	70	18	21083473	21111746	1	protein_coding	0.999882	NA	1	13.6	92	1.69632e-31	0.000222679	Adipose_Subcutaneous, Adipose_Visceral_Omentum, Whole_Blood, Artery_Tibial, Brain_Caudate_basal_ganglia, Brain_Cerebellar_Hemisphere, Brain_Cerebellum, Brain_Frontal_Cortex_BA9, Esophagus_Muscularis, Lung, Nerve_Tibial, Cells_Transformed_fibroblasts, Skin_Not_Sun_Exposed_Suprapubic, Skin_Sun_Exposed_Lower_leg	-	Yes	Hippocampus, Liver, Pancreas, Spleen	0	4.169e-08	rs1788820, rs1808579
ENSG00000141458	NPC1	4864	NPC1	KNOWN	70	18	21086148	21166862	-1	protein_coding	0.000213375	-0.263911	3	20.9	92	3.54578e-31	0.00020866	Adipose_Subcutaneous, Adipose_Visceral_Omentum, Artery_Tibial, Brain_Caudate_basal_ganglia, Brain_Cerebellar_Hemisphere, Brain_Cerebellum, Brain_Cortex, Breast_Mammary_Tissue, Esophagus_Gastroesophageal_Junction, Esophagus_Mucosa, Esophagus_Muscularis, Heart_Atrial_Appendage, Heart_Left_Ventricle, Lung, Muscle_Skeletal, Nerve_Tibial, Pancreas, Cells_Transformed_fibroblasts, Skin_Not_Sun_Exposed_S…	-	Yes	Hippocampus, Liver, Pancreas, Spleen	0	4.169e-08	rs1788820, rs1808579
ENSG00000153885	KCTD15	79047	KCTD15	KNOWN	74	19	34286838	34306668	1	protein_coding	0.130646	-0.503529	0	0	7	1.82926e-06	0.00287732	Esophagus_Muscularis	-	Yes	Liver	0	3.833e-08	rs29941
ENSG00000130204	TOMM40	10452	TOMM40	KNOWN	75	19	45393826	45406946	1	protein_coding	0.963682	NA	1	19.1	0	NA	NA	NA	NA	No	NA	0	NA	rs2075650
ENSG00000010310	GIPR	2696	GIPR	KNOWN	76	19	46171502	46186982	1	protein_coding	2.54083e-22	-0.675671	1	25	0	NA	NA	NA	NA	No	NA	0	1.726e-17	rs2287019
ENSG00000142230	SAE1	10055	SAE1	NOVEL	77	19	47616531	47713886	1	protein_coding	0.988952	-1.11521	0	0	1	6.63504e-06	0.00056556	Muscle_Skeletal	NA	Yes	Left_Ventricle, Spleen	0	4.812e-15	rs3810291
ENSG00000162373	BEND5	79656	BEND5	NOVEL	1	1	49193195	49242641	-1	protein_coding	0.114991	NA	0	0	0	NA	NA	NA	NA	Yes	Left_Ventricle	1	3.567e-10	rs657452, rs11583200
ENSG00000162374	ELAVL4	1996	ELAVL4	KNOWN	1	1	50513686	50669458	1	protein_coding	0.976913	-0.16678	0	0	0	NA	NA	NA	NA	Yes	Aorta, Left_Ventricle, Liver, Right_Ventricle	1	5.482e-13	rs1343424, rs657452, rs11583200
ENSG00000142700	DMRTA2	63950	DMRTA2	NOVEL	1	1	50883222	50889172	-1	protein_coding	NA	-1.15902	0	0	0	NA	NA	NA	NA	Yes	Left_Ventricle	1	6.525e-07	rs657452
ENSG00000132485	ZRANB2	9406	ZRANB2	NOVEL	2	1	71528974	71546980	-1	protein_coding	0.992881	-1.31738	0	0	0	NA	NA	NA	NA	Yes	Aorta, Liver	1	6.44e-18	rs12354124, rs12128707, rs12141628, rs2821236
ENSG00000162621	LRRC53	100144878	LOC105378803	NOVEL	2	1	74935562	74978298	-1	protein_coding	NA	NA	0	0	0	NA	NA	NA	NA	Yes	Aorta, Left_Ventricle	1	6.44e-18	rs12354124, rs12128707, rs12141628, rs2821236
ENSG00000117054	ACADM	34	ACADM	NOVEL	4	1	76190036	76253260	1	protein_coding	8.44477e-10	NA	0	0	0	NA	NA	NA	NA	Yes	Left_Ventricle	1	1.025e-08	rs12401738, rs17391694
ENSG00000184005	ST6GALNAC3	256435	ST6GALNAC3	NOVEL	4	1	76540404	77100286	1	protein_coding	0.178472	4.22506	0	0	0	NA	NA	NA	NA	Yes	Left_Ventricle, Right_Ventricle	1	8.452e-10	rs12401738
ENSG00000117069	ST6GALNAC5	81849	ST6GALNAC5	NOVEL	4	1	77333126	77531396	1	protein_coding	0.852521	-0.154308	0	0	0	NA	NA	NA	NA	Yes	Left_Ventricle	1	2.101e-10	rs12401738
ENSG00000036549	ZZZ3	26009	ZZZ3	NOVEL	4	1	78028101	78149104	-1	protein_coding	0.99973	-1.2695	0	0	0	NA	NA	NA	NA	Yes	Liver, Right_Ventricle	1	2.101e-10	rs1780050, rs12401738
ENSG00000077254	USP33	23032	USP33	KNOWN	4	1	78161672	78225537	-1	protein_coding	0.996117	-1.27963	0	0	0	NA	NA	NA	NA	Yes	Aorta, Left_Ventricle, Liver, Right_Ventricle	1	1.145e-10	rs1780050, rs12401738
ENSG00000180488	FAM73A	374986	MIGA1	NOVEL	4	1	78245309	78344106	1	protein_coding	0.000750459	-1.12138	0	0	0	NA	NA	NA	NA	Yes	Aorta, Left_Ventricle, Liver	1	1.488e-08	rs1780050
ENSG00000162616	DNAJB4	11080	DNAJB4	NOVEL	4	1	78444859	78483648	1	protein_coding	0.840408	-0.733275	0	0	0	NA	NA	NA	NA	Yes	Left_Ventricle, Liver	1	1.488e-08	rs1780050
ENSG00000122420	PTGFR	5737	PTGFR	NOVEL	4	1	78769568	79005434	1	protein_coding	0.760041	0.200155	0	0	0	NA	NA	NA	NA	Yes	Liver	1	1.025e-08	rs17391694
ENSG00000137959	IFI44L	10964	IFI44L	NOVEL	4	1	79085607	79111830	1	protein_coding	2.21842e-10	0.480156	0	0	0	NA	NA	NA	NA	Yes	Liver	1	1.025e-08	rs17391694
ENSG00000137965	IFI44	10561	IFI44	NOVEL	4	1	79115481	79129763	1	protein_coding	4.72292e-14	0.131013	0	0	0	NA	NA	NA	NA	Yes	Liver	1	1.025e-08	rs17391694
ENSG00000172339	ALG14	199857	ALG14	NOVEL	5	1	95439963	95538501	-1	protein_coding	0.000832661	0.123736	0	0	0	NA	NA	NA	NA	Yes	Left_Ventricle	1	4.453e-07	rs17115529
ENSG00000237435	RP11-147C23.1	102723661	LOC102723661	NOVEL	5	1	96403457	96488436	1	protein_coding	NA	NA	0	0	0	NA	NA	NA	NA	Yes	Left_Ventricle, Liver	1	2.07e-12	rs2968487, rs11165643, rs17115529
ENSG00000188641	DPYD	1806	DPYD	NOVEL	5	1	97543299	98386605	-1	protein_coding	4.18972e-09	0.587602	0	0	0	NA	NA	NA	NA	Yes	Left_Ventricle	1	4.044e-12	rs2968487, rs11165643, rs2800427, rs17115529
ENSG00000162627	SNX7	51375	SNX7	NOVEL	5	1	99127236	99226056	1	protein_coding	0.0288389	NA	0	0	0	NA	NA	NA	NA	Yes	Left_Ventricle	1	4.453e-07	rs17115529
ENSG00000117598	LPPR5	163404	PLPPR5	NOVEL	5	1	99355806	99470588	-1	protein_coding	0.959898	NA	0	0	0	NA	NA	NA	NA	Yes	Left_Ventricle	1	4.346e-08	rs17115529
ENSG00000143028	SYPL2	284612	SYPL2	NOVEL	6	1	110009180	110024759	1	protein_coding	0.0167711	0.437866	0	0	0	NA	NA	NA	NA	Yes	Left_Ventricle	1	NA	rs17024393
ENSG00000162650	ATXN7L2	127002	ATXN7L2	NOVEL	6	1	110026101	110035426	1	protein_coding	0.718955	NA	0	0	0	NA	NA	NA	NA	Yes	Left_Ventricle	1	NA	rs17024393
ENSG00000198758	EPS8L3	79574	EPS8L3	NOVEL	6	1	110292702	110306649	-1	protein_coding	0.000100217	0.325087	0	0	0	NA	NA	NA	NA	Yes	Left_Ventricle	1	1.56e-13	rs17024393
ENSG00000116183	PAPPA2	60676	PAPPA2	NOVEL	7	1	176432307	176814735	1	protein_coding	0.00125005	0.692747	0	0	0	NA	NA	NA	NA	Yes	Aorta, Left_Ventricle	1	5.806e-34	rs12135579, rs12132236, rs2902200, rs10798580, rs604388, rs543874, rs10798583
ENSG00000152092	ASTN1	460	ASTN1	NOVEL	7	1	176826438	177134109	-1	protein_coding	0.999416	-0.346376	0	0	0	NA	NA	NA	NA	Yes	Left_Ventricle, Liver	1	5.806e-34	rs12135579, rs12132236, rs2902200, rs10798580, rs604388, rs543874, rs10798583
ENSG00000198797	BRINP2	57795	BRINP2	NOVEL	7	1	177140633	177251558	1	protein_coding	0.999086	-0.807649	0	0	0	NA	NA	NA	NA	Yes	Left_Ventricle, Liver	1	5.806e-34	rs12135579, rs12132236, rs2902200, rs10798580, rs604388, rs543874, rs10798583
ENSG00000240021	TEX35	84066	TEX35	NOVEL	7	1	178482212	178517734	1	protein_coding	0.00166477	0.0621323	0	0	0	NA	NA	NA	NA	Yes	Left_Ventricle	1	3.139e-12	rs10798583, rs10798585
ENSG00000213057	C1orf220	400798	C1orf220	NOVEL	7	1	178511887	178518024	1	protein_coding	NA	NA	0	0	0	NA	NA	NA	NA	Yes	Left_Ventricle	1	3.139e-12	rs10798583, rs10798585
ENSG00000116199	FAM20B	9917	FAM20B	NOVEL	7	1	178994939	179045697	1	protein_coding	0.285814	2.26297	0	0	0	NA	NA	NA	NA	Yes	Left_Ventricle	1	5.806e-34	rs2902200, rs10798580, rs604388, rs543874, rs10798583
ENSG00000174307	PHLDA3	23612	PHLDA3	NOVEL	8	1	201434620	201438365	-1	protein_coding	0.527855	NA	0	0	0	NA	NA	NA	NA	Yes	Left_Ventricle	1	1.834e-10	rs2820292, rs2820315
ENSG00000134369	NAV1	89796	NAV1	KNOWN	8	1	201592411	201796102	1	protein_coding	1	-1.02397	0	0	0	NA	NA	NA	NA	Yes	Left_Ventricle	1	1.834e-10	rs2820292, rs2820315
ENSG00000158615	PPP1R15B	84919	PPP1R15B	NOVEL	8	1	204372515	204380919	-1	protein_coding	0.161224	-1.1681	0	0	0	NA	NA	NA	NA	Yes	Left_Ventricle	1	3.295e-08	rs2820292, rs2820315
ENSG00000189292	FAM150B	285016	FAM150B	NOVEL	9	2	279558	288851	-1	protein_coding	0.384938	NA	0	0	0	NA	NA	NA	NA	Yes	Spleen	1	1.113e-50	rs12996547, rs12714411, rs2903495, rs13021737, rs4611674, rs10188118
ENSG00000205639	MFSD2B	388931	MFSD2B	NOVEL	10	2	24232951	24286191	1	protein_coding	1.76078e-07	NA	0	0	0	NA	NA	NA	NA	Yes	Left_Ventricle	1	1.662e-06	rs10495749, rs1344840
ENSG00000198399	ITSN2	50618	ITSN2	NOVEL	10	2	24425733	24583583	-1	protein_coding	0.0244337	0.348013	0	0	0	NA	NA	NA	NA	Yes	Left_Ventricle, Liver	1	1.662e-06	rs10495749, rs1344840, rs10182181, rs6749646
ENSG00000138092	CENPO	79172	CENPO	NOVEL	10	2	25016005	25045245	1	protein_coding	6.62948e-06	0.226383	0	0	0	NA	NA	NA	NA	Yes	Left_Ventricle, Liver	1	4.411e-09	rs10495749, rs1344840
ENSG00000171303	KCNK3	3777	KCNK3	KNOWN	10:11:00	2	26915619	26956288	1	protein_coding	NA	0.226319	0	0	0	NA	NA	NA	NA	Yes	Left_Ventricle, Spleen	1	1.332e-09	rs10495749, rs11126666
ENSG00000028116	VRK2	7444	VRK2	NOVEL	12	2	58134786	58387055	1	protein_coding	1.21621e-08	-0.188348	0	0	0	NA	NA	NA	NA	Yes	Aorta, Left_Ventricle, Liver, Right_Ventricle	1	1.006e-08	rs13011109, rs4671328, rs2708149
ENSG00000119866	BCL11A	53335	BCL11A	NOVEL	12:13:00	2	60678302	60780702	-1	protein_coding	0.829	-2.0339	0	0	0	NA	NA	NA	NA	Yes	Hippocampus, Left_Ventricle, Liver, Right_Ventricle	1	2.253e-11	rs4671328, rs2708149, rs1016287
ENSG00000115421	PAPOLG	64895	PAPOLG	NOVEL	12	2	60983365	61029220	1	protein_coding	0.989888	-0.98637	0	0	0	NA	NA	NA	NA	Yes	Left_Ventricle	1	1.876e-08	rs13011109, rs2708149
ENSG00000186889	TMEM17	200728	TMEM17	NOVEL	14	2	62727356	62739029	-1	protein_coding	0.00402396	0.545845	0	0	0	NA	NA	NA	NA	Yes	Liver	1	1.503e-06	rs11688816
ENSG00000168702	LRP1B	53353	LRP1B	KNOWN	15	2	140988992	142889270	-1	protein_coding	0.999999	-0.165251	0	0	0	NA	NA	NA	NA	Yes	Liver	1	NA	rs2121279
ENSG00000115365	LANCL1	10314	LANCL1	NOVEL	17	2	211295973	211342376	-1	protein_coding	9.92098e-06	-0.236721	0	0	0	NA	NA	NA	NA	Yes	Aorta	1	1.173e-10	rs7599312
ENSG00000021826	CPS1	1373	CPS1	NOVEL	17	2	211342406	211543831	1	protein_coding	0.0833574	0.929214	0	0	0	NA	NA	NA	NA	Yes	Aorta	1	1.173e-10	rs7599312
ENSG00000077092	RARB	5915	RARB	KNOWN	18	3	25215823	25639423	1	protein_coding	0.999318	-0.8911	0	0	0	NA	NA	NA	NA	Yes	Aorta, Bladder, Left_Ventricle, Liver, Right_Ventricle	1	2.476e-09	rs6804842
ENSG00000077097	TOP2B	7155	TOP2B	NOVEL	18	3	25639475	25706398	-1	protein_coding	0.997311	NA	0	0	0	NA	NA	NA	NA	Yes	Left_Ventricle	1	2.476e-09	rs6804842
ENSG00000151092	NGLY1	55768	NGLY1	NOVEL	18	3	25760435	25831530	-1	protein_coding	2.2029e-10	NA	0	0	0	NA	NA	NA	NA	Yes	Left_Ventricle	1	2.476e-09	rs6804842
ENSG00000151093	OXSM	54995	OXSM	NOVEL	18	3	25824408	25836025	1	protein_coding	0.00330642	-0.104147	0	0	0	NA	NA	NA	NA	Yes	Left_Ventricle	1	2.476e-09	rs6804842
ENSG00000230891	LINC00692	285326	LINC00692	NOVEL	18	3	25900024	25915191	-1	protein_coding	NA	NA	0	0	0	NA	NA	NA	NA	Yes	Liver	1	2.476e-09	rs6804842
ENSG00000179796	LRRC3B	116135	LRRC3B	NOVEL	18	3	26664297	26752267	1	protein_coding	0.228541	-0.0634089	0	0	0	NA	NA	NA	NA	Yes	Left_Ventricle	1	2.476e-09	rs6804842
ENSG00000163689	C3orf67	200844	C3orf67	NOVEL	19	3	58703092	59035810	-1	protein_coding	1.50534e-05	-0.903975	0	0	0	NA	NA	NA	NA	Yes	Left_Ventricle	1	7.522e-07	rs2365389
ENSG00000114405	C3orf14	57415	C3orf14	NOVEL	19	3	62304648	62321888	1	protein_coding	1.5954e-06	-2.01759	0	0	0	NA	NA	NA	NA	Yes	Left_Ventricle	1	1.629e-10	rs2365389
ENSG00000177311	ZBTB38	253461	ZBTB38	NOVEL	22	3	141043055	141168634	1	protein_coding	0.979491	-1.878	0	0	0	NA	NA	NA	NA	Yes	Aorta, Left_Ventricle, Liver, Spleen	1	2.305e-09	rs16851483
ENSG00000069849	ATP1B3	483	ATP1B3	NOVEL	22	3	141594966	141645356	1	protein_coding	0.641392	NA	0	0	0	NA	NA	NA	NA	Yes	Aorta, Left_Ventricle, Liver	1	2.305e-09	rs16851483
ENSG00000244405	ETV5	2119	ETV5	NOVEL	23	3	185764097	185828107	-1	protein_coding	0.999892	-0.923477	0	0	0	NA	NA	NA	NA	Yes	Hippocampus, Liver	1	8.509e-18	rs9831938, rs1516725, rs7647305
ENSG00000213139	CRYGS	1427	CRYGS	NOVEL	23	3	186256230	186264491	-1	protein_coding	0.18273	-0.00214362	0	0	0	NA	NA	NA	NA	Yes	Liver	1	1.198e-16	rs1516725, rs7647305
ENSG00000113838	TBCCD1	55171	TBCCD1	NOVEL	23	3	186263862	186288332	-1	protein_coding	0.012111	0.168064	0	0	0	NA	NA	NA	NA	Yes	Left_Ventricle, Liver, Pancreas, Spleen	1	1.886e-22	rs9831938, rs1516725, rs7647305
ENSG00000090520	DNAJB11	51726	DNAJB11	NOVEL	23	3	186285192	186315061	1	protein_coding	0.909931	-0.572965	0	0	0	NA	NA	NA	NA	Yes	Left_Ventricle, Liver, Pancreas, Spleen	1	1.886e-22	rs9831938, rs1516725, rs7647305
ENSG00000145192	AHSG	197	AHSG	NOVEL	23	3	186330712	186339107	1	protein_coding	2.86452e-08	-0.106742	0	0	0	NA	NA	NA	NA	Yes	Left_Ventricle	1	1.886e-22	rs9831938, rs1516725, rs7647305
ENSG00000090512	FETUB	26998	FETUB	NOVEL	23	3	186353758	186370930	1	protein_coding	6.88365e-05	0.181892	0	0	0	NA	NA	NA	NA	Yes	Left_Ventricle	1	1.886e-22	rs9831938, rs1516725, rs7647305
ENSG00000163285	GABRG1	2565	GABRG1	KNOWN	24	4	46037786	46126098	-1	protein_coding	0.00847448	1.15736	0	0	0	NA	NA	NA	NA	Yes	Left_Ventricle	1	NA	rs7659184
ENSG00000170448	NFXL1	152518	NFXL1	NOVEL	24	4	47849257	47916653	-1	protein_coding	0.00788898	-0.297556	0	0	0	NA	NA	NA	NA	Yes	Left_Ventricle	1	NA	rs7659184
ENSG00000163293	NIPAL1	152519	NIPAL1	NOVEL	24	4	47916159	48042188	1	protein_coding	3.2093e-09	-1.19863	0	0	0	NA	NA	NA	NA	Yes	Left_Ventricle	1	NA	rs7659184
ENSG00000272414	FAM47E-STBD1	100631383	FAM47E-STBD1	NOVEL	25	4	77172874	77232282	1	protein_coding	NA	0.227344	0	0	0	NA	NA	NA	NA	Yes	Left_Ventricle, Liver	1	7.76e-09	rs17001654
ENSG00000118804	FAM47E-STBD1	8987	STBD1	NOVEL	25	4	77172886	77232752	1	protein_coding	1.57859e-07	0.227344	0	0	0	NA	NA	NA	NA	Yes	Left_Ventricle, Liver	1	7.76e-09	rs17001654
ENSG00000138767	CNOT6L	246175	CNOT6L	NOVEL	25	4	78634541	78740769	-1	protein_coding	0.954497	-1.01188	0	0	0	NA	NA	NA	NA	Yes	Left_Ventricle	1	7.76e-09	rs17001654
ENSG00000070190	DAPP1	27071	DAPP1	NOVEL	26	4	100737990	100791311	1	protein_coding	0.183494	0.348165	0	0	0	NA	NA	NA	NA	Yes	Left_Ventricle	1	NA	rs13114738
ENSG00000145358	DDIT4L	115265	DDIT4L	NOVEL	26	4	101107027	101111939	-1	protein_coding	0.000548864	3.3222	0	0	0	NA	NA	NA	NA	Yes	Aorta, Left_Ventricle	1	1.825e-12	rs13107325, rs13114738
ENSG00000164035	EMCN	51705	EMCN	NOVEL	26	4	101316498	101801283	-1	protein_coding	1.65285e-05	1.5568	0	0	0	NA	NA	NA	NA	Yes	Left_Ventricle, Liver	1	1.825e-12	rs13107325
ENSG00000153064	BANK1	55024	BANK1	NOVEL	26	4	102332443	102995969	1	protein_coding	1.76433e-10	-0.305251	0	0	0	NA	NA	NA	NA	Yes	Aorta	1	1.825e-12	rs13107325
ENSG00000164037	SLC9B1	150159	SLC9B1	NOVEL	26	4	103806205	103940896	-1	protein_coding	8.48795e-05	-0.347279	0	0	0	NA	NA	NA	NA	Yes	Aorta, Left_Ventricle, Liver, Spleen	1	1.825e-12	rs13107325, rs13114738
ENSG00000164038	SLC9B2	133308	SLC9B2	NOVEL	26	4	103941025	104006986	-1	protein_coding	0.0670567	-1.38429	0	0	0	NA	NA	NA	NA	Yes	Left_Ventricle, Liver	1	8.047e-08	rs13114738
ENSG00000164039	BDH2	56898	BDH2	NOVEL	26	4	104000592	104021040	-1	protein_coding	4.05062e-06	-0.183389	0	0	0	NA	NA	NA	NA	Yes	Left_Ventricle, Liver	1	8.047e-08	rs13114738
ENSG00000138778	CENPE	1062	CENPE	NOVEL	26	4	104026963	104119566	-1	protein_coding	0.645841	0.250415	0	0	0	NA	NA	NA	NA	Yes	Left_Ventricle	1	6.817e-10	rs13114738
ENSG00000164161	HHIP	64399	HHIP	KNOWN	27	4	145567173	145666423	1	protein_coding	0.984618	1.50645	0	0	0	NA	NA	NA	NA	Yes	Hippocampus	1	NA	rs11727676
ENSG00000164347	GFM2	84340	GFM2	NOVEL	28	5	74017029	74063196	-1	protein_coding	1.22849e-08	0.221147	0	0	0	NA	NA	NA	NA	Yes	Left_Ventricle, Liver	1	7.303e-09	rs6871667, rs13356670, rs6453133, rs34341
ENSG00000164346	NSA2	10412	NSA2	NOVEL	28	5	74062817	74072737	1	protein_coding	0.686235	-0.0931996	0	0	0	NA	NA	NA	NA	Yes	Left_Ventricle, Liver	1	7.303e-09	rs6871667, rs13356670, rs6453133, rs34341
ENSG00000145700	ANKRD31	256006	ANKRD31	NOVEL	28	5	74364100	74532703	-1	protein_coding	NA	NA	0	0	0	NA	NA	NA	NA	Yes	Left_Ventricle	1	6.191e-17	rs253392, rs888789, rs2307113, rs2112347
ENSG00000145703	IQGAP2	10788	IQGAP2	NOVEL	28	5	75699074	76003957	1	protein_coding	4.10295e-15	-0.157179	0	0	0	NA	NA	NA	NA	Yes	Liver	1	6.191e-17	rs253392, rs888789, rs2307113, rs2112347
ENSG00000161896	IP6K3	117283	IP6K3	NOVEL	29	6	33689444	33714762	-1	protein_coding	0.0485339	1.72324	0	0	0	NA	NA	NA	NA	Yes	Left_Ventricle	1	1.753e-10	rs205262
ENSG00000124493	GRM4	2914	GRM4	NOVEL	29	6	33989628	34123399	-1	protein_coding	0.97935	-0.635219	0	0	0	NA	NA	NA	NA	Yes	Spleen	1	1.753e-10	rs205262
ENSG00000272325	NUDT3	11165	NUDT3	NOVEL	29	6	34247456	34360451	-1	protein_coding	0.876817	0.134938	0	0	0	NA	NA	NA	NA	Yes	Left_Ventricle	1	1.753e-10	rs205262
ENSG00000124507	PACSIN1	29993	PACSIN1	NOVEL	29	6	34433916	34503006	1	protein_coding	0.991339	-1.5939	0	0	0	NA	NA	NA	NA	Yes	Left_Ventricle, Liver, Right_Ventricle, Spleen	1	1.753e-10	rs205262
ENSG00000064995	TAF11	6882	TAF11	NOVEL	29	6	34845555	34855866	-1	protein_coding	0.875432	-0.232569	0	0	0	NA	NA	NA	NA	Yes	Liver	1	1.753e-10	rs205262
ENSG00000064999	ANKS1A	23294	ANKS1A	NOVEL	29	6	34857042	35059179	1	protein_coding	0.84686	0.260683	0	0	0	NA	NA	NA	NA	Yes	Liver	1	1.753e-10	rs205262
ENSG00000124678	TCP11	6954	TCP11	NOVEL	29	6	35085848	35116387	-1	protein_coding	4.00945e-05	-0.413536	0	0	0	NA	NA	NA	NA	Yes	Left_Ventricle, Liver	1	1.753e-10	rs205262
ENSG00000146197	SCUBE3	222663	SCUBE3	NOVEL	29	6	35182190	35220856	1	protein_coding	0.999984	-0.692415	0	0	0	NA	NA	NA	NA	Yes	Left_Ventricle, Liver	1	1.753e-10	rs205262
ENSG00000203972	GLYATL3	389396	GLYATL3	NOVEL	31	6	49467671	49494760	1	protein_coding	NA	0.397469	0	0	0	NA	NA	NA	NA	Yes	Left_Ventricle	1	1.98e-13	rs10484665, rs17540418, rs10484664
ENSG00000008197	TFAP2D	83741	TFAP2D	NOVEL	31	6	50681541	50740701	1	protein_coding	0.981587	-0.371347	0	0	0	NA	NA	NA	NA	Yes	Aorta, Left_Ventricle, Liver, Right_Ventricle	1	1.98e-13	rs2744489, rs16880682, rs10484665, rs17540418, rs10484664
ENSG00000170927	PKHD1	5314	PKHD1	NOVEL	31	6	51480098	51952423	-1	protein_coding	2.88609e-23	0.0141288	0	0	0	NA	NA	NA	NA	Yes	Left_Ventricle, Liver	1	1.973e-28	rs2744489, rs16880682, rs2207139, rs9473932
ENSG00000112115	IL17A	3605	IL17A	NOVEL	31	6	52051185	52055436	1	protein_coding	0.167208	0.0747192	0	0	0	NA	NA	NA	NA	Yes	Left_Ventricle	1	2.554e-09	rs16880682
ENSG00000118689	FOXO3	2309	FOXO3	KNOWN	32	6	108881038	109005977	1	protein_coding	NA	-1.48776	0	0	0	NA	NA	NA	NA	Yes	Adrenal, Aorta, Bladder, Dorsolateral_Prefrontal_Cortex, Hippocampus, Left_Ventricle, Liver, Lung, Pancreas, Psoas, Right_Ventricle, Spleen	1	1.613e-08	rs9400239
ENSG00000118690	ARMC2	84071	ARMC2	NOVEL	32	6	109169619	109295186	1	protein_coding	2.20161e-08	0.466251	0	0	0	NA	NA	NA	NA	Yes	Aorta, Dorsolateral_Prefrontal_Cortex, Left_Ventricle, Liver, Right_Ventricle, Spleen	1	1.613e-08	rs9400239
ENSG00000080546	SESN1	27244	SESN1	NOVEL	32	6	109307640	109416022	-1	protein_coding	0.000638248	-1.11185	0	0	0	NA	NA	NA	NA	Yes	Aorta, Hippocampus, Left_Ventricle, Liver, Pancreas, Right_Ventricle, Spleen	1	1.613e-08	rs9400239
ENSG00000183137	CEP57L1	285753	CEP57L1	NOVEL	32	6	109416313	109485135	1	protein_coding	4.26476e-09	-0.858775	0	0	0	NA	NA	NA	NA	Yes	Aorta, Hippocampus, Left_Ventricle, Liver, Pancreas, Right_Ventricle, Spleen	1	1.613e-08	rs9400239
ENSG00000135535	CD164	8763	CD164	NOVEL	32	6	109687717	109703762	-1	protein_coding	0.401084	1.25902	0	0	0	NA	NA	NA	NA	Yes	Left_Ventricle	1	1.613e-08	rs9400239
ENSG00000185250	PPIL6	285755	PPIL6	NOVEL	32	6	109711418	109762374	-1	protein_coding	6.30258e-08	NA	0	0	0	NA	NA	NA	NA	Yes	Left_Ventricle	1	1.582e-05	rs9400239
ENSG00000135587	SMPD2	6610	SMPD2	NOVEL	32	6	109761966	109765122	1	protein_coding	8.11572e-11	NA	0	0	0	NA	NA	NA	NA	Yes	Left_Ventricle	1	1.582e-05	rs9400239
ENSG00000135596	MICAL1	64780	MICAL1	NOVEL	32	6	109765265	109787171	-1	protein_coding	2.54827e-12	NA	0	0	0	NA	NA	NA	NA	Yes	Left_Ventricle	1	1.582e-05	rs9400239
ENSG00000009413	REV3L	5980	REV3L	NOVEL	32	6	111620234	111804918	-1	protein_coding	1	NA	0	0	0	NA	NA	NA	NA	Yes	Left_Ventricle	1	5.712e-05	rs9400239
ENSG00000198670	LPA	4018	LPA	NOVEL	33	6	160952515	161087407	-1	protein_coding	2.44223e-32	0.0421444	0	0	0	NA	NA	NA	NA	Yes	Left_Ventricle	1	1.694e-06	rs13191362
ENSG00000112531	QKI	9444	QKI	NOVEL	33	6	163835032	163999628	1	protein_coding	0.963163	-0.183477	0	0	0	NA	NA	NA	NA	Yes	Hippocampus, Left_Ventricle	1	2.888e-07	rs13191362
ENSG00000155428	TRIM74	378108	TRIM74	NOVEL	34	7	72430016	72439997	-1	protein_coding	0.780334	-0.947438	0	0	0	NA	NA	NA	NA	Yes	Left_Ventricle, Liver	1	NA	rs1167827
ENSG00000127946	HIP1	3092	HIP1	KNOWN	34	7	75162621	75368280	-1	protein_coding	0.999681	-1.61205	0	0	0	NA	NA	NA	NA	Yes	Left_Ventricle	1	NA	rs1167827
ENSG00000091073	DTX2	113878	DTX2	NOVEL	35	7	76090993	76135312	1	protein_coding	0.106758	-0.391213	0	0	0	NA	NA	NA	NA	Yes	Aorta, Bladder, Left_Ventricle, Liver, Right_Ventricle, Spleen	1	5.293e-07	rs2245368
ENSG00000243566	UPK3B	80761	LOC105375355	NOVEL	35	7	76139745	76648340	1	protein_coding	0.000192328	-0.147576	0	0	0	NA	NA	NA	NA	Yes	Spleen	1	3.187e-08	rs2245368
ENSG00000146707	POMZP3	22932	POMZP3	NOVEL	34	7	76239303	76256578	-1	protein_coding	0.879121	NA	0	0	0	NA	NA	NA	NA	Yes	Left_Ventricle	1	2.726e-06	rs1167827
ENSG00000147869	CER1	9350	CER1	NOVEL	38	9	14719722	14722715	-1	protein_coding	2.57823e-05	-0.00799085	0	0	0	NA	NA	NA	NA	Yes	Aorta, Left_Ventricle	1	4.564e-09	rs4740619
ENSG00000155158	TTC39B	158219	TTC39B	NOVEL	38	9	15163620	15307358	-1	protein_coding	1.06814e-11	0.0562606	0	0	0	NA	NA	NA	NA	Yes	Left_Ventricle	1	4.564e-09	rs4740619
ENSG00000173068	BNC2	54796	BNC2	NOVEL	38	9	16409501	16870841	-1	protein_coding	0.999466	0.551639	0	0	0	NA	NA	NA	NA	Yes	Left_Ventricle, Liver	1	5.238e-07	rs4740619
ENSG00000044459	CNTLN	54875	CNTLN	NOVEL	38	9	17134980	17503921	1	protein_coding	NA	0.696826	0	0	0	NA	NA	NA	NA	Yes	Aorta, Left_Ventricle	1	2.862e-05	rs4740619
ENSG00000107295	SH3GL2	6456	SH3GL2	NOVEL	38	9	17579080	17797127	1	protein_coding	0.916295	-0.33635	0	0	0	NA	NA	NA	NA	Yes	Left_Ventricle	1	1.159e-06	rs4740619
ENSG00000070061	IKBKAP	8518	IKBKAP	NOVEL	40	9	111629797	111696396	-1	protein_coding	1.20457e-08	0.522925	0	0	0	NA	NA	NA	NA	Yes	Left_Ventricle	1	2.673e-08	rs6477694
ENSG00000119328	FAM206A	54942	FAM206A	NOVEL	40	9	111696461	111713024	1	protein_coding	0.00336234	-0.467035	0	0	0	NA	NA	NA	NA	Yes	Left_Ventricle	1	2.673e-08	rs6477694
ENSG00000078725	BRINP1	1620	BRINP1	NOVEL	41	9	121915736	122131745	-1	protein_coding	0.995424	-0.376686	0	0	0	NA	NA	NA	NA	Yes	Left_Ventricle, Liver	1	7.91e-10	rs1928295
ENSG00000136944	LMX1B	4010	LMX1B	KNOWN	42	9	129376722	129463311	1	protein_coding	0.822732	4.04829	0	0	0	NA	NA	NA	NA	Yes	Spleen	1	0.0001095	rs10733682
ENSG00000198408	MGEA5	10724	MGEA5	NOVEL	45	10	103544200	103578696	-1	protein_coding	0.714104	-1.58404	0	0	0	NA	NA	NA	NA	Yes	Left_Ventricle	1	8.501e-09	rs11191560
ENSG00000138107	ACTR1A	10121	ACTR1A	NOVEL	45	10	104238986	104262482	-1	protein_coding	0.941234	-0.272535	0	0	0	NA	NA	NA	NA	Yes	Left_Ventricle	1	8.446e-09	rs11191560
ENSG00000107882	SUFU	51684	SUFU	NOVEL	45	10	104263744	104393292	1	protein_coding	0.999161	0.12486	0	0	0	NA	NA	NA	NA	Yes	Left_Ventricle	1	8.446e-09	rs11191560
ENSG00000148795	CYP17A1	1586	CYP17A1	KNOWN	45	10	104590288	104597290	-1	protein_coding	0.0350306	0.086682	0	0	0	NA	NA	NA	NA	Yes	Left_Ventricle, Liver	1	8.446e-09	rs11191560
ENSG00000166275	C10orf32	119032	BORCS7	NOVEL	45	10	104613980	104624718	1	protein_coding	0.0316379	0.490358	0	0	0	NA	NA	NA	NA	Yes	Left_Ventricle, Liver	1	8.446e-09	rs11191560
ENSG00000270316	C10orf32-ASMT	100528007	BORCS7	NOVEL	45	10	104614029	104661656	1	protein_coding	NA	NA	0	0	0	NA	NA	NA	NA	Yes	Left_Ventricle, Liver	1	8.446e-09	rs11191560
ENSG00000235376	RPEL1	729020	RPEL1	NOVEL	45	10	105005644	105007773	1	protein_coding	0.00239907	NA	0	0	0	NA	NA	NA	NA	Yes	Aorta, Left_Ventricle, Liver, Right_Ventricle, Spleen	1	8.446e-09	rs11191560
ENSG00000148798	INA	9118	INA	NOVEL	45	10	105036920	105050108	1	protein_coding	0.292917	-0.860661	0	0	0	NA	NA	NA	NA	Yes	Aorta, Left_Ventricle, Liver, Right_Ventricle, Spleen	1	8.446e-09	rs11191560
ENSG00000119913	TECTB	6975	TECTB	NOVEL	46	10	114043493	114064793	1	protein_coding	5.94967e-09	0.707836	0	0	0	NA	NA	NA	NA	Yes	Left_Ventricle	1	4.788e-11	rs7903146
ENSG00000023041	ZDHHC6	64429	ZDHHC6	NOVEL	46	10	114190058	114206672	-1	protein_coding	0.00067586	0.16713	0	0	0	NA	NA	NA	NA	Yes	Liver	1	1.112e-11	rs7903146
ENSG00000151532	VTI1A	143187	VTI1A	NOVEL	46	10	114206756	114578503	1	protein_coding	0.413424	-1.59457	0	0	0	NA	NA	NA	NA	Yes	Liver	1	1.112e-11	rs7903146
ENSG00000166405	RIC3	79608	RIC3	NOVEL	47	11	8127597	8190602	-1	protein_coding	0.0122614	-0.0136568	0	0	0	NA	NA	NA	NA	Yes	Aorta, Left_Ventricle	1	2.9e-11	rs4929942, rs4256980
ENSG00000166441	RPL27A	6157	RPL27A	NOVEL	47	11	8703958	8736306	1	protein_coding	0.8672	-0.587257	0	0	0	NA	NA	NA	NA	Yes	Spleen	1	2.9e-11	rs4256980
ENSG00000176009	ASCL3	56676	ASCL3	NOVEL	47	11	8959119	8964580	-1	protein_coding	0.00828397	0.0377447	0	0	0	NA	NA	NA	NA	Yes	Left_Ventricle	1	3.625e-10	rs4929942, rs4256980
ENSG00000175348	TMEM9B	56674	TMEM9B	NOVEL	47	11	8968841	8986558	-1	protein_coding	0.911175	-0.267328	0	0	0	NA	NA	NA	NA	Yes	Left_Ventricle	1	3.625e-10	rs4929942, rs4256980
ENSG00000175352	NRIP3	56675	NRIP3	NOVEL	47	11	9002123	9025596	-1	protein_coding	2.34631e-05	2.21306	0	0	0	NA	NA	NA	NA	Yes	Left_Ventricle	1	2.9e-11	rs4256980
ENSG00000148926	ADM	133	ADM	NOVEL	47	11	10326227	10328944	1	protein_coding	0.57663	-1.23197	0	0	0	NA	NA	NA	NA	Yes	Left_Ventricle	1	3.193e-08	rs4929942
ENSG00000133805	AMPD3	272	AMPD3	NOVEL	47	11	10329860	10529126	1	protein_coding	1.33135e-08	0.348491	0	0	0	NA	NA	NA	NA	Yes	Left_Ventricle	1	3.193e-08	rs4929942
ENSG00000121621	KIF18A	81930	KIF18A	NOVEL	48	11	28042167	28129855	-1	protein_coding	0.149441	-0.472005	0	0	0	NA	NA	NA	NA	Yes	Left_Ventricle	1	2.04e-27	rs11030066, rs1519480, rs11030104, rs12273363
ENSG00000169519	METTL15	196074	METTL15	NOVEL	48	11	28129795	28355054	1	protein_coding	0.000155431	-1.29305	0	0	0	NA	NA	NA	NA	Yes	Left_Ventricle	1	2.04e-27	rs11030066, rs1519480, rs11030104, rs12273363
ENSG00000182255	KCNA4	3739	KCNA4	NOVEL	48	11	30031288	30038570	-1	protein_coding	0.946234	-1.24615	0	0	0	NA	NA	NA	NA	Yes	Left_Ventricle	1	2.99e-27	rs12789402, rs11030024, rs12790913, rs11030066, rs1519480, rs11030104, rs12273363
ENSG00000131808	FSHB	2488	FSHB	NOVEL	48	11	30252563	30256808	1	protein_coding	0.0128992	0.0592911	0	0	0	NA	NA	NA	NA	Yes	Left_Ventricle	1	6.965e-16	rs12789402, rs11030024, rs12790913, rs11030066
ENSG00000152219	ARL14EP	120534	ARL14EP	NOVEL	48	11	30344598	30359774	1	protein_coding	0.151697	-0.308298	0	0	0	NA	NA	NA	NA	Yes	Left_Ventricle, Liver	1	5.557e-28	rs12790913, rs1519480, rs11030104, rs12273363
ENSG00000066382	MPPED2	744	MPPED2	NOVEL	48	11	30406040	30608419	-1	protein_coding	0.970565	0.0216018	0	0	0	NA	NA	NA	NA	Yes	Left_Ventricle	1	2.99e-27	rs12790913, rs1519480, rs11030104, rs12273363
ENSG00000205126	ACCSL	390110	ACCSL	NOVEL	49	11	44069531	44081527	1	protein_coding	2.58324e-11	0.0317733	0	0	0	NA	NA	NA	NA	Yes	Left_Ventricle	1	2.971e-08	rs2176598
ENSG00000110536	PTPMT1	114971	PTPMT1	NOVEL	50	11	47586982	47595013	1	protein_coding	0.459152	NA	0	0	0	NA	NA	NA	NA	Yes	Liver	1	1.158e-16	rs3781627, rs2242081, rs6485758, rs3817334
ENSG00000231880	KBTBD4	55709	KBTBD4	NOVEL	50	11	47599277	47599823	1	protein_coding	NA	-0.492621	0	0	0	NA	NA	NA	NA	Yes	Liver	1	1.158e-16	rs3781627, rs2242081, rs6485758, rs3817334
ENSG00000170209	ANKK1	255239	ANKK1	NOVEL	51	11	113258513	113271140	1	protein_coding	2.51117e-08	-0.0175482	0	0	0	NA	NA	NA	NA	Yes	Left_Ventricle	1	9.429e-10	rs12286929, rs1048932
ENSG00000167580	AQP2	359	AQP2	NOVEL	52	12	50344524	50352664	1	protein_coding	4.17696e-06	-0.253113	0	0	0	NA	NA	NA	NA	Yes	Left_Ventricle, Liver, Spleen	1	8.153e-24	rs7138803, rs4898539, rs17201502
ENSG00000161798	AQP5	362	AQP5	NOVEL	52	12	50355653	50359464	1	protein_coding	0.00438548	NA	0	0	0	NA	NA	NA	NA	Yes	Left_Ventricle, Liver, Spleen	1	8.153e-24	rs7138803, rs4898539, rs17201502
ENSG00000110881	ASIC1	41	ASIC1	NOVEL	52	12	50451331	50477394	1	protein_coding	0.988325	-1.01808	0	0	0	NA	NA	NA	NA	Yes	Left_Ventricle	1	8.153e-24	rs7138803, rs4898539, rs17201502
ENSG00000066117	SMARCD1	6602	SMARCD1	NOVEL	52	12	50478755	50494495	1	protein_coding	0.999527	-1.11197	0	0	0	NA	NA	NA	NA	Yes	Left_Ventricle	1	8.153e-24	rs7138803, rs4898539, rs17201502
ENSG00000139610	CELA1	1990	CELA1	NOVEL	52	12	51722227	51740463	-1	protein_coding	0.129952	0.216789	0	0	0	NA	NA	NA	NA	Yes	Left_Ventricle	1	8.153e-24	rs7138803, rs4898539, rs17201502
ENSG00000033030	ZCCHC8	55596	ZCCHC8	NOVEL	53	12	122957417	122985518	-1	protein_coding	0.777819	NA	0	0	0	NA	NA	NA	NA	Yes	Liver	1	NA	rs11057405
ENSG00000111011	RSRC2	65117	RSRC2	NOVEL	53	12	122989190	123011547	-1	protein_coding	0.992877	0.0151201	0	0	0	NA	NA	NA	NA	Yes	Aorta, Left_Ventricle, Liver, Right_Ventricle	1	NA	rs11057405
ENSG00000184445	KNTC1	9735	KNTC1	NOVEL	53	12	123011793	123110943	1	protein_coding	4.77718e-32	-0.251481	0	0	0	NA	NA	NA	NA	Yes	Aorta, Left_Ventricle, Liver, Right_Ventricle	1	NA	rs11057405
ENSG00000130783	CCDC62	84660	CCDC62	NOVEL	53	12	123258874	123312075	1	protein_coding	1.43535e-12	-0.176641	0	0	0	NA	NA	NA	NA	Yes	Left_Ventricle, Liver	1	NA	rs11057405
ENSG00000075673	ATP12A	479	ATP12A	NOVEL	54	13	25254549	25285921	1	protein_coding	9.71337e-10	NA	0	0	0	NA	NA	NA	NA	Yes	Left_Ventricle	1	2.291e-10	rs9581854, rs1006353
ENSG00000132975	GPR12	2835	GPR12	NOVEL	54	13	27329341	27334922	-1	protein_coding	0.852043	0.028662	0	0	0	NA	NA	NA	NA	Yes	Left_Ventricle	1	2.291e-10	rs9581854, rs1006353
ENSG00000122026	RPL21	6144	RPL21	NOVEL	54	13	27825446	27830828	1	protein_coding	0.920443	0.608408	0	0	0	NA	NA	NA	NA	Yes	Left_Ventricle	1	2.291e-10	rs9581854, rs1006353
ENSG00000139517	LNX2	222484	LNX2	NOVEL	54	13	28120050	28194541	-1	protein_coding	0.215282	1.27159	0	0	0	NA	NA	NA	NA	Yes	Aorta, Left_Ventricle, Liver, Lung, Pancreas, Right_Ventricle, Spleen	1	2.291e-10	rs9581854, rs1006353
ENSG00000165556	CDX2	1045	CDX2	NOVEL	54	13	28536274	28545276	-1	protein_coding	0.553146	-1.20491	0	0	0	NA	NA	NA	NA	Yes	Liver, Pancreas, Spleen	1	2.291e-10	rs9581854, rs1006353
ENSG00000176165	FOXG1	2290	FOXG1	NOVEL	2 days, 9:58:00	14	29235050	29238870	1	protein_coding	NA	-0.943027	0	0	0	NA	NA	NA	NA	Yes	Aorta, Left_Ventricle, Liver	1	3.99e-09	rs12885454, rs11847697
ENSG00000186960	C14orf23	387978	LINC01551	NOVEL	58	14	29241910	29282493	1	protein_coding	NA	NA	0	0	0	NA	NA	NA	NA	Yes	Left_Ventricle	1	3.99e-09	rs11847697
ENSG00000100629	CEP128	145508	CEP128	NOVEL	59	14	80943330	81425861	-1	protein_coding	4.0919e-18	0.575777	0	0	0	NA	NA	NA	NA	Yes	Left_Ventricle	1	1.384e-14	rs11625769, rs2370983, rs7144011
ENSG00000165409	TSHR	7253	TSHR	NOVEL	59	14	81421333	81612646	1	protein_coding	5.80342e-06	0.79987	0	0	0	NA	NA	NA	NA	Yes	Left_Ventricle	1	1.384e-14	rs11625769, rs2370983, rs7144011
ENSG00000138593	SECISBP2L	9728	SECISBP2L	NOVEL	60	15	49280673	49338760	-1	protein_coding	0.101713	-0.941287	0	0	0	NA	NA	NA	NA	Yes	Left_Ventricle	1	1.353e-05	rs3736485
ENSG00000137869	CYP19A1	1588	CYP19A1	NOVEL	60	15	51500254	51630807	-1	protein_coding	0.00055961	0.218469	0	0	0	NA	NA	NA	NA	Yes	Left_Ventricle	1	NA	rs3736485
ENSG00000128872	TMOD2	29767	TMOD2	NOVEL	60	15	52043758	52108565	1	protein_coding	0.138408	-1.35446	0	0	0	NA	NA	NA	NA	Yes	Aorta, Left_Ventricle, Liver, Spleen	1	3.614e-08	rs3736485
ENSG00000138594	TMOD3	29766	TMOD3	NOVEL	60	15	52121825	52239492	1	protein_coding	0.804646	-0.662943	0	0	0	NA	NA	NA	NA	Yes	Aorta, Left_Ventricle, Liver	1	3.808e-06	rs3736485
ENSG00000137875	BCL2L10	10017	BCL2L10	NOVEL	60	15	52401460	52404972	-1	protein_coding	0.000387595	0.603468	0	0	0	NA	NA	NA	NA	Yes	Left_Ventricle	1	3.808e-06	rs3736485
ENSG00000069966	GNB5	10681	GNB5	NOVEL	60	15	52413117	52483566	-1	protein_coding	0.00144293	0.376965	0	0	0	NA	NA	NA	NA	Yes	Left_Ventricle	1	3.808e-06	rs3736485
ENSG00000246922	UBAP1L	390595	UBAP1L	NOVEL	61	15	65385338	65407535	-1	protein_coding	NA	-0.118248	0	0	0	NA	NA	NA	NA	Yes	Left_Ventricle	1	1.47e-12	rs16951275, rs4776970
ENSG00000090470	PDCD7	10081	PDCD7	NOVEL	61	15	65409717	65426174	-1	protein_coding	0.0453748	-1.23262	0	0	0	NA	NA	NA	NA	Yes	Left_Ventricle	1	1.47e-12	rs16951275, rs4776970
ENSG00000166938	DIS3L	115752	DIS3L	NOVEL	61	15	66585555	66626236	1	protein_coding	1.29328e-10	0.173205	0	0	0	NA	NA	NA	NA	Yes	Left_Ventricle	1	2.373e-17	rs16951275, rs4776970
ENSG00000166949	SMAD3	4088	SMAD3	NOVEL	61	15	67356101	67487533	1	protein_coding	0.868268	-0.0916101	0	0	0	NA	NA	NA	NA	Yes	Left_Ventricle	1	1.911e-17	rs16951275, rs4776970
ENSG00000103591	AAGAB	79719	AAGAB	NOVEL	61	15	67493371	67547533	-1	protein_coding	0.00810207	0.196795	0	0	0	NA	NA	NA	NA	Yes	Liver	1	2.373e-17	rs16951275, rs4776970
ENSG00000103599	IQCH	64799	IQCH	NOVEL	61	15	67547138	67794598	1	protein_coding	2.69347e-12	-1.05315	0	0	0	NA	NA	NA	NA	Yes	Liver	1	2.373e-17	rs16951275, rs4776970
ENSG00000189227	C15orf61	145853	C15orf61	NOVEL	61	15	67813406	67819628	1	protein_coding	NA	-0.166716	0	0	0	NA	NA	NA	NA	Yes	Aorta, Left_Ventricle, Liver	1	1.911e-17	rs16951275, rs4776970
ENSG00000169018	FEM1B	10116	FEM1B	NOVEL	61	15	68570141	68588203	1	protein_coding	0.540949	-0.524764	0	0	0	NA	NA	NA	NA	Yes	Left_Ventricle	1	2.49e-07	rs16951275
ENSG00000010539	ZNF200	7752	ZNF200	NOVEL	62	16	3272325	3286221	-1	protein_coding	2.2512e-06	-1.6082	0	0	0	NA	NA	NA	NA	Yes	Left_Ventricle	1	2.82e-05	rs12448257
ENSG00000103313	MEFV	4210	MEFV	NOVEL	62	16	3292028	3306627	-1	protein_coding	1.12014e-08	0.231114	0	0	0	NA	NA	NA	NA	Yes	Left_Ventricle	1	2.82e-05	rs12448257
ENSG00000006194	ZNF263	10127	ZNF263	NOVEL	62	16	3313743	3351401	1	protein_coding	0.00818052	-0.539698	0	0	0	NA	NA	NA	NA	Yes	Left_Ventricle	1	2.82e-05	rs12448257
ENSG00000168158	OR2C1	4993	OR2C1	NOVEL	62	16	3405889	3406924	1	protein_coding	0.0975482	0.457379	0	0	0	NA	NA	NA	NA	Yes	Left_Ventricle	1	2.82e-05	rs12448257
ENSG00000262621	NAA60	79903	NAA60	NOVEL	62	16	3415099	3536960	1	protein_coding	NA	0.828474	0	0	0	NA	NA	NA	NA	Yes	Left_Ventricle	1	2.82e-05	rs12448257
ENSG00000232196	MTRNR2L4	100463285	MTRNR2L4	NOVEL	62	16	3421053	3422283	-1	protein_coding	NA	1.16021	0	0	0	NA	NA	NA	NA	Yes	Left_Ventricle	1	2.82e-05	rs12448257
ENSG00000213918	DNASE1	1773	DNASE1	NOVEL	62:63	16	3661729	3730144	1	protein_coding	1.00615e-11	0.676275	0	0	0	NA	NA	NA	NA	Yes	Left_Ventricle, Liver	1	1.061e-09	rs12448257, rs879620
ENSG00000005339	CREBBP	1387	CREBBP	NOVEL	62	16	3775055	3930727	-1	protein_coding	1	NA	0	0	0	NA	NA	NA	NA	Yes	Left_Ventricle	1	2.82e-05	rs12448257
ENSG00000162104	ADCY9	115	ADCY9	NOVEL	62:63	16	4003388	4166186	-1	protein_coding	0.97431	1.36489	0	0	0	NA	NA	NA	NA	Yes	Left_Ventricle, Liver, Spleen	1	7.473e-10	rs12448257, rs758747, rs879620
ENSG00000103528	SYT17	51760	SYT17	NOVEL	64	16	19179293	19279652	1	protein_coding	0.0236363	0.919044	0	0	0	NA	NA	NA	NA	Yes	Left_Ventricle	1	1.306e-08	rs11074446
ENSG00000261210	CLEC19A	728276	CLEC19A	NOVEL	64	16	19297061	19333467	1	protein_coding	NA	NA	0	0	0	NA	NA	NA	NA	Yes	Left_Ventricle	1	1.306e-08	rs11074446
ENSG00000103540	CCP110	9738	CCP110	NOVEL	64	16	19535133	19564730	1	protein_coding	0.0157319	-0.568165	0	0	0	NA	NA	NA	NA	Yes	Aorta, Dorsolateral_Prefrontal_Cortex, Hippocampus, Left_Ventricle, Liver	1	2.292e-13	rs8056711, rs4782286, rs1292637, rs12446632, rs11074446
ENSG00000169347	GP2	2813	GP2	NOVEL	64	16	20320894	20339130	-1	protein_coding	1.13366e-12	0.584469	0	0	0	NA	NA	NA	NA	Yes	Aorta, Left_Ventricle, Liver, Pancreas	1	1.477e-18	rs4782286, rs12446632, rs11640068, rs11074422, rs11074446
ENSG00000169340	PDILT	204474	PDILT	NOVEL	64	16	20370492	20416059	-1	protein_coding	9.26418e-06	-0.150417	0	0	0	NA	NA	NA	NA	Yes	Aorta, Left_Ventricle, Liver, Pancreas	1	1.477e-18	rs4782286, rs1292637, rs12446632, rs11640068, rs11074422, rs11074446
ENSG00000005187	ACSM3	6296	ACSM3	NOVEL	64	16	20621565	20808903	1	protein_coding	4.97906e-09	-0.37798	0	0	0	NA	NA	NA	NA	Yes	Left_Ventricle	1	2.292e-13	rs4782286, rs1292637, rs12446632
ENSG00000166743	ACSM1	116285	ACSM1	NOVEL	64	16	20634559	20710212	-1	protein_coding	4.36748e-09	-0.130002	0	0	0	NA	NA	NA	NA	Yes	Left_Ventricle	1	8.924e-09	rs12446632, rs11074422
ENSG00000180096	2001-09-01	1731	2001-09-01	NOVEL	65:66	16	30389454	30407312	-1	protein_coding	0.00293747	NA	0	0	0	NA	NA	NA	NA	Yes	Left_Ventricle	1	1.552e-21	rs12448482, rs3888190, rs7187575, rs4788115, rs9925964
ENSG00000179965	ZNF771	51333	ZNF771	NOVEL	65:66	16	30418618	30440920	1	protein_coding	0.295813	-1.29596	0	0	0	NA	NA	NA	NA	Yes	Left_Ventricle	1	1.552e-21	rs12448482, rs3888190, rs7187575, rs4788115, rs9925964
ENSG00000156858	PRR14	78994	PRR14	NOVEL	65	16	30662038	30667761	1	protein_coding	0.258591	NA	0	0	0	NA	NA	NA	NA	Yes	Left_Ventricle	1	2.025e-13	rs12448482, rs7187575, rs4788115
ENSG00000156860	FBRS	64319	FBRS	NOVEL	65	16	30669752	30682135	1	protein_coding	0.981525	NA	0	0	0	NA	NA	NA	NA	Yes	Left_Ventricle	1	2.025e-13	rs12448482, rs7187575, rs4788115
ENSG00000080603	SRCAP	10847	SRCAP	NOVEL	66	16	30709530	30755602	1	protein_coding	1	-0.382912	0	0	0	NA	NA	NA	NA	Yes	Left_Ventricle, Liver, Spleen	1	0.0001447	rs9925964
ENSG00000156873	PHKG2	5261	PHKG2	NOVEL	66	16	30759591	30772490	1	protein_coding	0.0216345	-1.16374	0	0	0	NA	NA	NA	NA	Yes	Aorta, Dorsolateral_Prefrontal_Cortex, Hippocampus, Left_Ventricle, Liver, Spleen	1	0.0001447	rs9925964
ENSG00000103549	RNF40	9810	RNF40	NOVEL	66	16	30773066	30787628	1	protein_coding	0.999995	-1.91378	0	0	0	NA	NA	NA	NA	Yes	Aorta, Dorsolateral_Prefrontal_Cortex, Hippocampus, Left_Ventricle, Liver, Spleen	1	0.0001447	rs9925964
ENSG00000102870	ZNF629	23361	ZNF629	NOVEL	66	16	30789778	30798523	-1	protein_coding	0.992318	-1.86757	0	0	0	NA	NA	NA	NA	Yes	Aorta, Dorsolateral_Prefrontal_Cortex, Hippocampus, Left_Ventricle, Liver, Spleen	1	0.0001447	rs9925964
ENSG00000169896	ITGAM	3684	ITGAM	NOVEL	65	16	31271311	31344213	1	protein_coding	1.33564e-08	0.286497	0	0	0	NA	NA	NA	NA	Yes	Left_Ventricle	1	NA	rs2650492
ENSG00000156885	COX6A2	1339	COX6A2	NOVEL	66	16	31439052	31439967	-1	protein_coding	0.549091	-0.215325	0	0	0	NA	NA	NA	NA	Yes	Left_Ventricle	1	3.674e-09	rs9925964
ENSG00000176723	ZNF843	283933	ZNF843	NOVEL	66	16	31445569	31454346	-1	protein_coding	NA	-1.39005	0	0	0	NA	NA	NA	NA	Yes	Left_Ventricle	1	3.674e-09	rs9925964
ENSG00000140691	ARMC5	79798	ARMC5	NOVEL	66	16	31469401	31478487	1	protein_coding	0.0462925	-1.06105	0	0	0	NA	NA	NA	NA	Yes	Left_Ventricle	1	3.674e-09	rs9925964
ENSG00000177200	CHD9	80205	CHD9	NOVEL	67	16	53088945	53363062	1	protein_coding	1	-0.715493	0	0	0	NA	NA	NA	NA	Yes	Left_Ventricle, Liver	1	0.005867	rs1477199
ENSG00000103494	RPGRIP1L	23322	RPGRIP1L	NOVEL	67	16	53631595	53737850	-1	protein_coding	1.19938e-18	-0.756693	0	0	0	NA	NA	NA	NA	Yes	Aorta, Left_Ventricle	1	4.23e-145	rs1477199, rs4280233, rs7203521, rs11643744, rs7186521, rs4784323, rs1558902, rs4783819, rs8044769
ENSG00000176842	IRX5	10265	IRX5	NOVEL	67	16	54964774	54968397	1	protein_coding	NA	NA	0	0	0	NA	NA	NA	NA	Yes	Left_Ventricle, Liver, Right_Ventricle, Spleen	1	7.51e-153	rs1477199, rs4280233, rs7203521, rs11643744, rs7186521, rs4784323, rs1558902, rs11075986, rs2058908, rs16945088, rs8063946, rs4783819, rs8044769, rs12921970, rs6499653
ENSG00000159387	IRX6	79190	IRX6	NOVEL	67	16	55357672	55364672	1	protein_coding	2.81616e-08	0.438476	0	0	0	NA	NA	NA	NA	Yes	Aorta, Left_Ventricle, Liver, Right_Ventricle	1	7.51e-153	rs1477199, rs4280233, rs7203521, rs11643744, rs7186521, rs4784323, rs1558902, rs11075986, rs2058908, rs16945088, rs8063946, rs4783819, rs8044769, rs12921970, rs6499653
ENSG00000087245	MMP2	4313	MMP2	NOVEL	67	16	55423612	55540603	1	protein_coding	0.791258	0.337847	0	0	0	NA	NA	NA	NA	Yes	Aorta, Left_Ventricle, Liver	1	7.51e-153	rs1477199, rs4280233, rs7203521, rs11643744, rs7186521, rs4784323, rs1558902, rs11075986, rs2058908, rs16945088, rs8063946, rs4783819, rs8044769, rs12921970, rs6499653
ENSG00000087253	LPCAT2	54947	LPCAT2	NOVEL	67	16	55542910	55620582	1	protein_coding	1.12519e-06	1.04294	0	0	0	NA	NA	NA	NA	Yes	Left_Ventricle	1	0.005867	rs1477199
ENSG00000256812	CAPNS2	84290	CAPNS2	NOVEL	67	16	55600584	55601599	1	protein_coding	0.131737	-0.286259	0	0	0	NA	NA	NA	NA	Yes	Left_Ventricle	1	0.0002642	rs1477199
ENSG00000103546	SLC6A2	6530	SLC6A2	NOVEL	67	16	55689516	55740104	1	protein_coding	0.277118	-0.0574991	0	0	0	NA	NA	NA	NA	Yes	Left_Ventricle	1	0.0002642	rs1477199
ENSG00000198848	CES1	1066	CES1	NOVEL	67	16	55836763	55867249	-1	protein_coding	6.76997e-14	0.938108	0	0	0	NA	NA	NA	NA	Yes	Left_Ventricle	1	3.51e-127	rs1558902, rs11075986, rs16945088, rs4783819, rs8044769, rs12921970, rs6499653
ENSG00000159398	CES5A	221223	CES5A	NOVEL	67	16	55880066	55989943	-1	protein_coding	5.95161e-19	-0.208199	0	0	0	NA	NA	NA	NA	Yes	Left_Ventricle, Liver	1	8.997e-24	rs1477199, rs4280233, rs7203521
ENSG00000087258	GNAO1	2775	GNAO1	NOVEL	67	16	56225302	56391356	1	protein_coding	0.984288	0.474249	0	0	0	NA	NA	NA	NA	Yes	Left_Ventricle	1	7.51e-153	rs4784323, rs1558902, rs11075986, rs2058908, rs16945088, rs8063946, rs4783819, rs8044769
ENSG00000169688	MT1B	4490	MT1B	NOVEL	67	16	56685811	56687116	1	protein_coding	0.248269	0.352967	0	0	0	NA	NA	NA	NA	Yes	Left_Ventricle	1	3.51e-127	rs1558902, rs11075986, rs16945088, rs4783819, rs8044769, rs12921970, rs6499653
ENSG00000198417	MT1F	4494	MT1F	NOVEL	67	16	56691606	56694610	1	protein_coding	0.0538497	-0.34497	0	0	0	NA	NA	NA	NA	Yes	Left_Ventricle	1	3.51e-127	rs1558902, rs11075986, rs16945088, rs4783819, rs8044769, rs12921970, rs6499653
ENSG00000125144	MT1G	4495	MT1G	NOVEL	67	16	56700643	56701977	-1	protein_coding	0.00811948	0.102812	0	0	0	NA	NA	NA	NA	Yes	Left_Ventricle	1	3.51e-127	rs1558902, rs11075986, rs16945088, rs4783819, rs8044769, rs12921970, rs6499653
ENSG00000205358	MT1H	4496	MT1H	NOVEL	67	16	56703726	56705041	1	protein_coding	0.0548412	-0.294411	0	0	0	NA	NA	NA	NA	Yes	Left_Ventricle	1	3.51e-127	rs1558902, rs11075986, rs16945088, rs4783819, rs8044769, rs12921970, rs6499653
ENSG00000187193	MT1X	4501	MT1X	NOVEL	67	16	56716336	56718108	1	protein_coding	0.0496112	0.296377	0	0	0	NA	NA	NA	NA	Yes	Left_Ventricle	1	3.51e-127	rs1558902, rs11075986, rs16945088, rs4783819, rs8044769, rs12921970, rs6499653
ENSG00000161929	SCIMP	388325	SCIMP	NOVEL	68	17	5112256	5138155	-1	protein_coding	0.0125753	0.431828	0	0	0	NA	NA	NA	NA	Yes	Liver	1	0.0002696	rs1000940
ENSG00000108561	C1QBP	708	C1QBP	NOVEL	68	17	5336097	5352150	-1	protein_coding	0.0720502	0.0859955	0	0	0	NA	NA	NA	NA	Yes	Liver	1	1.284e-08	rs1000940
ENSG00000161940	BCL6B	255877	BCL6B	NOVEL	68	17	6926339	6933609	1	protein_coding	0.15109	0.043081	0	0	0	NA	NA	NA	NA	Yes	Left_Ventricle	1	0.0002696	rs1000940
ENSG00000174327	SLC16A13	201232	SLC16A13	NOVEL	68	17	6939394	6943440	1	protein_coding	7.50511e-07	-0.627521	0	0	0	NA	NA	NA	NA	Yes	Left_Ventricle	1	0.0002696	rs1000940
ENSG00000174326	SLC16A11	162515	SLC16A11	NOVEL	68	17	6944949	6947242	-1	protein_coding	0.0459183	0.234441	0	0	0	NA	NA	NA	NA	Yes	Left_Ventricle	1	0.0002696	rs1000940
ENSG00000141510	TP53	7157	TP53	NOVEL	68	17	7565097	7590856	-1	protein_coding	0.912223	-0.120095	0	0	0	NA	NA	NA	NA	Yes	Left_Ventricle	1	1.284e-08	rs1000940
ENSG00000141499	WRAP53	55135	WRAP53	NOVEL	68	17	7589389	7606820	1	protein_coding	0.617463	-1.78612	0	0	0	NA	NA	NA	NA	Yes	Left_Ventricle	1	1.284e-08	rs1000940
ENSG00000173818	ENDOV	284131	ENDOV	NOVEL	69	17	78388965	78411886	1	protein_coding	2.62833e-06	1.32418	0	0	0	NA	NA	NA	NA	Yes	Left_Ventricle	1	NA	rs12940622
ENSG00000134508	CABLES1	91768	CABLES1	NOVEL	70	18	20714528	20840431	1	protein_coding	0.445044	-1.36023	0	0	0	NA	NA	NA	NA	Yes	Aorta, Spleen	1	4.169e-08	rs1788820, rs1808579
ENSG00000154040	CABYR	26256	CABYR	NOVEL	70	18	21718942	21741567	1	protein_coding	0.000210501	0.358483	0	0	0	NA	NA	NA	NA	Yes	Left_Ventricle, Liver, Spleen	1	4.169e-08	rs1788820, rs1808579
ENSG00000198795	ZNF521	25925	ZNF521	NOVEL	70	18	22641890	22932154	-1	protein_coding	0.999979	NA	0	0	0	NA	NA	NA	NA	Yes	Left_Ventricle	1	1.578e-07	rs1788820, rs1808579
ENSG00000134443	GRP	2922	GRP	KNOWN	71	18	56887400	56898006	1	protein_coding	2.14419e-06	-0.200495	0	0	0	NA	NA	NA	NA	Yes	Spleen	1	4.394e-06	rs7243357
ENSG00000166603	MC4R	4160	MC4R	KNOWN	72	18	58038564	58040001	-1	protein_coding	1.53625e-05	-0.244993	0	0	0	NA	NA	NA	NA	Yes	Aorta, Left_Ventricle, Liver	1	6.983e-44	rs1942863, rs11660783, rs1942859, rs4940929, rs536783, rs6567160, rs9956279, rs1563602, rs12607795, rs17066846
ENSG00000153879	CEBPG	1054	CEBPG	NOVEL	74	19	33864236	33873592	1	protein_coding	0.0693755	1.32693	0	0	0	NA	NA	NA	NA	Yes	Left_Ventricle	1	NA	rs29941
ENSG00000224916	APOC4-APOC2	100533990	APOC4-APOC2	NOVEL	75	19	45445495	45452822	1	protein_coding	NA	NA	0	0	0	NA	NA	NA	NA	Yes	Left_Ventricle, Liver	1	1.29e-06	rs2075650
ENSG00000267467	APOC4	346	APOC4	NOVEL	75	19	45445495	45452820	1	protein_coding	0.000150692	0.337274	0	0	0	NA	NA	NA	NA	Yes	Left_Ventricle, Liver	1	1.29e-06	rs2075650
ENSG00000234906	APOC2	344	APOC2	NOVEL	75	19	45449243	45452822	1	protein_coding	0.0227961	0.388733	0	0	0	NA	NA	NA	NA	Yes	Left_Ventricle, Liver	1	1.29e-06	rs2075650
ENSG00000104853	CLPTM1	1209	CLPTM1	NOVEL	75	19	45457842	45496599	1	protein_coding	0.980483	NA	0	0	0	NA	NA	NA	NA	Yes	Left_Ventricle, Liver	1	1.29e-06	rs2075650
ENSG00000012061	ERCC1	2067	ERCC1	NOVEL	76	19	45910591	45982086	-1	protein_coding	0.000286883	-0.0110787	0	0	0	NA	NA	NA	NA	Yes	Left_Ventricle	1	4.585e-18	rs2287019
ENSG00000125740	FOSB	2354	FOSB	NOVEL	76	19	45971253	45978437	1	protein_coding	0.852916	-1.20539	0	0	0	NA	NA	NA	NA	Yes	Left_Ventricle	1	4.585e-18	rs2287019
ENSG00000125744	RTN2	6253	RTN2	NOVEL	76	19	45988547	46000319	-1	protein_coding	0.63618	NA	0	0	0	NA	NA	NA	NA	Yes	Left_Ventricle	1	4.585e-18	rs2287019
ENSG00000213889	PPM1N	147699	PPM1N	NOVEL	76	19	45992035	46005768	1	protein_coding	0.000104897	-0.142648	0	0	0	NA	NA	NA	NA	Yes	Left_Ventricle	1	4.585e-18	rs2287019
ENSG00000169515	CCDC8	83987	CCDC8	NOVEL	76	19	46913629	46916841	-1	protein_coding	0.167397	-0.662593	0	0	0	NA	NA	NA	NA	Yes	Left_Ventricle	1	4.585e-18	rs2287019
ENSG00000090372	STRN4	29888	STRN4	NOVEL	76:77	19	47222764	47250251	-1	protein_coding	0.999575	-0.598775	0	0	0	NA	NA	NA	NA	Yes	Left_Ventricle, Liver	1	4.585e-18	rs2287019, rs3810291
ENSG00000181027	FKRP	79147	FKRP	NOVEL	76:77	19	47249303	47280245	1	protein_coding	0.0003828	-1.19601	0	0	0	NA	NA	NA	NA	Yes	Left_Ventricle, Liver	1	4.585e-18	rs2287019, rs3810291
ENSG00000130751	NPAS1	4861	NPAS1	NOVEL	77	19	47523077	47549033	1	protein_coding	0.916473	NA	0	0	0	NA	NA	NA	NA	Yes	Left_Ventricle	1	2.662e-09	rs3810291
ENSG00000130748	TMEM160	54958	TMEM160	NOVEL	77	19	47549165	47551888	-1	protein_coding	0.654856	-0.358531	0	0	0	NA	NA	NA	NA	Yes	Left_Ventricle	1	2.662e-09	rs3810291
ENSG00000130749	ZC3H4	23211	ZC3H4	KNOWN	77	19	47567444	47617009	-1	protein_coding	1	-0.85506	0	0	0	NA	NA	NA	NA	Yes	Left_Ventricle, Spleen	1	4.812e-15	rs3810291
ENSG00000087076	HSD17B14	51171	HSD17B14	NOVEL	77	19	49316274	49339935	-1	protein_coding	0.00137252	0.796635	0	0	0	NA	NA	NA	NA	Yes	Left_Ventricle	1	2.662e-09	rs3810291
