# Supplementary material for: Functional mapping and annotation of genetic associations with FUMA
Source: Nat Commun. 2017 Nov 28;8:1826. doi: 10.1038/s41467-017-01261-5 (PMC5705698; doi:10.1038/s41467-017-01261-5)
Supplement: Supplementary file 8 — Supplementary Data 5 [file 41467_2017_1261_MOESM8_ESM.xlsx]

## Sheet: Supplementary Data 5
Supplementary Data 5. Shared biological functions between known and novel candidate genes prioritized by FUMA from BMI GWAS For GO terms, only terms with less than 500 genes in total are shown Known candidates: The prioritized genes (without chromatin interaction mapping) which were reported in the original GWAS study Novel candidates: The prioritized genes (without chromatin interaction mapping)…
Category	GeneSet	Known candidates	Novel candidates	Known candidates (ciMap)	Novel candidates (ciMap)	N	total
Canonical_Pathways	ba matrisome	BDNF, C1QTNF4	GLDN	HHIP	PAPPA2, BRINP2, FAM20B, TECTB, CELA1, CLEC19A, MMP2, NGLY1, EMCN, SCUBE3, IL17A, LPA, POMZP3	17	1015
Canonical_Pathways	reactome sigling by gpcr	GIPR, ADCY3, POMC		GRP, MC4R	PTGFR, ADM, FSHB, TSHR, GNB5, OR2C1, ADCY9, GO1, GRM4	15	896
Canonical_Pathways	ba matrisome associated	BDNF, C1QTNF4		HHIP	PAPPA2, BRINP2, FAM20B, CELA1, CLEC19A, MMP2, NGLY1, EMCN, SCUBE3, IL17A, LPA	15	745
Canonical_Pathways	reactome metabolism of lipids and lipoproteins	HSD17B12, NCOA1, POMC, COL4A3BP	HSD3B7, HEXB	CYP17A1	ACADM, CYP19A1, CREBBP, LPCAT2, APOC2, SMPD2, LPA	14	468
Canonical_Pathways	reactome immune system	SH2B1, PARK2, TLR4	PSMC3, LAT, NUP88, NLRP1, SAE1	FOXO3	ACTR1A, KIF18A, MEFV, CREBBP, SH3GL2	14	893
Canonical_Pathways	reactome hemostasis	SCG3, SH2B1	ATP2A1, LAT		KIF18A, GNB5, CREBBP, ITGAM, C1QBP, TP53, CABLES1, ATP1B3	13	449
Canonical_Pathways	reactome gpcr downstream sigling	GIPR, ADCY3, POMC		GRP, MC4R	PTGFR, ADM, FSHB, TSHR, GNB5, OR2C1, ADCY9	13	786
Canonical_Pathways	reactome transmembrane transport of small molecules	ADCY3, SLC39A8	ATP2A1, NUP88		AQP2, AQP5, ATP12A, GNB5, ADCY9, SLC6A2, ATP1B3	12	408
Canonical_Pathways	reactome gpcr ligand binding	GIPR, POMC		GRP, MC4R	PTGFR, ADM, FSHB, TSHR, GNB5, GRM4	11	398
Canonical_Pathways	reactome g alpha s siglling events	GIPR, ADCY3, POMC		MC4R	ADM, FSHB, TSHR, GNB5, ADCY9	10	120
Canonical_Pathways	reactome metabolism of proteins	VKORC1, TOMM40	EIF3C, GCNT4		ST6GALC3, ALG14, RPL27A, RPL21	9	425
Canonical_Pathways	kegg pathways in cancer			RARB, HHIP	SUFU, SMAD3, CREBBP, MMP2, TP53	9	325
Canonical_Pathways	reactome metabolism of carbohydrates	GBE1	EXT2, NUP88, MDH1, HEXB		RPEL1, PHKG2	8	236
Canonical_Pathways	kegg neuroactive ligand receptor interaction	GIPR		MC4R, GABRG1	PTGFR, FSHB, TSHR, GRM4	8	269
Canonical_Pathways	reactome adaptive immune system	PARK2	PSMC3, LAT, SAE1	FOXO3	ACTR1A, KIF18A, SH3GL2	8	510
Canonical_Pathways	kegg purine metabolism	NT5C2, ADCY3, FHIT	POLR1D		AMPD3, ADCY9	7	159
Canonical_Pathways	reactome opioid siglling	ADCY3, POMC			GNB5, ADCY9, GO1	7	77
Canonical_Pathways	pid reg gr pathway	NCOA1, POMC			SMARCD1, CREBBP, TP53	7	82
Canonical_Pathways	kegg melanogenesis	ADCY3, POMC			CREBBP, ADCY9, GO1	7	101
Canonical_Pathways	reactome biological oxidations	SULT1A2, POMC	GSTM1, SULT1A1	CYP17A1	CYP19A1, ACSM1	7	135
Canonical_Pathways	reactome aquaporin mediated transport	ADCY3			AQP2, AQP5, GNB5, ADCY9	7	50
Canonical_Pathways	kegg calcium sigling pathway	ADCY3, ERBB4	ATP2A1		PTGFR, ADCY9, PHKG2	7	177
Canonical_Pathways	reactome siglling by ngf	MAP2K5, ADCY3		FOXO3	ADCY9, SMPD2, SH3GL2	7	212
Canonical_Pathways	reactome neurol system	STX1B, ADCY3		KCNK3	KC4, GNB5, ADCY9	7	273
Canonical_Pathways	reactome integration of energy metabolism	ADCY3		GRP	CDX2, GNB5, ADCY9, GO1	7	117
Canonical_Pathways	kegg lysosome	NPC1	ACP2, CLN3, CLN3, HEXB		CD164	7	121
Canonical_Pathways	reactome factors involved in megakaryocyte development and platelet production	SH2B1			KIF18A, CREBBP, TP53, CABLES1	7	127
Canonical_Pathways	reactome class a1 rhodopsin like receptors	POMC		GRP, MC4R	PTGFR, FSHB, TSHR	7	297
Canonical_Pathways	reactome generic transcription pathway	NCOA1			SMAD3, ZNF200, ZNF263, CREBBP	7	340
Canonical_Pathways	reactome developmental biology	NCOA1		FOXO3	SMAD3, CREBBP, CER1, SH3GL2	7	385
Canonical_Pathways	kegg neurotrophin sigling pathway	BDNF, MAP2K5, SH2B1		FOXO3	TP53	6	126
Canonical_Pathways	reactome ngf siglling via trka from the plasma membrane	MAP2K5, ADCY3		FOXO3	ADCY9, SH3GL2	6	134
Canonical_Pathways	reactome regulation of water balance by rel aquaporins	ADCY3			AQP2, GNB5, ADCY9	6	43
Canonical_Pathways	reactome fatty acid triacylglycerol and ketone body metabolism	HSD17B12, NCOA1			ACADM, CREBBP	6	168
Canonical_Pathways	pid lysophospholipid pathway	ADCY3			ADCY9, MMP2, GO1	6	66
Canonical_Pathways	pid hif1 tfpathway	NCOA1			ADM, SMAD3, CREBBP	6	66
Canonical_Pathways	reactome g alpha i siglling events	ADCY3, POMC			GNB5, ADCY9	6	192
Canonical_Pathways	pid smad2 3nuclear pathway	NCOA1		FOXO3	FOXG1, SMAD3, CREBBP	6	81
Canonical_Pathways	kegg gnrh sigling pathway	ADCY3			FSHB, ADCY9, MMP2	6	101
Canonical_Pathways	kegg huntingtons disease	BDNF	NDUFS3	HIP1	CREBBP, COX6A2, TP53	6	171
Canonical_Pathways	ba secreted factors	BDNF		HHIP	BRINP2, SCUBE3, IL17A	6	343
Canonical_Pathways	reactome regulation of insulin secretion			GRP	CDX2, GNB5, GO1	6	90
Canonical_Pathways	st fas sigling pathway	FAIM2, TUFM			TP53	5	64
Canonical_Pathways	kegg gap junction	MAP2K5, ADCY3			ADCY9	5	89
Canonical_Pathways	reactome g protein activation	POMC			GNB5, GO1	5	27
Canonical_Pathways	reactome sigling by erbb2	ADCY3, ERBB4		FOXO3	ADCY9	5	97
Canonical_Pathways	kegg cell adhesion molecules cams	NEGR1, CADM1			ITGAM	5	130
Canonical_Pathways	reactome plc beta mediated events	ADCY3			ADCY9, GO1	5	42
Canonical_Pathways	kegg vasopressin regulated water reabsorption	ADCY3			AQP2, ADCY9	5	44
Canonical_Pathways	reactome g alpha z siglling events	ADCY3			GNB5, ADCY9	5	44
Canonical_Pathways	pid ajdiss 2pathway	BDNF			CREBBP, CABLES1	5	48
Canonical_Pathways	kegg non small cell lung cancer	FHIT		RARB, FOXO3	TP53	5	54
Canonical_Pathways	pid p53 regulation pathway	KAT8			CREBBP, TP53	5	59
Canonical_Pathways	pid endothelin pathway	ADCY3			ADCY9, GO1	5	63
Canonical_Pathways	kegg endocytosis	RABEP1, ERBB4			SH3GL2	5	181
Canonical_Pathways	pid p75 ntr pathway	BDNF			TP53, SMPD2	5	69
Canonical_Pathways	reactome phase ii conjugation	SULT1A2	GSTM1, SULT1A1		ACSM1	5	69
Canonical_Pathways	reactome metabolism of nucleotides	NT5C2			DPYD, AMPD3	5	72
Canonical_Pathways	reactome class b 2 secretin family receptors	GIPR			ADM, GNB5	5	87
Canonical_Pathways	reactome ppara activates gene expression	NCOA1			ACADM, CREBBP	5	104
Canonical_Pathways	reactome sigling by egfr in cancer	ADCY3		FOXO3	ADCY9, SH3GL2	5	105
Canonical_Pathways	kegg mapk sigling pathway	BDNF, MAP2K5			TP53	5	266
Canonical_Pathways	reactome neurotransmitter receptor binding and downstream transmission in the postsyptic cell	ADCY3			GNB5, ADCY9	5	133
Canonical_Pathways	ba ecm affiliated	C1QTNF4			CLEC19A, EMCN	5	169
Canonical_Pathways	reactome transmission across chemical sypses	ADCY3			GNB5, ADCY9	5	181
Canonical_Pathways	reactome post translatiol protein modification	VKORC1	GCNT4		ST6GALC3, ALG14	5	183
Canonical_Pathways	kegg chemokine sigling pathway	ADCY3		FOXO3	GNB5, ADCY9	5	189
Canonical_Pathways	reactome phospholipid metabolism	COL4A3BP	HEXB		LPCAT2, SMPD2	5	194
Canonical_Pathways	reactome metabolism of amino acids and derivatives	POMC	PSMC3		FSHB, CPS1	5	196
Canonical_Pathways	reactome antigen processing ubiquitition proteasome degradation	PARK2	PSMC3, SAE1			5	199
Canonical_Pathways	reactome class i mhc mediated antigen processing presentation	PARK2	PSMC3, SAE1			5	236
Canonical_Pathways	reactome inte immune system	TLR4	NLRP1		MEFV, CREBBP	5	268
Canonical_Pathways	reactome sigling by nodal			FOXO3	SMAD3, CER1	5	18
Canonical_Pathways	pid hdac classiii pathway			FOXO3	CREBBP, TP53	5	25
Canonical_Pathways	kegg basal cell carcinoma			HHIP	SUFU, TP53	5	55
Canonical_Pathways	reactome g alpha q siglling events			GRP	PTGFR, GNB5	5	179
Canonical_Pathways	reactome gastrin creb siglling pathway via pkc and mapk			GRP	PTGFR, GNB5	5	200
Canonical_Pathways	reactome adenylate cyclase activating pathway	ADCY3			ADCY9	4	10
Canonical_Pathways	biocarta vdr pathway	NCOA1			CREBBP	4	12
Canonical_Pathways	kegg sulfur metabolism	SULT1A2	SULT1A1			4	13
Canonical_Pathways	reactome adenylate cyclase inhibitory pathway	ADCY3			ADCY9	4	13
Canonical_Pathways	reactome peptide hormone biosynthesis	POMC			FSHB	4	14
Canonical_Pathways	reactome cytosolic sulfotion of small molecules	SULT1A2	SULT1A1			4	14
Canonical_Pathways	pid lpa4 pathway	ADCY3			ADCY9	4	15
Canonical_Pathways	reactome endogenous sterols	POMC		CYP17A1	CYP19A1	4	15
Canonical_Pathways	reactome pka mediated phosphorylation of creb	ADCY3			ADCY9	4	17
Canonical_Pathways	reactome circadian repression of expression by rev erba	NCOA1			CREBBP	4	23
Canonical_Pathways	reactome rora activates circadian expression	NCOA1			CREBBP	4	24
Canonical_Pathways	reactome yap1 and wwtr1 taz stimulated gene expression	NCOA1			CREBBP	4	24
Canonical_Pathways	reactome steroid hormones	POMC		CYP17A1	CYP19A1	4	28
Canonical_Pathways	reactome ca dependent events	ADCY3			ADCY9	4	29
Canonical_Pathways	pid retinoic acid pathway	NCOA1		RARB	CREBBP	4	30
Canonical_Pathways	reactome dag and ip3 sigling	ADCY3			ADCY9	4	31
Canonical_Pathways	reactome glucagon sigling in metabolic regulation	ADCY3			ADCY9	4	33
Canonical_Pathways	reactome glucagon type ligand receptors	GIPR			GNB5	4	33
Canonical_Pathways	reactome purine metabolism	NT5C2			AMPD3	4	33
Canonical_Pathways	reactome metabolism of steroid hormones and vitamins a and d	POMC		CYP17A1	CYP19A1	4	34
Canonical_Pathways	reactome bmal1 clock npas2 activates circadian expression	NCOA1			CREBBP	4	36
Canonical_Pathways	kegg sre interactions in vesicular transport	STX1B			VTI1A	4	37
Canonical_Pathways	reactome gaba b receptor activation	ADCY3			ADCY9	4	38
Canonical_Pathways	st jnk mapk pathway	MAP2K5			TP53	4	40
Canonical_Pathways	pid lkb1 pathway	RPTOR			TP53	4	47
Canonical_Pathways	pid hes hey pathway	NCOA1			CREBBP	4	48
Canonical_Pathways	reactome cytochrome p450 arranged by substrate type	POMC		CYP17A1	CYP19A1	4	49
Canonical_Pathways	kegg amyotrophic lateral sclerosis als	TOMM40			TP53	4	52
Canonical_Pathways	pid ar tf pathway	NCOA1			CREBBP	4	52
Canonical_Pathways	reactome circadian clock	NCOA1			CREBBP	4	52
Canonical_Pathways	reactome gaba receptor activation	ADCY3			ADCY9	4	52
Canonical_Pathways	reactome phospholipase c mediated cascade	ADCY3			ADCY9	4	53
Canonical_Pathways	kegg steroid hormone biosynthesis	HSD17B12		CYP17A1	CYP19A1	4	54
Canonical_Pathways	kegg vibrio cholerae infection	ADCY3			ADCY9	4	54
Canonical_Pathways	biocarta ppara pathway	NCOA1			CREBBP	4	57
Canonical_Pathways	reactome glucose metabolism	GBE1	MDH1		PHKG2	4	64
Canonical_Pathways	reactome sphingolipid metabolism	COL4A3BP	HEXB		SMPD2	4	66
Canonical_Pathways	reactome phase1 functiolization of compounds	POMC		CYP17A1	CYP19A1	4	67
Canonical_Pathways	kegg leishmania infection	TLR4			ITGAM	4	69
Canonical_Pathways	reactome transcriptiol regulation of white adipocyte differentiation	NCOA1			CREBBP	4	72
Canonical_Pathways	pid met pathway	RPTOR			SH3GL2	4	80
Canonical_Pathways	kegg small cell lung cancer	FHIT		RARB	TP53	4	84
Canonical_Pathways	kegg progesterone mediated oocyte maturation	ADCY3			ADCY9	4	85
Canonical_Pathways	biocarta mapk pathway	MAP2K5	MAPK6			4	86
Canonical_Pathways	reactome transport of glucose and other sugars bile salts and organic acids metal ions and amine compounds	SLC39A8			SLC6A2	4	89
Canonical_Pathways	kegg dilated cardiomyopathy	ADCY3	MYBPC3		ADCY9	4	90
Canonical_Pathways	reactome downstream sigl transduction	ADCY3		FOXO3	ADCY9	4	91
Canonical_Pathways	reactome downstream sigling of activated fgfr	ADCY3		FOXO3	ADCY9	4	97
Canonical_Pathways	kegg pyrimidine metabolism	NT5C2	POLR1D		DPYD	4	98
Canonical_Pathways	reactome sigling by fgfr	ADCY3		FOXO3	ADCY9	4	108
Canonical_Pathways	kegg oocyte meiosis	ADCY3			ADCY9	4	112
Canonical_Pathways	kegg parkinsons disease	PARK2	NDUFS3		COX6A2	4	112
Canonical_Pathways	kegg vascular smooth muscle contraction	ADCY3			ADCY9	4	115
Canonical_Pathways	reactome sigling by pdgf	ADCY3		FOXO3	ADCY9	4	118
Canonical_Pathways	reactome sigling by fgfr in disease	ADCY3		FOXO3	ADCY9	4	122
Canonical_Pathways	kegg ubiquitin mediated proteolysis	PARK2	SAE1			4	134
Canonical_Pathways	kegg insulin sigling pathway	RPTOR			PHKG2	4	137
Canonical_Pathways	reactome platelet activation sigling and aggregation	SCG3	LAT		GNB5	4	196
Canonical_Pathways	reactome slc mediated transmembrane transport	SLC39A8	NUP88		SLC6A2	4	239
Canonical_Pathways	reactome cytokine sigling in immune system	SH2B1	NUP88			4	263
Canonical_Pathways	kegg olfactory transduction	ADCY3			OR2C1	4	383
Canonical_Pathways	biocarta ach pathway		RAPSN	FOXO3		4	16
Canonical_Pathways	reactome synthesis secretion and ictivation of glp1			GRP	CDX2	4	18
Canonical_Pathways	reactome incretin synthesis secretion and ictivation			GRP	CDX2	4	21
Canonical_Pathways	sig pip3 sigling in b lymphocytes			FOXO3	DAPP1	4	36
Canonical_Pathways	pid foxo pathway		RBL2	FOXO3	CREBBP	4	49
Canonical_Pathways	pid pi3kci pathway		LAT	FOXO3	DAPP1	4	49
Canonical_Pathways	kegg endometrial cancer			FOXO3	TP53	4	52
Canonical_Pathways	pid kit pathway			FOXO3	CREBBP	4	52
Canonical_Pathways	kegg hedgehog sigling pathway			HHIP	SUFU	4	56
Canonical_Pathways	pid myc repress pathway			FOXO3	SMAD3	4	63
Canonical_Pathways	reactome downstream sigling events of b cell receptor bcr		PSMC3	FOXO3		4	92
Canonical_Pathways	reactome potassium channels			KCNK3	KC4	4	98
Canonical_Pathways	reactome sigling by the b cell receptor bcr		PSMC3	FOXO3		4	121
GO_bp	go positive regulation of cell development	NEGR1, BDNF, GPRC5B, NCOA1, PARK2	IRX3	RARB	DMRTA2, LPPR5, BRINP2, SMAD3, SYT17, C1QBP, ITSN2, BCL11A, ETV5, SLC9B2, PACSIN1, BRINP1	19	469
GO_bp	go response to inorganic substance	NPC1, GIPR, TFAP2B, PARK2		KCNK3	PPP1R15B, AQP2, ATP12A, GO1, MT1B, MT1F, MT1G, MT1H, MT1X, FOSB, CPS1	17	478
GO_bp	go small molecule biosynthetic process	HSD17B12	RNPEP, HSD3B7, MDH1		ACADM, DPYD, ADM, FSHB, ACSM3, ACSM1, LPCAT2, CPS1, OXSM, BDH2, IP6K3, QKI	17	437
GO_bp	go regulation of mitotic cell cycle	SH2B1	PSMC3, RBL2, SAE1		BRINP2, KNTC1, TMOD3, SMAD3, CREBBP, RNF40, TP53, CCDC8, TOP2B, CNOT6L, CENPE, BRINP1	17	467
GO_bp	go positive regulation of nervous system development	NEGR1, BDNF, GPRC5B, NCOA1, PARK2	IRX3	RARB	DMRTA2, LPPR5, BRINP2, SYT17, ITSN2, BCL11A, ETV5, PACSIN1, BRINP1	16	434
GO_bp	go divalent inorganic cation homeostasis	GIPR, SLC39A8, TFAP2B, PARK2	CNNM2, SLC39A13, CLN3, CLN3, ATP2A1, HEXB	KCNK3	SYPL2, RIC3, ADM, GPR12, PKHD1	16	342
GO_bp	go peptidyl lysine modification	KAT8, NCOA1	NUP160, CCDC101, NFATC2IP, NUP88, SAE1, POM121C		A60, A60, CREBBP, SRCAP, TP53, BCL11A, TOP2B	16	305
GO_bp	go positive regulation of neuron differentiation	NEGR1, BDNF, GPRC5B, NCOA1, PARK2	IRX3	RARB	LPPR5, BRINP2, SYT17, ITSN2, BCL11A, ETV5, PACSIN1, BRINP1	15	304
GO_bp	go response to metal ion	NPC1, GIPR, TFAP2B, PARK2		KCNK3	AQP2, ATP12A, MT1B, MT1F, MT1G, MT1H, MT1X, FOSB, CPS1	15	333
GO_bp	go organic hydroxy compound metabolic process	SULT1A2, NPC1, PARK2	CLN3, CLN3, SULT1A1, HSD3B7, GCNT4	CYP17A1	ACADM, CYP19A1, LPCAT2, IP6K3, NUDT3, SMPD2	15	481
GO_bp	go ribonucleoprotein complex biogenesis	PTBP2, CELF1, ATXN2L, SNRPC	EIF3CL, EIF3C, NUP88		RPL27A, METTL15, RPL21, DIS3L, C1QBP, NSA2	14	433
GO_bp	go cellular response to lipid	NPC1, NCOA1, ADCY3, TLR4		CYP17A1, RARB	PTGFR, BRINP2, SMARCD1, CCDC62, CPS1, IL17A, BRINP1	14	455
GO_bp	go growth	BDNF, RPTOR, ERBB4	LRP4, NUPR1	RARB, FOXO3	ADM, CELA1, CYP19A1, SMAD3, ERCC1, CER1, BNC2	14	409
GO_bp	go syptic sigling	STX1B, PARK2	LIN7C, RAPSN, NPTX1, AA	KCNK3, GABRG1	RIC3, TMOD2, SYT17, SLC6A2, ETV5, GRM4	14	419
GO_bp	go endocytosis	RABEP1, NPC1	LRP4, CLN3, CLN3	USP33, LRP1B, HIP1	SNX7, ADM, ITSN2, AHSG, PACSIN1, SH3GL2	14	478
GO_bp	go urogenital system development	TFAP2B	ARL3, LRP4, IRX3, WDPCP, GCNT4	RARB	AQP2, CYP19A1, SMAD3, FEM1B, RPGRIP1L, PKHD1, CER1	14	296
GO_bp	go organelle assembly	ATXN2L	LMOD1, CLUAP1, MIS12, WDPCP		TMOD2, TMOD3, CCP110, RPGRIP1L, C1QBP, TMEM17, CENPE, PKHD1	14	492
GO_bp	go regulation of hormone levels	HSD17B12, GIPR, POMC, TFAP2B, PARK2	SULT1A1, GCNT4	CYP17A1, MC4R	ADM, FSHB, CYP19A1, HSD17B14	13	475
GO_bp	go response to extracellular stimulus	RPTOR, GIPR, NCOA1, POMC		USP33, CYP17A1, MC4R	ADM, AQP2, TP53, ERCC1, CPS1	13	436
GO_bp	go response to acid chemical	RPTOR, GIPR, NCOA1		CYP17A1	PTGFR, BRINP2, AQP2, SMARCD1, MMP2, CPS1, IL17A, BRINP1	13	318
GO_bp	go amide biosynthetic process	MTIF3, TUFM	EIF3CL, EIF3C		ST6GALC3, ST6GALC5, RPL27A, RPL21, CPS1, BDH2, GFM2, SMPD2	13	494
GO_bp	go monocarboxylic acid metabolic process	HSD17B12, NPC1	RNPEP, AS3MT, ACSM5, HSD3B7		ACADM, ACSM3, ACSM1, OXSM, BDH2, QKI	13	499
GO_bp	go organelle localization	STX1B	CLN3, CLN3, ATP2A1, LAT, NUP88		KIF18A, SYT17, TBCCD1, CENPE, PACSIN1, SH3GL2	13	410
GO_bp	go positive regulation of kise activity	MAP2K5, GPRC5B, RPTOR, ADCY3, ERBB4, TLR4	MADD, LAT		ADCY9, CENPE, GRM4	12	479
GO_bp	go regulation of cytoplasmic transport	STX1B, ERBB4, PARK2, TLR4	GSTM2, SAE1, DJC27		FAM20B, SUFU, SMAD3, TP53	12	479
GO_bp	go mr processing	PTBP2, CELF1, SNRPC		ELAVL4	ZRANB2, ZCCHC8, PDCD7, C1QBP, PAPOLG, CNOT6L, QKI	12	423
GO_bp	go developmental growth	BDNF, ERBB4	LRP4	RARB, FOXO3	ADM, CELA1, CYP19A1, SMAD3, ERCC1, CER1, BNC2	12	332
GO_bp	go sulfur compound metabolic process	HSD17B12, SULT1A2	GSTM2, GSTM1, GSTM3, EXT2, SULT1A1, HEXB		CPS1, OXSM, MICAL1	12	356
GO_bp	go regulation of protein complex assembly	STX1B, TLR4	LMOD1, PSMC3		TMOD2, TMOD3, MEFV, TP53, ERCC1, BCL11A, IQGAP2	12	370
GO_bp	go regulation of atomical structure size	BDNF, RPTOR	LMOD1		ADM, AQP2, AQP5, TMOD2, TMOD3, BCL11A, CPS1, IQGAP2	12	465
GO_bp	go response to steroid hormone	NPC1, NCOA1	GSTM3	CYP17A1, RARB	PTGFR, ADM, CCDC62, PDCD7, FOSB, CPS1, IL17A	12	493
GO_bp	go regulation of cellular amide metabolic process	CELF1	TRAP1, EIF3CL, EIF3C	FOXO3	PPP1R15B, SMAD3, C1QBP, CNOT6L, BANK1, SMPD2, QKI	12	351
GO_bp	go phospholipid metabolic process	ERBB4	GDE1, CLN3, CLN3, EFR3B, HEXB		LPPR5, PTPMT1, LPCAT2, IP6K3, SMPD2	12	360
GO_bp	go reproductive system development	NCOA1	NUPR1	CYP17A1, FOXO3	ADM, KIF18A, FSHB, CDX2, CYP19A1, FEM1B, IRX5, ERCC1	12	399
GO_bp	go organic cyclic compound catabolic process	NT5C2			DPYD, RPL27A, AMPD3, RPL21, DIS3L, DSE1, HSD17B14, CNOT6L, NUDT3	12	425
GO_bp	go negative regulation of cell cycle	RPTOR	NUPR1, RBL2		BRINP2, KNTC1, SMAD3, TP53, TOP2B, CNOT6L, SESN1, BRINP1	12	431
GO_bp	go posttranscriptiol regulation of gene expression	CELF1	PSMC3, TRAP1, EIF3CL, EIF3C	FOXO3	PPP1R15B, SMAD3, C1QBP, CNOT6L, BANK1, QKI	12	445
GO_bp	go skeletal system development	VKORC1	ACP2, HEXB	RARB, HHIP	PAPPA2, SUFU, SMAD3, IRX5, MMP2, AHSG, CER1	12	453
GO_bp	go regulation of neuron apoptotic process	BDNF, FAIM2, TFAP2B, PARK2	RAPSN, CLN3, CLN3	FOXO3	TP53, GRM4, TFAP2D	11	191
GO_bp	go positive regulation of neuron projection development	NEGR1, BDNF, GPRC5B, PARK2			LPPR5, SYT17, ITSN2, BCL11A, PACSIN1	11	230
GO_bp	go regulation of neuron death	BDNF, FAIM2, TFAP2B, PARK2	RAPSN, CLN3, CLN3	FOXO3	TP53, GRM4, TFAP2D	11	251
GO_bp	go autophagy	RPTOR, NPC1, TOMM40, C6orf106, PARK2	CLN3, CLN3, MDH1	KCNK3	VTI1A, FAM47E-STBD1	11	392
GO_bp	go organic hydroxy compound transport	NPC1, NCOA1, PARK2			AQP2, AQP5, SLC6A2, SLC16A13, SLC16A11, APOC2	11	154
GO_bp	go positive regulation of cell projection organization	NEGR1, BDNF, GPRC5B, PARK2			LPPR5, SYT17, ITSN2, BCL11A, PACSIN1	11	300
GO_bp	go purine containing compound metabolic process	NT5C2, SULT1A2, ADCY3, FHIT	NDUFS3, SULT1A1		DPYD, ADM, AMPD3, ADCY9	11	392
GO_bp	go regulation of neuron projection development	NEGR1, BDNF, GPRC5B, PARK2	LRP4		LPPR5, SYT17, ITSN2, BCL11A, PACSIN1	11	404
GO_bp	go generation of precursor metabolites and energy	GIPR, POMC, GBE1	NDUFS3, MDH1	MC4R	ACSM1, PHKG2, COX6A2, CPS1, FAM47E-STBD1	11	289
GO_bp	go negative regulation of proteolysis	MAP2K5, FHIT, TFAP2B	CLN3, CLN3		SUFU, AHSG, FETUB, MICAL1, LPA	11	320
GO_bp	go regulation of neurotransmitter levels	STX1B, PARK2	LIN7C, CLN3, CLN3, AA		ASIC1, SYT17, SLC6A2, GRM4	11	187
GO_bp	go regulation of apoptotic sigling pathway	FAIM2, MAP2K5, PARK2	MADD, NDUFS3, TRAP1		BCL2L10, SMAD3, FEM1B, TP53	11	362
GO_bp	go positive regulation of cytokine production	CADM1, GPRC5B, TLR4	POLR1D, IL27, NLRP1		SMAD3, CREBBP, CEBPG, IL17A	11	369
GO_bp	go regulation of cell growth	BDNF, MAP2K5, PARK2	NDUFS3		PAPPA2, SMAD3, SYT17, TP53, ITSN2, BCL11A	11	387
GO_bp	go secretion by cell	SCG3, STX1B, TLR4	LIN7C, LAT, AA	MC4R	ADM, SYT17, AHSG, GRM4	11	480
GO_bp	go response to transition metal noparticle	PARK2		CYP17A1, KCNK3	AQP2, MT1B, MT1F, MT1G, MT1H, MT1X, CPS1	11	148
GO_bp	go regulation of peptidase activity	MAP2K5, TFAP2B	NLRP1	HIP1	BCL2L10, SMAD3, MEFV, AHSG, FETUB, MICAL1, LPA	11	383
GO_bp	go negative regulation of hydrolase activity	MAP2K5, TFAP2B			TP53, CCDC8, AHSG, FETUB, IQGAP2, MICAL1, LPA	11	389
GO_bp	go gland development	NCOA1, ERBB4		CYP17A1	CELA1, CYP19A1, SMAD3, FEM1B, RPGRIP1L, CEBPG, CPS1	11	395
GO_bp	go negative regulation of intracellular sigl transduction	PARK2, TLR4	GSTM2, NDUFS3, TRAP1		PHLDA3, BCL2L10, C1QBP, BANK1, PKHD1	11	434
GO_bp	go male gamete generation	CELF1, CADM1	PACRG		BCL2L10, PDILT, CABYR, ERCC1, ETV5, TCP11, QKI	11	456
GO_bp	go cellular process involved in reproduction in multicellular organism	CELF1	HEXB, PACRG	FOXO3	FSHB, PDILT, CABYR, ERCC1, ETV5, QKI, POMZP3	11	249
GO_bp	go organelle fission	ADCY3, PARK2	NUP88, MIS12		KIF18A, KNTC1, SCIMP, TOP2B, CENPE, CEP57L1	11	493
GO_bp	go carboxylic acid biosynthetic process	HSD17B12	RNPEP, HSD3B7		ACADM, DPYD, ACSM3, ACSM1, CPS1, OXSM, QKI	11	264
GO_bp	go organic acid biosynthetic process	HSD17B12	RNPEP, HSD3B7		ACADM, DPYD, ACSM3, ACSM1, CPS1, OXSM, QKI	11	264
GO_bp	go glycoprotein metabolic process	NPC1	EXT2, HEXB, GCNT4		ST6GALC3, ST6GALC5, MGEA5, CELA1, FKRP, NGLY1	11	346
GO_bp	go protein localization to membrane	NPC1	LIN7C, LRP4, RAPSN, EFR3B		RPL27A, RPL21, ATP1B3, ETV5, PACSIN1	11	373
GO_bp	go pattern specification process	ERBB4	LRP4, IRX3	HHIP, LMX1B	DMRTA2, SUFU, CDX2, SMAD3, RPGRIP1L, CER1	11	418
GO_bp	go monovalent inorganic cation transport	PARK2		KCNK3	KC4, ASIC1, ATP12A, COX6A2, SLC6A2, ATP1B3, SLC9B1, SLC9B2	11	429
GO_bp	go regiolization		LRP4, IRX3	HHIP, LMX1B	DMRTA2, SUFU, CDX2, SMAD3, RPGRIP1L, CER1	11	311
GO_bp	go muscle structure development		LMOD1, MYBPC3, NUPR1	RARB	DMRTA2, ADM, TMOD2, TMOD3, CD164, QKI	11	430
GO_bp	go ribonucleoprotein complex subunit organization	PTBP2, CELF1, MTIF3, ATXN2L, SNRPC	EIF3CL, EIF3C		C1QBP, GFM2	10	195
GO_bp	go positive regulation of growth	BDNF, CELF1, MAP2K5, ERBB4, PARK2			SYT17, ITSN2, BCL11A	10	234
GO_bp	go regulation of developmental growth	BDNF, CELF1, FTO, ERBB4, PARK2			SYT17, ITSN2, BCL11A	10	286
GO_bp	go steroid metabolic process	HSD17B12, SULT1A2, NPC1	SULT1A1, HSD3B7	CYP17A1	ADM, FSHB, CYP19A1, HSD17B14	10	236
GO_bp	go protein acylation	KAT8, NCOA1	NUPR1, CCDC101		ZDHHC6, A60, A60, CREBBP, SRCAP	10	152
GO_bp	go cellular response to organic cyclic compound	NPC1, NCOA1, ADCY3, PARK2	GSTM2	RARB	CCDC62, SMAD3, CPS1, IL17A	10	463
GO_bp	go r splicing	PTBP2, CELF1, SNRPC			ZRANB2, ZCCHC8, PDCD7, C1QBP, QKI	10	358
GO_bp	go regulation of intracellular protein transport	ERBB4, PARK2, TLR4	SAE1, DJC27		FAM20B, SUFU, SMAD3, TP53	10	381
GO_bp	go apoptotic sigling pathway	FHIT, TLR4	NUPR1, ATP2A1	FOXO3, HIP1	PHLDA3, BCL2L10, SMAD3, TP53	10	287
GO_bp	go regulation of inflammatory response	GPRC5B, TLR4	NLRP1		CYP19A1, SMAD3, MEFV, C1QBP, AHSG, IL17A	10	293
GO_bp	go regulation of cellular component size	BDNF, RPTOR	LMOD1		AQP2, AQP5, TMOD2, TMOD3, BCL11A, IQGAP2	10	330
GO_bp	go cellular response to inorganic substance	PARK2		KCNK3	AQP2, MT1B, MT1F, MT1G, MT1H, MT1X, FOSB	10	156
GO_bp	go cellular response to acid chemical	RPTOR			PTGFR, BRINP2, AQP2, SMARCD1, MMP2, CPS1, BRINP1	10	175
GO_bp	go positive regulation of cellular component biogenesis	BDNF, TLR4	PSMC3		LPPR5, SMAD3, TP53, ERCC1, CNOT6L, IQGAP2	10	403
GO_bp	go regulation of response to wounding	GPRC5B, TLR4	NLRP1		CYP19A1, SMAD3, MEFV, C1QBP, AHSG, IL17A	10	412
GO_bp	go germ cell development	CELF1	HEXB, PACRG	FOXO3	PDILT, CABYR, ERCC1, ETV5, QKI, POMZP3	10	206
GO_bp	go regulation of vesicle mediated transport	STX1B, PARK2	USP6	HIP1	SYT17, APOC2, AHSG, PACSIN1, POMZP3, SH3GL2	10	460
GO_bp	go nitrogen compound transport	COL4A3BP, PARK2	NUP160, CLN3, CLN3, NUP88, POM121C	MC4R	SLC6A2, QKI	10	499
GO_bp	go muscle system process	COL4A3BP	GSTM2, LMOD1, MYBPC3, ATP2A1		TMOD2, TMOD3, GO1, FAM47E-STBD1	10	281
GO_bp	go fatty acid metabolic process	HSD17B12	RNPEP, ACSM5		ACADM, ACSM3, ACSM1, OXSM, BDH2, QKI	10	292
GO_bp	go establishment of protein localization to organelle	TOMM40	IPO9, CCDC101, NUP88, RPAIN		VTI1A, RPL27A, RPL21, WRAP53	10	357
GO_bp	go organophosphate biosynthetic process	ADCY3	HEXB		ADM, AMPD3, PTPMT1, ADCY9, LPCAT2, CPS1, IP6K3	10	448
GO_bp	go inflammatory response	TLR4	IL27, NUPR1, LAT, NLRP1		CELA1, MEFV, AHSG, IL17A	10	451
GO_bp	go negative regulation of transport	PARK2	GSTM2		SUFU, ASIC1, GNB5, GO1, APOC2, BANK1, PACSIN1	10	455
GO_bp	go endomembrane system organization	COL4A3BP	LIN7C, NUP160, NUP88, EFR3B, POM121C		VTI1A, ATP1B3, PACSIN1	10	462
GO_bp	go sensory organ development	TFAP2B	WDPCP	KCNK3, RARB	AQP5, SMAD3, RPGRIP1L, IRX5, CRYGS, BNC2	10	492
GO_bp	go epithelial cell differentiation	ERBB4	GSTM3, WDPCP	RARB	CDX2, SMAD3, FEM1B, CES1, CPS1, BDH2	10	493
GO_bp	go morphogenesis of an epithelium		LIN7C, IRX3	HHIP	SUFU, ADM, SMAD3, FEM1B, RPGRIP1L, CRYGS	10	399
GO_bp	go positive regulation of developmental growth	BDNF, CELF1, ERBB4, PARK2			SYT17, ITSN2, BCL11A	9	154
GO_bp	go locomotory behavior	NEGR1, GPRC5B, NPC1, PARK2	HEXB		ASTN1, GO1, ETV5	9	181
GO_bp	go regulation of protein secretion	CADM1, GIPR, TFAP2B, PARK2, TLR4	NLRP1		BANK1, IL17A	9	386
GO_bp	go multicellular organismal homeostasis	FTO, ADCY3, TFAP2B, TLR4			AMPD3, AQP2, ADCY9	9	268
GO_bp	go macroautophagy	RPTOR, TOMM40, C6orf106, PARK2	CLN3, CLN3, MDH1	KCNK3	FAM47E-STBD1	9	279
GO_bp	go lipid homeostasis	NPC1, COL4A3BP			ACADM, ACSM3, ACSM1, APOC4, APOC2	9	108
GO_bp	go protein acetylation	KAT8, NCOA1	NUPR1, CCDC101		A60, A60, CREBBP, SRCAP	9	122
GO_bp	go lipid localization	NPC1, NCOA1, COL4A3BP	SPNS1, HEXB		APOC4, APOC2, LPA	9	263
GO_bp	go hormone metabolic process	HSD17B12, POMC	SULT1A1, GCNT4	CYP17A1	ADM, FSHB, CYP19A1, HSD17B14	9	163
GO_bp	go positive regulation of defense response	CADM1, GPRC5B, TLR4	PSMC3		CREBBP, ITGAM, MMP2, IL17A	9	363
GO_bp	go response to endoplasmic reticulum stress	COL4A3BP, PARK2	PSMC3, ATP2A1		PPP1R15B, PDILT, TP53, DJB11	9	232
GO_bp	go response to xenobiotic stimulus	SULT1A2	GSTM2, GSTM1, GSTM3, AS3MT, SULT1A1		ACSM1, CES1	9	103
GO_bp	go immune effector process	AGBL4, CADM1, TLR4	LAT		IFI44L, C1QBP, CEBPG, ERCC1	9	454
GO_bp	go heart development	MAP2K5, ERBB4, COL4A3BP	MYBPC3	RARB	SUFU, ADM, SMAD3, RPGRIP1L	9	465
GO_bp	go positive regulation of mapk cascade	MAP2K5, ERBB4, TLR4	MADD, DJC27		SCIMP, BANK1, GRM4	9	466
GO_bp	go covalent chromatin modification	KAT8, NCOA1	CCDC101		A60, A60, CREBBP, SRCAP, RNF40	9	334
GO_bp	go forebrain development	NCOA1, ERBB4		CYP17A1, RARB	DMRTA2, RPGRIP1L, GO1, TOP2B	9	354
GO_bp	go positive regulation of cellular protein localization	ERBB4, TLR4	LRP4, SAE1		FAM20B, SMAD3, TP53, WRAP53	9	360
GO_bp	go monocarboxylic acid biosynthetic process	HSD17B12	RNPEP, HSD3B7		ACADM, ACSM3, ACSM1, OXSM, QKI	9	169
GO_bp	go leukocyte activation	CADM1, TLR4	LAT		SMAD3, MT1G, CEBPG, ERCC1, BANK1	9	412
GO_bp	go response to drug	NPC1, TFAP2B		CYP17A1, KCNK3	GO1, TP53, FOSB, CPS1	9	426
GO_bp	go regulation of homeostatic process	NPC1, PARK2	GSTM2, SLX4	MC4R, FOXO3	FSHB, WRAP53, ERCC1	9	445
GO_bp	go single organism cell adhesion	NEGR1, CADM1	AKIP1, GLDN, LAT		ASTN1, SMAD3, PKHD1	9	455
GO_bp	go response to toxic substance	PARK2	GSTM2, GSTM1, GSTM3, NUPR1	CYP17A1	CES1, TP53, CPS1	9	240
GO_bp	go sex differentiation	NCOA1	NUPR1	CYP17A1, FOXO3	DMRTA2, KIF18A, FSHB, IRX5, ERCC1	9	257
GO_bp	go protein maturation	POMC	CLN3, CLN3, NLRP1	HIP1	FSHB, BCL2L10, SMAD3, FKRP	9	262
GO_bp	go alcohol metabolic process	NPC1	CLN3, CLN3	CYP17A1	CYP19A1, LPCAT2, IP6K3, NUDT3, SMPD2	9	347
GO_bp	go response to oxidative stress	PARK2		FOXO3	PPP1R15B, GO1, TP53, ERCC1, VRK2, ETV5	9	351
GO_bp	go embryonic organ development	NCOA1	WDPCP	RARB	SUFU, ADM, CDX2, SMAD3, IRX5, ERCC1	9	406
GO_bp	go d repair	FTO	SLX4, RPAIN, POLK		TP53, ENDOV, ERCC1, REV3L	9	473
GO_bp	go regulation of cytoskeleton organization	PARK2	LMOD1		KIF18A, TMOD2, TMOD3, SMAD3, IQGAP2, PKHD1	9	496
GO_bp	go skeletal system morphogenesis			RARB, HHIP	PAPPA2, SMAD3, IRX5, MMP2, CER1	9	200
GO_bp	go response to zinc ion			KCNK3	MT1B, MT1F, MT1G, MT1H, MT1X, CPS1	9	55
GO_bp	go microtubule cytoskeleton organization			USP33, V1	KIF18A, CCP110, CCDC8, CEP57L1, CNTLN	9	344
GO_bp	go regulation of blood circulation		GSTM2, ATP2A1	KCNK3	ADM, IRX5, GO1, CPS1, ATP1B3	9	295
GO_bp	go negative regulation of neuron apoptotic process	BDNF, FAIM2, TFAP2B, PARK2	CLN3, CLN3		TFAP2D	8	134
GO_bp	go negative regulation of neuron death	BDNF, FAIM2, TFAP2B, PARK2	CLN3, CLN3		TFAP2D	8	170
GO_bp	go positive regulation of cell growth	BDNF, MAP2K5, PARK2			SYT17, ITSN2, BCL11A	8	145
GO_bp	go activation of protein kise activity	MAP2K5, GPRC5B, ADCY3, TLR4	MADD		ADCY9, GRM4	8	278
GO_bp	go negative regulation of cytokine production	MAP2K5, POMC, TLR4			MEFV, C1QBP, BANK1	8	206
GO_bp	go presyptic process involved in syptic transmission	STX1B, PARK2	LIN7C, AA		SYT17, SLC6A2, GRM4	8	114
GO_bp	go neurotransmitter transport	STX1B, PARK2	LIN7C, AA		SYT17, SLC6A2, GRM4	8	153
GO_bp	go regulation of protein targeting	ERBB4, PARK2, TLR4	SAE1		FAM20B, SUFU, SMAD3	8	307
GO_bp	go ceramide metabolic process	COL4A3BP	CLN3, CLN3, HEXB		ST6GALC3, ST6GALC5, SMPD2	8	72
GO_bp	go regulation of cysteine type endopeptidase activity	MAP2K5, TFAP2B	NLRP1	HIP1	BCL2L10, SMAD3, MEFV, MICAL1	8	212
GO_bp	go single organism behavior	NPC1, ADCY3, PARK2	CLN3, CLN3		ASIC1, TMOD2	8	383
GO_bp	go negative regulation of peptidase activity	MAP2K5, TFAP2B			AHSG, FETUB, MICAL1, LPA	8	237
GO_bp	go positive regulation of cytoplasmic transport	ERBB4, TLR4	GSTM2, SAE1		FAM20B, SMAD3, TP53	8	282
GO_bp	go sphingolipid metabolic process	COL4A3BP	CLN3, CLN3, HEXB		ST6GALC3, ST6GALC5, SMPD2	8	137
GO_bp	go in utero embryonic development	NCOA1, COL4A3BP	PSMC3	LMX1B	ADM, CDX2, SMAD3, RPGRIP1L	8	310
GO_bp	go cell cycle arrest	RPTOR			BRINP2, SMAD3, TP53, SESN1, BRINP1	8	154
GO_bp	go lymphocyte activation	CADM1, TLR4	LAT		SMAD3, CEBPG, ERCC1, BANK1	8	340
GO_bp	go regulation of inte immune response	CADM1, TLR4	PSMC3		CREBBP, ITGAM, MMP2, C1QBP	8	354
GO_bp	go positive regulation of intracellular transport	ERBB4, TLR4	GSTM2, SAE1		FAM20B, SMAD3, TP53	8	370
GO_bp	go membrane lipid metabolic process	COL4A3BP	CLN3, CLN3, HEXB		ST6GALC3, ST6GALC5, SMPD2	8	182
GO_bp	go negative regulation of phosphorylation	PARK2, TLR4			PPP1R15B, SMAD3, AHSG, MICAL1	8	419
GO_bp	go development of primary sexual characteristics	NCOA1	NUPR1	CYP17A1, FOXO3	KIF18A, FSHB, IRX5, ERCC1	8	207
GO_bp	go positive regulation of homeostatic process	NPC1	GSTM2, SLX4	MC4R, FOXO3	FSHB, WRAP53, ERCC1	8	214
GO_bp	go energy derivation by oxidation of organic compounds	GBE1	NDUFS3, MDH1	MC4R	ACSM1, PHKG2, CPS1, FAM47E-STBD1	8	214
GO_bp	go muscle contraction	COL4A3BP	LMOD1, MYBPC3		TMOD2, TMOD3, GO1, FAM47E-STBD1	8	232
GO_bp	go defense response to other organism	AGBL4, TLR4	NLRP1, MDH1		IFI44L, ADM, IL17A	8	482
GO_bp	go negative regulation of response to exterl stimulus	NPC1	CLN3, CLN3		CYP19A1, SMAD3, MEFV, C1QBP	8	272
GO_bp	go dephosphorylation	NT5C2	ACP2		LPPR5, PPP1R15B, PTPMT1, PPM1N, DAPP1	8	284
GO_bp	go regulation of actin filament based process	PARK2	LMOD1, MYBPC3		TMOD2, TMOD3, SMAD3, IQGAP2	8	307
GO_bp	go eye development	TFAP2B	WDPCP	RARB	AQP5, SMAD3, RPGRIP1L, IRX5, CRYGS	8	325
GO_bp	go regulation of d metabolic process	SH2B1	SLX4		TP53, WRAP53, CEBPG, ERCC1, ZBTB38	8	339
GO_bp	go glycerolipid metabolic process	ERBB4	GDE1, EFR3B		PTPMT1, LPCAT2, CPS1, IP6K3	8	351
GO_bp	go positive regulation of proteolysis	PARK2	PSMC3, NLRP1	HIP1	BCL2L10, SMAD3, MEFV, RNF40	8	362
GO_bp	go circulatory system process	POMC	RNPEP, MYBPC3		ADM, ACSM3, CPS1, LPA	8	365
GO_bp	go protein targeting	TOMM40	IPO9, NUP88, RPAIN		VTI1A, RPL27A, RPL21	8	403
GO_bp	go protein oligomerization	KCTD15	LRP4		KC4, ASIC1, LNX2, TP53, SCUBE3	8	431
GO_bp	go vasculature development	TFAP2B			SUFU, ADM, CDX2, MMP2, QKI	8	468
GO_bp	go response to growth factor	MAP2K5	LRP4		FSHB, SMAD3, MT1G, CPS1, CER1	8	474
GO_bp	go female gamete generation		HEXB	CYP17A1, FOXO3	FSHB, BCL2L10, ERCC1, POMZP3	8	96
GO_bp	go cellular response to zinc ion			KCNK3	MT1B, MT1F, MT1G, MT1H, MT1X	8	16
GO_bp	go receptor mediated endocytosis		CLN3, CLN3	LRP1B, HIP1	ADM, PACSIN1, SH3GL2	8	211
GO_bp	go developmental maturation		GLDN	FOXO3	FEM1B, IRX5, MMP2, CABYR, ANKS1A	8	193
GO_bp	go regulation of heart contraction		GSTM2, ATP2A1	KCNK3	ADM, IRX5, GO1, ATP1B3	8	221
GO_bp	go response to oxygen levels			KCNK3	ADM, SMAD3, CREBBP, MMP2, TP53	8	310
GO_bp	go water homeostasis	ADCY3, TFAP2B			AQP2, AQP5, ADCY9	7	69
GO_bp	go positive regulation of camp metabolic process	GIPR, ADCY3		MC4R	ADM, TSHR, ADCY9	7	89
GO_bp	go negative regulation of apoptotic sigling pathway	FAIM2, MAP2K5, PARK2	NDUFS3, TRAP1		BCL2L10	7	199
GO_bp	go positive regulation of cyclic nucleotide metabolic process	GIPR, ADCY3		MC4R	ADM, TSHR, ADCY9	7	109
GO_bp	go regulation of autophagy	KAT8, NPC1, PARK2	CLN3, CLN3	USP33	MEFV	7	249
GO_bp	go response to cadmium ion	NPC1			MT1F, MT1G, MT1H, MT1X	7	40
GO_bp	go regulation of camp metabolic process	GIPR, ADCY3		MC4R	ADM, TSHR, ADCY9	7	129
GO_bp	go positive regulation of purine nucleotide metabolic process	GIPR, ADCY3		MC4R	ADM, TSHR, ADCY9	7	132
GO_bp	go positive regulation of nucleotide metabolic process	GIPR, ADCY3		MC4R	ADM, TSHR, ADCY9	7	132
GO_bp	go cellular response to exterl stimulus	RPTOR, NCOA1, TLR4		USP33	AQP2, TP53	7	260
GO_bp	go r splicing via transesterification reactions	PTBP2, CELF1, SNRPC			ZCCHC8, PDCD7	7	266
GO_bp	go hormone biosynthetic process	HSD17B12		CYP17A1	ADM, FSHB, CYP19A1, HSD17B14	7	48
GO_bp	go membrane fusion	STX1B, RABEP1			FAM73A, VTI1A, SYT17	7	155
GO_bp	go regulation of cyclic nucleotide metabolic process	GIPR, ADCY3		MC4R	ADM, TSHR, ADCY9	7	155
GO_bp	go regulation of cell size	BDNF, RPTOR			AQP2, AQP5, BCL11A	7	170
GO_bp	go negative regulation of catabolic process	NPC1, FHIT	CLN3, CLN3		SUFU, SMAD3	7	201
GO_bp	go positive regulation of secretion	CADM1, STX1B, GIPR	NLRP1		IL17A, POMZP3	7	368
GO_bp	go regulation of nucleotide metabolic process	GIPR, ADCY3		MC4R	ADM, TSHR, ADCY9	7	210
GO_bp	go regulation of nucleocytoplasmic transport	ERBB4, TLR4	DJC27		SUFU, SMAD3, TP53	7	220
GO_bp	go telencephalon development	NCOA1, ERBB4		CYP17A1, RARB	DMRTA2, RPGRIP1L	7	225
GO_bp	go regulation of immune effector process	CADM1, GPRC5B, TLR4	IL27, MDH1		C1QBP	7	423
GO_bp	go positive regulation of inte immune response	CADM1, TLR4	PSMC3		CREBBP, ITGAM, MMP2	7	245
GO_bp	go cognition	ADCY3, PARK2	CLN3, CLN3		ASIC1, TMOD2	7	250
GO_bp	go cellular hormone metabolic process	HSD17B12	SULT1A1	CYP17A1	ADM, FSHB, CYP19A1, HSD17B14	7	103
GO_bp	go positive regulation of intracellular protein transport	ERBB4, TLR4	SAE1		FAM20B, SMAD3, TP53	7	258
GO_bp	go fatty acid biosynthetic process	HSD17B12	RNPEP		ACSM3, ACSM1, OXSM, QKI	7	111
GO_bp	go steroid biosynthetic process	HSD17B12	HSD3B7	CYP17A1	ADM, FSHB, CYP19A1, HSD17B14	7	113
GO_bp	go wound healing	SH2B1, VKORC1, ERBB4	LAT		SMAD3, C1QBP	7	467
GO_bp	go sigl transduction by p53 class mediator	FHIT	NUPR1, RBL2	FOXO3	PHLDA3, TP53, CNOT6L	7	127
GO_bp	go positive regulation of response to exterl stimulus	GPRC5B, TLR4			SMAD3, C1QBP, IL17A	7	296
GO_bp	go organelle fusion	STX1B	CLN3, CLN3		FAM73A, VTI1A, SYT17	7	129
GO_bp	go negative regulation of cellular amide metabolic process	CELF1			SMAD3, CNOT6L, BANK1, QKI	7	131
GO_bp	go amine metabolic process	SULT1A2	CLN3, CLN3, SULT1A1		LPCAT2, SMPD2	7	131
GO_bp	go exocytosis	SCG3, STX1B	LIN7C, LAT		SYT17, AHSG	7	305
GO_bp	go regulation of wnt sigling pathway	GPRC5B, PARK2	LRP4, PSMC3	FOXO3	SMAD3, CER1	7	309
GO_bp	go gene silencing by r	CELF1	NUP160, NUP88, POM121C		SMAD3, CNOT6L	7	139
GO_bp	go cellular carbohydrate metabolic process	GBE1	EXT2		RPEL1, PHKG2, CPS1, FAM47E-STBD1	7	141
GO_bp	go adenylate cyclase modulating g protein coupled receptor sigling pathway	ADCY3		MC4R	TSHR, ADCY9, GO1, GRM4	7	144
GO_bp	go cofactor metabolic process	HSD17B12, VKORC1	MDH1		RPEL1, OXSM, BDH2	7	332
GO_bp	go intrinsic apoptotic sigling pathway	FHIT	NUPR1, ATP2A1		PHLDA3, BCL2L10, TP53	7	151
GO_bp	go regulation of membrane potential	STX1B, PARK2	CLN3, CLN3	KCNK3	ASIC1, ATP1B3	7	343
GO_bp	go second messenger mediated sigling	ADCY3	GSTM2, LAT		PTGFR, ADM, ADCY9	7	160
GO_bp	go regulation of sequence specific d binding transcription factor activity	MAP2K5, TLR4			SUFU, CEBPG, PKHD1	7	361
GO_bp	go ammonium ion metabolic process	PARK2	CLN3, CLN3		ACADM, LPCAT2, SMPD2	7	169
GO_bp	go sigl release	STX1B	LIN7C, AA	MC4R	ADM, SYT17, GRM4	7	171
GO_bp	go g protein coupled receptor sigling pathway coupled to cyclic nucleotide second messenger	ADCY3		MC4R	TSHR, ADCY9, GO1, GRM4	7	171
GO_bp	go glycosyl compound metabolic process	NT5C2, SULT1A2	NDUFS3, SULT1A1		DPYD, AMPD3	7	365
GO_bp	go macromolecular complex disassembly	MTIF3			KIF18A, SMARCD1, GFM2, MICAL1	7	182
GO_bp	go regulation of protein catabolic process	FHIT, PARK2	PSMC3		SUFU, SMAD3, RNF40	7	391
GO_bp	go myeloid cell differentiation	KAT8			TMOD3, MT1G, BCL6B, CEBPG	7	189
GO_bp	go sigl transduction by protein phosphorylation	MAP2K5, ERBB4	PSMC3, MAPK6, LAT			7	402
GO_bp	go sulfur compound biosynthetic process	HSD17B12	GSTM2, GSTM1, GSTM3, EXT2			7	201
GO_bp	go lipid modification	ERBB4	EFR3B		ACADM, LPPR5, ACSM1, BDH2	7	207
GO_bp	go gene silencing	CELF1	NUP160, NUP88, POM121C		SMAD3, CNOT6L	7	208
GO_bp	go cytosolic transport	STX1B			VTI1A, SYT17, PACSIN1, SH3GL2	7	210
GO_bp	go vesicle localization	STX1B	CLN3, CLN3		SYT17, PACSIN1, SH3GL2	7	222
GO_bp	go regulation of leukocyte differentiation	TLR4	IL27		FSHB, CLPTM1, SLC9B2, IL17A	7	232
GO_bp	go positive regulation of cell cycle process	SH2B1	RBL2		TMOD3, CREBBP, TP53, CNOT6L	7	247
GO_bp	go protein homooligomerization	KCTD15			KC4, ASIC1, LNX2, SCUBE3	7	247
GO_bp	go cellular response to abiotic stimulus	TLR4			AQP2, ASIC1, CREBBP, TP53	7	259
GO_bp	go glycosylation	NPC1	EXT2, GCNT4		ST6GALC3, ST6GALC5, FKRP	7	260
GO_bp	go cell projection assembly	SH2B1	CLUAP1, WDPCP		RPGRIP1L, TMEM17, PKHD1	7	263
GO_bp	go divalent inorganic cation transport	SLC39A8	CNNM2, SLC39A13, ATP2A1		ASIC1, NIPAL1	7	265
GO_bp	go regulation of cell division	SH2B1			KNTC1, CCP110, CCDC8, CENPE	7	271
GO_bp	go viral life cycle	NPC1	NUP160, NUP88, POM121C		RPL27A, RPL21	7	289
GO_bp	go glycerophospholipid metabolic process	ERBB4	GDE1, EFR3B		PTPMT1, LPCAT2, IP6K3	7	294
GO_bp	go regulation of hemopoiesis	TLR4	IL27	FOXO3	FSHB, CLPTM1, SLC9B2, IL17A	7	313
GO_bp	go positive regulation of cell cycle	SH2B1	RBL2		TMOD3, CREBBP, TP53, CNOT6L	7	331
GO_bp	go organonitrogen compound catabolic process	NT5C2	RNPEP, BCKDK, HEXB		DPYD, AMPD3	7	340
GO_bp	go cellular protein complex assembly	PARK2	NDUFS3, MIS12	HIP1	RIC3, SMAD3, CENPE	7	344
GO_bp	go response to alcohol	NCOA1			PTGFR, CCDC62, FOSB, CPS1	7	360
GO_bp	go organic anion transport	NCOA1	CLN3, CLN3		SLC16A13, SLC16A11, APOC2	7	382
GO_bp	go activation of immune response	TLR4	PSMC3, LAT		CREBBP, ITGAM, C1QBP	7	392
GO_bp	go positive regulation of catabolic process	PARK2	PSMC3		MEFV, PHKG2, RNF40, APOC2	7	393
GO_bp	go response to peptide	ADCY3	NLRP1	MC4R	ADM, ADCY9, RNF40, CPS1	7	400
GO_bp	go regulation of multi organism process	PARK2	IL27, MDH1		C1QBP, TAF11, POMZP3	7	470
GO_bp	go cell maturation		GLDN	FOXO3	FEM1B, IRX5, CABYR, ANKS1A	7	131
GO_bp	go digestive system development		WDPCP	RARB	CELA1, CDX2, SMAD3, CPS1	7	148
GO_bp	go regulation of endocytosis			HIP1	APOC2, AHSG, PACSIN1, SH3GL2	7	199
GO_bp	go muscle cell differentiation		LMOD1	RARB	ADM, TMOD2, TMOD3, QKI	7	235
GO_bp	go rel water homeostasis	ADCY3, TFAP2B			AQP2, ADCY9	6	34
GO_bp	go activation of adenylate cyclase activity	GIPR, ADCY3			TSHR, ADCY9	6	39
GO_bp	go metencephalon development	PTBP2, FAIM2, NCOA1			RPGRIP1L	6	100
GO_bp	go transition metal ion homeostasis	SFXN2, SLC39A8, PARK2	SLC39A13		BDH2	6	105
GO_bp	go positive regulation of adenylate cyclase activity	GIPR, ADCY3			TSHR, ADCY9	6	48
GO_bp	go histone h4 acetylation	KAT8, NCOA1			A60, A60	6	49
GO_bp	go multicellular organismal water homeostasis	ADCY3, TFAP2B			AQP2, ADCY9	6	58
GO_bp	go hindbrain development	PTBP2, FAIM2, NCOA1			RPGRIP1L	6	137
GO_bp	go positive regulation of lyase activity	GIPR, ADCY3			TSHR, ADCY9	6	61
GO_bp	go positive regulation of cyclase activity	GIPR, ADCY3			TSHR, ADCY9	6	61
GO_bp	go regulation of adenylate cyclase activity	GIPR, ADCY3			TSHR, ADCY9	6	70
GO_bp	go phenol containing compound metabolic process	SULT1A2, PARK2	SULT1A1, GCNT4	CYP17A1		6	81
GO_bp	go positive regulation of i kappab kise nf kappab sigling	GPRC5B, PARK2, TLR4			TMEM9B	6	178
GO_bp	go regulation of lyase activity	GIPR, ADCY3			TSHR, ADCY9	6	86
GO_bp	go rel system process	ADCY3, TFAP2B			AQP2, ADCY9	6	99
GO_bp	go regulation of i kappab kise nf kappab sigling	GPRC5B, PARK2, TLR4			TMEM9B	6	231
GO_bp	go positive regulation of nucleocytoplasmic transport	ERBB4, TLR4			SMAD3, TP53	6	121
GO_bp	go adaptive immune response based on somatic recombition of immune receptors built from immunoglobulin superfamily domains	CADM1, TLR4			C1QBP, ERCC1	6	122
GO_bp	go cell recognition	CADM1, CADM2			FETUB, POMZP3	6	127
GO_bp	go learning	ADCY3, PARK2	CLN3, CLN3		ASIC1	6	130
GO_bp	go regulation of cytokine secretion	CADM1, TLR4	NLRP1		BANK1, IL17A	6	146
GO_bp	go positive regulation of protein serine threonine kise activity	MAP2K5, RPTOR, TLR4	MADD		GRM4	6	287
GO_bp	go negative regulation of cellular catabolic process	NPC1, FHIT	CLN3, CLN3		SUFU	6	154
GO_bp	go cellular glucan metabolic process	GBE1			PHKG2, CPS1, FAM47E-STBD1	6	56
GO_bp	go glucan metabolic process	GBE1			PHKG2, CPS1, FAM47E-STBD1	6	56
GO_bp	go sterol homeostasis	NPC1			ACSM3, ACSM1, APOC2	6	57
GO_bp	go cholesterol homeostasis	NPC1			ACSM3, ACSM1, APOC2	6	57
GO_bp	go regulation of response to extracellular stimulus	NPC1, PARK2	CLN3, CLN3			6	171
GO_bp	go regulation of response to nutrient levels	NPC1, PARK2	CLN3, CLN3			6	171
GO_bp	go regulation of osteoclast differentiation	TLR4			FSHB, SLC9B2, IL17A	6	63
GO_bp	go response to ketone	NCOA1, ADCY3			FOSB, CPS1	6	180
GO_bp	go regulation of protein import	ERBB4, TLR4			SUFU, SMAD3	6	183
GO_bp	go cellular response to extracellular stimulus	RPTOR, NCOA1		USP33	AQP2, TP53	6	186
GO_bp	go energy reserve metabolic process	GBE1		MC4R	PHKG2, CPS1, FAM47E-STBD1	6	70
GO_bp	go regulation of cellular response to heat	RPTOR	NUP160, NUP88, POM121C		CREBBP	6	76
GO_bp	go sphingolipid biosynthetic process	COL4A3BP			ST6GALC3, ST6GALC5, SMPD2	6	77
GO_bp	go polysaccharide metabolic process	GBE1	EXT2		PHKG2, CPS1, FAM47E-STBD1	6	78
GO_bp	go response to fatty acid	GIPR			PTGFR, SMARCD1, CPS1	6	83
GO_bp	go cellular response to steroid hormone stimulus	NPC1, NCOA1		RARB	CCDC62, IL17A	6	217
GO_bp	go regulation of protein localization to nucleus	ERBB4, TLR4			SUFU, SMAD3	6	218
GO_bp	go regulated exocytosis	SCG3, STX1B	LAT		SYT17, AHSG	6	221
GO_bp	go syptic vesicle cycle	STX1B			SYT17, PACSIN1, SH3GL2	6	89
GO_bp	go regulation of canonical wnt sigling pathway	GPRC5B, PARK2	LRP4, PSMC3	FOXO3	SMAD3	6	236
GO_bp	go regulation of erk1 and erk2 cascade	ERBB4, TLR4	DJC27		SCIMP, PKHD1	6	236
GO_bp	go cellular monovalent inorganic cation homeostasis	TFAP2B	CLN3, CLN3		ATP12A, ATP1B3	6	96
GO_bp	go neuromuscular process	PARK2	CLN3, CLN3, HEXB		NPAS1	6	96
GO_bp	go adaptive immune response	CADM1, TLR4	LAT		C1QBP, ERCC1	6	254
GO_bp	go syptic vesicle localization	STX1B			SYT17, PACSIN1, SH3GL2	6	105
GO_bp	go regulation of myeloid leukocyte differentiation	TLR4			FSHB, SLC9B2, IL17A	6	108
GO_bp	go response to amino acid	RPTOR			MMP2, CPS1, IL17A	6	112
GO_bp	go membrane lipid biosynthetic process	COL4A3BP			ST6GALC3, ST6GALC5, SMPD2	6	114
GO_bp	go lymphocyte mediated immunity	CADM1			C1QBP, CEBPG, ERCC1	6	115
GO_bp	go regulation of cellular protein catabolic process	FHIT, PARK2	PSMC3		SUFU, RNF40	6	273
GO_bp	go regulation of protein serine threonine kise activity	MAP2K5, RPTOR, TLR4	MADD		GRM4	6	466
GO_bp	go atomical structure homeostasis	PARK2, TLR4	SLX4		WRAP53, ERCC1	6	281
GO_bp	go carbohydrate biosynthetic process	GBE1	EXT2, MDH1		ST6GALC5, PHKG2	6	121
GO_bp	go monovalent inorganic cation homeostasis	TFAP2B	CLN3, CLN3		ATP12A, ATP1B3	6	123
GO_bp	go spermatid differentiation	CELF1	PACRG		PDILT, CABYR, QKI	6	125
GO_bp	go regulation of g protein coupled receptor protein sigling pathway	GIPR		USP33	ADM, TMOD2, RPGRIP1L	6	126
GO_bp	go single organism membrane fusion	STX1B			FAM73A, VTI1A, SYT17	6	126
GO_bp	go modulation of syptic transmission	STX1B, PARK2	RAPSN		ASIC1, GRM4	6	299
GO_bp	go b cell activation	TLR4			CEBPG, ERCC1, BANK1	6	132
GO_bp	go negative regulation of sequence specific d binding transcription factor activity	MAP2K5			SUFU, CEBPG, PKHD1	6	134
GO_bp	go purine containing compound biosynthetic process	ADCY3			ADM, AMPD3, ADCY9	6	138
GO_bp	go translatiol initiation	MTIF3	EIF3CL, EIF3C		RPL27A, RPL21	6	142
GO_bp	go regulation of intrinsic apoptotic sigling pathway	PARK2	NDUFS3, TRAP1		BCL2L10, TP53	6	144
GO_bp	go male sex differentiation	NCOA1	NUPR1	CYP17A1	KIF18A, FSHB, ERCC1	6	145
GO_bp	go meiotic cell cycle process	ADCY3			KIF18A, SCIMP, TOP2B	6	149
GO_bp	go protein import	TOMM40	IPO9, NUP88, RPAIN			6	155
GO_bp	go leukocyte mediated immunity	CADM1	LAT		C1QBP, CEBPG, ERCC1	6	157
GO_bp	go positive regulation of cell morphogenesis involved in differentiation	BDNF			SMAD3, C1QBP, BCL11A	6	161
GO_bp	go regulation of nuclear division	SH2B1			KNTC1, CCDC8, CENPE	6	162
GO_bp	go positive regulation of mitochondrion organization	PARK2	SAE1		FAM20B, C1QBP, TP53	6	167
GO_bp	go appendage development	TFAP2B	LRP4, WDPCP	RARB	CREBBP, RPGRIP1L	6	169
GO_bp	go limb development	TFAP2B	LRP4, WDPCP	RARB	CREBBP, RPGRIP1L	6	169
GO_bp	go regulation of myeloid cell differentiation	TLR4		FOXO3	FSHB, SLC9B2, IL17A	6	182
GO_bp	go meiotic cell cycle	ADCY3			KIF18A, SCIMP, TOP2B	6	183
GO_bp	go nucleoside phosphate biosynthetic process	ADCY3			ADM, AMPD3, ADCY9	6	186
GO_bp	go positive regulation of protein complex assembly	TLR4	PSMC3		TP53, ERCC1, IQGAP2	6	194
GO_bp	go regulation of cytosolic calcium ion concentration	GIPR	CLN3, CLN3	KCNK3	RIC3, ADM	6	202
GO_bp	go regulation of mitochondrion organization	PARK2	SAE1		FAM20B, C1QBP, TP53	6	218
GO_bp	go cell fate commitment	ERBB4			DMRTA2, SUFU, ZNF521	6	227
GO_bp	go vacuolar transport	NPC1	CLN3, CLN3		VTI1A, CDX2	6	246
GO_bp	go organic acid transport	NCOA1	CLN3, CLN3		SLC16A13, SLC16A11	6	257
GO_bp	go transmembrane receptor protein tyrosine kise sigling pathway	BDNF, ERBB4			MMP2, ANKS1A	6	498
GO_bp	go negative regulation of nervous system development	ERBB4	LRP4, IRX3		SUFU, BCL11A	6	260
GO_bp	go establishment of protein localization to membrane	NPC1	EFR3B		RPL27A, RPL21, PACSIN1	6	261
GO_bp	go vesicle organization	STX1B		HIP1	SNX7, VTI1A, SYT17	6	278
GO_bp	go regulation of protein modification by small protein conjugation or removal	PARK2	PSMC3		SUFU, FEM1B, RNF40	6	279
GO_bp	go rhythmic process	NCOA1		FOXO3	FSHB, CREBBP, TP53	6	297
GO_bp	go extracellular structure organization	HSD17B12			ITGAM, MMP2, CAPNS2	6	299
GO_bp	go response to molecule of bacterial origin	TLR4		CYP17A1	PTGFR, ADM, CPS1	6	319
GO_bp	go regulation of cell morphogenesis involved in differentiation	BDNF	LRP4		SMAD3, C1QBP, BCL11A	6	335
GO_bp	go blood vessel morphogenesis	TFAP2B			ADM, MMP2, QKI	6	364
GO_bp	go cell morphogenesis involved in neuron differentiation	BDNF	LRP4, NPTX1, WDPCP	USP33	TOP2B	6	367
GO_bp	go negative regulation of immune system process	TLR4			CYP19A1, C1QBP, BANK1	6	368
GO_bp	go negative regulation of organelle organization	PARK2	LMOD1		TMOD2, TMOD3, ERCC1	6	384
GO_bp	go neuron projection morphogenesis	BDNF	LRP4, NPTX1	USP33	TOP2B, PACSIN1	6	400
GO_bp	go regulation of cell activation	TLR4	IL27, LAT		CLPTM1, BANK1	6	458
GO_bp	go dorsal ventral pattern formation		LRP4	HHIP, LMX1B	SUFU, CER1	6	91
GO_bp	go benzene containing compound metabolic process		GSTM2, GSTM1, GSTM3	CYP17A1	ACSM1	6	23
GO_bp	go regulation of smoothened sigling pathway			HHIP	SUFU, CREBBP, RPGRIP1L	6	62
GO_bp	go organ growth			RARB	CYP19A1, CER1, BNC2	6	68
GO_bp	go smoothened sigling pathway		ARL3, WDPCP	HHIP	SUFU, TMEM17	6	72
GO_bp	go response to starvation			USP33	ADM, TP53, CPS1	6	152
GO_bp	go potassium ion transport			KCNK3	KC4, ATP12A, ATP1B3	6	153
GO_bp	go positive regulation of peptidase activity		NLRP1	HIP1	BCL2L10, SMAD3, MEFV	6	153
GO_bp	go cellular response to oxidative stress			FOXO3	TP53, VRK2, ETV5	6	184
GO_bp	go embryonic organ morphogenesis		WDPCP	RARB	SUFU, SMAD3, IRX5	6	279
GO_bp	go tube morphogenesis		IRX3	HHIP	SUFU, ADM, SMAD3	6	323
GO_bp	go response to radiation		RPAIN	CYP17A1	CREBBP, TP53, ERCC1	6	411
GO_bp	go zinc ion homeostasis	SLC39A8, PARK2	SLC39A13			5	21
GO_bp	go peptidyl glutamic acid modification	AGBL4, VKORC1	AGBL2			5	29
GO_bp	go catecholamine metabolic process	SULT1A2, PARK2	SULT1A1			5	42
GO_bp	go catechol containing compound metabolic process	SULT1A2, PARK2	SULT1A1			5	42
GO_bp	go heterophilic cell cell adhesion via plasma membrane cell adhesion molecules	CADM1, CADM2			CD164	5	45
GO_bp	go positive regulation of neuron apoptotic process	TFAP2B, PARK2	RAPSN	FOXO3	TP53	5	47
GO_bp	go regulation of neurotransmitter secretion	STX1B, PARK2			ASIC1	5	50
GO_bp	go estrogen biosynthetic process	HSD17B12			CYP19A1, HSD17B14	5	11
GO_bp	go apoptotic mitochondrial changes	MTCH2, ERBB4	ATP2A1			5	57
GO_bp	go regulation of neurotransmitter transport	STX1B, PARK2			ASIC1	5	63
GO_bp	go regulation of chemokine production	MAP2K5, TLR4			MEFV	5	65
GO_bp	go positive regulation of neuron death	TFAP2B, PARK2	RAPSN	FOXO3	TP53	5	67
GO_bp	go camp biosynthetic process	ADCY3			ADM, ADCY9	5	17
GO_bp	go body fluid secretion	NCOA1, ERBB4			AQP5	5	71
GO_bp	go potassium ion homeostasis	TFAP2B			ATP12A, ATP1B3	5	18
GO_bp	go positive regulation of dendrite extension	PARK2			SYT17, ITSN2	5	18
GO_bp	go regulation of dendrite extension	PARK2			SYT17, ITSN2	5	18
GO_bp	go negative regulation of macroautophagy	NPC1	CLN3, CLN3			5	22
GO_bp	go estrogen metabolic process	HSD17B12	SULT1A1		CYP19A1, HSD17B14	5	23
GO_bp	go negative regulation of cysteine type endopeptidase activity	MAP2K5, TFAP2B			MICAL1	5	88
GO_bp	go regulation of cytokine biosynthetic process	MAP2K5, TLR4	IL27		CEBPG	5	94
GO_bp	go regulation of lipid transport	POMC, PARK2			APOC2	5	95
GO_bp	go regulation of r splicing	PTBP2, CELF1			C1QBP	5	96
GO_bp	go positive regulation of protein import	ERBB4, TLR4			SMAD3	5	104
GO_bp	go sodium ion homeostasis	TFAP2B			ATP12A, ATP1B3	5	30
GO_bp	go regulation of glucose metabolic process	POMC, PARK2			PHKG2	5	105
GO_bp	go mitochondrial translation	MTIF3, TUFM			GFM2	5	107
GO_bp	go positive regulation of syptic transmission	STX1B, PARK2	RAPSN			5	110
GO_bp	go positive regulation of inflammatory response	GPRC5B, TLR4			IL17A	5	113
GO_bp	go cyclic nucleotide biosynthetic process	ADCY3			ADM, ADCY9	5	34
GO_bp	go camp metabolic process	ADCY3			ADM, ADCY9	5	34
GO_bp	go negative regulation of response to extracellular stimulus	NPC1	CLN3, CLN3			5	36
GO_bp	go negative regulation of response to nutrient levels	NPC1	CLN3, CLN3			5	36
GO_bp	go camp mediated sigling	ADCY3			ADM, ADCY9	5	37
GO_bp	go cellular response to glucagon stimulus	ADCY3			ADCY9, CPS1	5	38
GO_bp	go negative regulation of g protein coupled receptor protein sigling pathway	GIPR			ADM, RPGRIP1L	5	40
GO_bp	go positive regulation of protein localization to nucleus	ERBB4, TLR4			SMAD3	5	129
GO_bp	go interaction with host	NPC1, PARK2			SMAD3	5	134
GO_bp	go cell growth	BDNF, RPTOR	NUPR1			5	135
GO_bp	go labyrinthine layer development	NCOA1			ADM, CDX2	5	44
GO_bp	go activation of mapk activity	MAP2K5, TLR4	MADD		GRM4	5	137
GO_bp	go regulation of response to cytokine stimulus	MAP2K5, PARK2	MADD		VRK2	5	141
GO_bp	go cyclic nucleotide mediated sigling	ADCY3			ADM, ADCY9	5	46
GO_bp	go response to glucagon	ADCY3			ADCY9, CPS1	5	48
GO_bp	go purine containing compound catabolic process	NT5C2			DPYD, AMPD3	5	50
GO_bp	go regulation of reactive oxygen species metabolic process	PARK2, TLR4	TRAP1	FOXO3	TP53	5	151
GO_bp	go regulation of interleukin 12 production	TLR4			MEFV, C1QBP	5	51
GO_bp	go response to fungus	TLR4			ADM, IL17A	5	52
GO_bp	go negative regulation of autophagy	NPC1	CLN3, CLN3			5	53
GO_bp	go intrinsic apoptotic sigling pathway by p53 class mediator	FHIT	NUPR1		PHLDA3, TP53	5	53
GO_bp	go positive regulation of peptidyl tyrosine phosphorylation	GPRC5B, ERBB4	LRP4		TP53	5	161
GO_bp	go positive regulation of response to wounding	GPRC5B, TLR4			IL17A	5	162
GO_bp	go neuron neuron syptic transmission	PARK2			TMOD2, SLC6A2	5	56
GO_bp	go cyclic nucleotide metabolic process	ADCY3			ADM, ADCY9	5	57
GO_bp	go regulation of interleukin 1 production	TLR4	NLRP1		SMAD3, MEFV	5	57
GO_bp	go central nervous system neuron differentiation	FAIM2, ERBB4			SUFU	5	166
GO_bp	go positive regulation of erk1 and erk2 cascade	ERBB4, TLR4	DJC27		SCIMP	5	170
GO_bp	go regulation of carbohydrate metabolic process	POMC, PARK2			PHKG2	5	171
GO_bp	go mitochondrial transport	MTCH2, TOMM40			TP53	5	176
GO_bp	go regulation of proteasomal protein catabolic process	FHIT, PARK2	PSMC3		RNF40	5	180
GO_bp	go cell junction organization	CADM1, CADM2			SMAD3	5	183
GO_bp	go organelle disassembly	MTIF3, PARK2	MDH1	KCNK3	GFM2	5	184
GO_bp	go cellular ketone metabolic process	VKORC1		CYP17A1	ADM, FSHB	5	68
GO_bp	go adenylate cyclase inhibiting g protein coupled receptor sigling pathway	ADCY3			ADCY9, GRM4	5	68
GO_bp	go nucleoside phosphate catabolic process	NT5C2			AMPD3, NUDT3	5	69
GO_bp	go response to nutrient	GIPR, NCOA1			ERCC1	5	191
GO_bp	go adenylate cyclase activating g protein coupled receptor sigling pathway	ADCY3			TSHR, ADCY9	5	72
GO_bp	go associative learning	ADCY3	CLN3, CLN3		ASIC1	5	73
GO_bp	go multi organism behavior	NCOA1	HEXB, GCNT4			5	74
GO_bp	go cell cell adhesion via plasma membrane adhesion molecules	CADM1, CADM2			CD164	5	200
GO_bp	go positive regulation of map kise activity	MAP2K5, TLR4	MADD		GRM4	5	206
GO_bp	go positive regulation of protein secretion	CADM1, GIPR	NLRP1		IL17A	5	209
GO_bp	go regulation of peptidyl tyrosine phosphorylation	GPRC5B, ERBB4	LRP4		TP53	5	212
GO_bp	go embryonic placenta development	NCOA1			ADM, CDX2	5	83
GO_bp	go regulation of calcium ion dependent exocytosis	STX1B			SYT17, POMZP3	5	84
GO_bp	go negative regulation of intrinsic apoptotic sigling pathway	PARK2	NDUFS3, TRAP1		BCL2L10	5	89
GO_bp	go organelle membrane fusion	STX1B			VTI1A, SYT17	5	93
GO_bp	go regulation of d biosynthetic process	SH2B1			TP53, WRAP53	5	94
GO_bp	go regulation of interferon gamma production	TLR4	IL27		C1QBP, CEBPG	5	95
GO_bp	go regulation of transcription factor import into nucleus	TLR4			SUFU, SMAD3	5	95
GO_bp	go positive regulation of cell substrate adhesion	HSD17B12			SMAD3, C1QBP	5	98
GO_bp	go modification of morphology or physiology of other organism	PARK2			SMAD3, TAF11	5	100
GO_bp	go camera type eye morphogenesis	TFAP2B			AQP5, IRX5	5	101
GO_bp	go regulation of interleukin 6 production	TLR4			BANK1, IL17A	5	102
GO_bp	go single fertilization	ADCY3	HEXB		FETUB, POMZP3	5	107
GO_bp	go response to retinoic acid	NCOA1		CYP17A1	BRINP2, BRINP1	5	107
GO_bp	go negative regulation of protein catabolic process	FHIT			SUFU, SMAD3	5	108
GO_bp	go negative regulation of locomotion	MAP2K5, ERBB4			CYP19A1	5	261
GO_bp	go organophosphate catabolic process	NT5C2	GDE1		AMPD3, NUDT3	5	112
GO_bp	go regulation of sypse organization	BDNF	LRP4, RAPSN		ETV5	5	113
GO_bp	go regulation of embryonic development	MAP2K5	WDPCP		SUFU, CDX2	5	114
GO_bp	go r modification	FTO			METTL15, DJB11	5	119
GO_bp	go regulation of epithelial cell proliferation	MAP2K5, RPTOR			SMAD3	5	284
GO_bp	go positive regulation of mitotic cell cycle	SH2B1			TMOD3, CREBBP	5	123
GO_bp	go kidney epithelium development	TFAP2B	IRX3	RARB	SMAD3, CER1	5	123
GO_bp	go monocarboxylic acid transport	NCOA1			SLC16A13, SLC16A11	5	123
GO_bp	go regulation of regulated secretory pathway	STX1B			SYT17, POMZP3	5	128
GO_bp	go regulation of establishment of protein localization to mitochondrion	PARK2	SAE1		FAM20B, TP53	5	128
GO_bp	go positive regulation of lipid metabolic process	ERBB4		CYP17A1	APOC2, SMPD2	5	128
GO_bp	go protein stabilization	PARK2		USP33	SMAD3, ATP1B3	5	130
GO_bp	go eye morphogenesis	TFAP2B		RARB	AQP5, IRX5	5	135
GO_bp	go hemostasis	SH2B1, VKORC1	LAT		C1QBP	5	309
GO_bp	go placenta development	NCOA1			ADM, CDX2	5	138
GO_bp	go regulation of map kise activity	MAP2K5, TLR4	MADD		GRM4	5	317
GO_bp	go fertilization	ADCY3	HEXB		FETUB, POMZP3	5	142
GO_bp	go sypse organization	BDNF	LRP4, RAPSN		ETV5	5	143
GO_bp	go response to estradiol	NCOA1			PTGFR, CCDC62	5	146
GO_bp	go bone development	VKORC1		RARB	PAPPA2, CER1	5	155
GO_bp	go regulation of sigl transduction by p53 class mediator	PARK2			TP53, TAF11	5	161
GO_bp	go cellular response to biotic stimulus	TLR4	SLX4	CYP17A1	PPP1R15B, TP53	5	162
GO_bp	go negative regulation of canonical wnt sigling pathway	PARK2	LRP4, PSMC3	FOXO3		5	162
GO_bp	go response to topologically incorrect protein	PARK2	PACRG		DJB4, DJB11	5	163
GO_bp	go positive regulation of apoptotic sigling pathway	PARK2			SMAD3, TP53	5	171
GO_bp	go regulation of cell substrate adhesion	HSD17B12	WDPCP		SMAD3, C1QBP	5	172
GO_bp	go mesenchyme development	ERBB4			SMAD3, BNC2	5	183
GO_bp	go regulation of exocytosis	STX1B			SYT17, POMZP3	5	184
GO_bp	go negative regulation of wnt sigling pathway	PARK2	LRP4, PSMC3	FOXO3	CER1	5	197
GO_bp	go negative regulation of secretion	PARK2			ASIC1, BANK1	5	198
GO_bp	go activation of inte immune response	TLR4	PSMC3		CREBBP, ITGAM	5	203
GO_bp	go regulation of transmembrane receptor protein serine threonine kise sigling pathway	TFAP2B	SKOR1		SMAD3, CER1	5	206
GO_bp	go response to mechanical stimulus	TLR4			FOSB, SMPD2	5	206
GO_bp	go negative regulation of establishment of protein localization	PARK2			SUFU, BANK1	5	208
GO_bp	go heart morphogenesis	COL4A3BP	MYBPC3	RARB	SUFU, SMAD3	5	212
GO_bp	go response to estrogen	NCOA1	GSTM3		PTGFR, CCDC62	5	217
GO_bp	go regulation of protein stability	PARK2		USP33	SMAD3, ATP1B3	5	219
GO_bp	go negative regulation of cytoskeleton organization	PARK2	LMOD1		TMOD2, TMOD3	5	219
GO_bp	go regulation of gene expression epigenetic	CELF1	POLR1D		SMARCD1, SMAD3	5	225
GO_bp	go regulation of cellular response to growth factor stimulus	TFAP2B	SKOR1	HHIP	SMAD3, CER1	5	228
GO_bp	go regulation of sypse structure or activity	BDNF	LRP4, RAPSN		ETV5	5	232
GO_bp	go regulation of vasculature development	MAP2K5			ADM, CELA1	5	233
GO_bp	go sensory organ morphogenesis	TFAP2B	WDPCP	RARB	AQP5, IRX5	5	238
GO_bp	go response to virus	AGBL4			IFI44L, IFI44	5	247
GO_bp	go coenzyme metabolic process	HSD17B12	MDH1		RPEL1, OXSM	5	263
GO_bp	go cellular response to peptide	ADCY3			ADCY9, CPS1	5	272
GO_bp	go regulation of lipid metabolic process	ERBB4	RBL2	CYP17A1	APOC2, SMPD2	5	282
GO_bp	go regulation of binding	PARK2		USP33	SMAD3, CEBPG	5	283
GO_bp	go negative regulation of cell development	ERBB4	LRP4, IRX3		BCL11A	5	300
GO_bp	go positive regulation of cell adhesion	HSD17B12			SMAD3, C1QBP	5	367
GO_bp	go regulation of cell cell adhesion	MAP2K5	IL27, LAT		CLPTM1	5	373
GO_bp	go sensory perception of chemical stimulus	ADCY3			ASIC1, OR2C1	5	474
GO_bp	go progesterone metabolic process			CYP17A1	ADM, FSHB	5	14
GO_bp	go bone growth			RARB	CER1, BNC2	5	20
GO_bp	go c21 steroid hormone metabolic process			CYP17A1	ADM, FSHB	5	25
GO_bp	go androgen metabolic process			CYP17A1	ADM, CYP19A1	5	29
GO_bp	go clathrin mediated endocytosis			HIP1	PACSIN1, SH3GL2	5	35
GO_bp	go oogenesis		HEXB	FOXO3	ERCC1, POMZP3	5	65
GO_bp	go positive regulation of lipid biosynthetic process			CYP17A1	APOC2, SMPD2	5	66
GO_bp	go multicellular organism growth			RARB	CELA1, ERCC1	5	76
GO_bp	go regulation of receptor mediated endocytosis			HIP1	APOC2, SH3GL2	5	78
GO_bp	go bone morphogenesis			RARB	PAPPA2, CER1	5	79
GO_bp	go positive regulation of myeloid cell differentiation			FOXO3	SLC9B2, IL17A	5	80
GO_bp	go microtubule organizing center organization			USP33	CCP110, CNTLN	5	84
GO_bp	go mesonephros development			RARB	SMAD3, CER1	5	90
GO_bp	go activation of cysteine type endopeptidase activity		NLRP1	HIP1	BCL2L10, SMAD3	5	94
GO_bp	go sigl transduction in response to d damage		RBL2	FOXO3	TP53, CNOT6L	5	96
GO_bp	go extrinsic apoptotic sigling pathway			FOXO3	BCL2L10, SMAD3	5	98
GO_bp	go response to camp			CYP17A1	FOSB, CPS1	5	104
GO_bp	go neuron migration			V1	ASTN1, TOP2B	5	110
GO_bp	go zymogen activation		NLRP1	HIP1	BCL2L10, SMAD3	5	111
GO_bp	go regulation of lipid biosynthetic process			CYP17A1	APOC2, SMPD2	5	128
GO_bp	go response to organophosphorus			CYP17A1	FOSB, CPS1	5	139
GO_bp	go cellular response to oxygen levels			KCNK3	CREBBP, TP53	5	143
GO_bp	go response to ionizing radiation			CYP17A1	TP53, ERCC1	5	145
GO_bp	go transcription initiation from r polymerase ii promoter			RARB	CREBBP, TAF11	5	150
GO_bp	go response to purine containing compound		GSTM2	CYP17A1	FOSB, CPS1	5	158
GO_bp	go positive regulation of hemopoiesis			FOXO3	SLC9B2, IL17A	5	162
GO_bp	go morphogenesis of a branching structure			HHIP	ADM, FEM1B	5	167
GO_bp	go striated muscle cell differentiation		LMOD1	RARB	TMOD2, TMOD3	5	171
GO_bp	go epithelial cell development		GSTM3, WDPCP	RARB	FEM1B	5	186
GO_bp	go d templated transcription initiation		POLR1D	RARB	CREBBP, TAF11	5	199
GO_bp	go anion transmembrane transport			GABRG1	SLC16A13, SLC16A11	5	245
GO_bp	go muscle tissue development		MYBPC3, NUPR1	RARB	DMRTA2	5	274
GO_bp	go regulation of nlrp3 inflammasome complex assembly	TLR4			MEFV	4	10
GO_bp	go negative regulation of neurotransmitter secretion	PARK2			ASIC1	4	10
GO_bp	go ribonucleoprotein complex disassembly	MTIF3			GFM2	4	11
GO_bp	go dopamine transport	PARK2			SLC6A2	4	11
GO_bp	go collecting duct development	TFAP2B			AQP2	4	12
GO_bp	go regulation of protein polyubiquitition	PARK2			RNF40	4	13
GO_bp	go imp metabolic process	NT5C2			AMPD3	4	14
GO_bp	go catecholamine transport	PARK2			SLC6A2	4	14
GO_bp	go neurotransmitter uptake	PARK2			SLC6A2	4	15
GO_bp	go negative regulation of neurotransmitter transport	PARK2			ASIC1	4	15
GO_bp	go sulfation	SULT1A2	SULT1A1			4	16
GO_bp	go negative regulation of chemokine production	MAP2K5			MEFV	4	16
GO_bp	go syptic transmission dopaminergic	PARK2			SLC6A2	4	17
GO_bp	go toll like receptor 4 sigling pathway	TLR4			ITGAM	4	17
GO_bp	go activation of protein kise a activity	ADCY3			ADCY9	4	17
GO_bp	go regulation of collateral sprouting	BDNF			BCL11A	4	18
GO_bp	go purine ribonucleoside bisphosphate metabolic process	SULT1A2	SULT1A1			4	20
GO_bp	go negative regulation of oxidative stress induced intrinsic apoptotic sigling pathway	PARK2	TRAP1			4	21
GO_bp	go adaptation of sigling pathway	GIPR			ADM	4	21
GO_bp	go embryonic placenta morphogenesis	NCOA1			ADM	4	22
GO_bp	go monoamine transport	PARK2			SLC6A2	4	22
GO_bp	go mating behavior	NCOA1	HEXB			4	23
GO_bp	go multi organism reproductive behavior	NCOA1	HEXB			4	23
GO_bp	go negative regulation of r splicing	PTBP2			C1QBP	4	25
GO_bp	go startle response	PARK2			NPAS1	4	25
GO_bp	go glycogen biosynthetic process	GBE1			PHKG2	4	25
GO_bp	go glucan biosynthetic process	GBE1			PHKG2	4	25
GO_bp	go cholesterol efflux	NPC1			APOC2	4	26
GO_bp	go zinc ii ion transport	SLC39A8	SLC39A13			4	26
GO_bp	go regulation of oxidative stress induced intrinsic apoptotic sigling pathway	PARK2	TRAP1			4	29
GO_bp	go reproductive behavior	NCOA1	HEXB		NPAS1	4	30
GO_bp	go peptide hormone processing	POMC			FSHB	4	32
GO_bp	go negative regulation of interferon gamma production	TLR4			C1QBP	4	33
GO_bp	go negative regulation of interleukin 6 production	TLR4			BANK1	4	34
GO_bp	go leukocyte mediated cytotoxicity	CADM1			CEBPG	4	35
GO_bp	go negative regulation of response to oxidative stress	PARK2	TRAP1			4	35
GO_bp	go regulation of glycogen metabolic process	POMC			PHKG2	4	35
GO_bp	go negative regulation of cellular response to oxidative stress	PARK2	TRAP1			4	35
GO_bp	go bile acid metabolic process	NPC1	HSD3B7			4	35
GO_bp	go b cell activation involved in immune response	TLR4			ERCC1	4	35
GO_bp	go positive regulation of interleukin 1 production	TLR4	NLRP1		SMAD3	4	36
GO_bp	go olfactory lobe development	ERBB4			RPGRIP1L	4	36
GO_bp	go hindlimb morphogenesis	TFAP2B		RARB	RPGRIP1L	4	37
GO_bp	go nucleoside bisphosphate metabolic process	SULT1A2	SULT1A1			4	37
GO_bp	go mating	NCOA1	HEXB			4	37
GO_bp	go purine nucleoside bisphosphate metabolic process	SULT1A2	SULT1A1			4	37
GO_bp	go ribonucleoside bisphosphate metabolic process	SULT1A2	SULT1A1			4	37
GO_bp	go modulation by virus of host morphology or physiology	PARK2			SMAD3	4	37
GO_bp	go import into cell	PARK2			SLC6A2	4	37
GO_bp	go negative regulation of response to endoplasmic reticulum stress	PARK2			PPP1R15B	4	39
GO_bp	go forelimb morphogenesis	TFAP2B			RPGRIP1L	4	40
GO_bp	go transcription from r polymerase iii promoter	GTF3A	POLR1D			4	40
GO_bp	go regulation of lipid storage	FTO			APOC4	4	41
GO_bp	go aorta development	TFAP2B			SUFU	4	41
GO_bp	go anion homeostasis	TFAP2B			CPS1	4	41
GO_bp	go polysaccharide biosynthetic process	GBE1	EXT2		PHKG2	4	42
GO_bp	go negative regulation of reactive oxygen species metabolic process	PARK2	TRAP1			4	42
GO_bp	go positive regulation of d binding	PARK2			CEBPG	4	42
GO_bp	go positive regulation of phospholipid metabolic process	ERBB4			APOC2	4	42
GO_bp	go defense response to gram negative bacterium	TLR4			ADM	4	42
GO_bp	go posttranscriptiol gene silencing	CELF1			SMAD3	4	42
GO_bp	go regulation of polysaccharide metabolic process	POMC			PHKG2	4	43
GO_bp	go regulation of release of cytochrome c from mitochondria	PARK2			TP53	4	44
GO_bp	go modification by symbiont of host morphology or physiology	PARK2			SMAD3	4	45
GO_bp	go reti morphogenesis in camera type eye	TFAP2B			IRX5	4	45
GO_bp	go regulation of oxidative stress induced cell death	PARK2	TRAP1			4	46
GO_bp	go regulation of lipid kise activity	ERBB4	RBL2			4	48
GO_bp	go regulation of tumor necrosis factor mediated sigling pathway	PARK2	MADD			4	49
GO_bp	go neural reti development	TFAP2B			IRX5	4	50
GO_bp	go protein monoubiquitition	PARK2			RNF40	4	50
GO_bp	go response to progesterone	NCOA1			FOSB	4	50
GO_bp	go sterol transport	NPC1			APOC2	4	50
GO_bp	go positive regulation of transcription factor import into nucleus	TLR4			SMAD3	4	51
GO_bp	go cellular carbohydrate biosynthetic process	GBE1	EXT2		PHKG2	4	51
GO_bp	go interaction with symbiont	PARK2			TAF11	4	52
GO_bp	go positive regulation of intrinsic apoptotic sigling pathway	PARK2			TP53	4	52
GO_bp	go cellular response to amino acid stimulus	RPTOR			MMP2	4	53
GO_bp	go protein transmembrane transport	TOMM40			RTN2	4	53
GO_bp	go cell killing	CADM1			CEBPG	4	56
GO_bp	go ammonium transport	PARK2			SLC6A2	4	57
GO_bp	go embryonic pattern specification	ERBB4			SMAD3	4	58
GO_bp	go positive regulation of cytokine biosynthetic process	TLR4	IL27		CEBPG	4	58
GO_bp	go regulation of phospholipid metabolic process	ERBB4			APOC2	4	61
GO_bp	go negative regulation of syptic transmission	PARK2			ASIC1	4	61
GO_bp	go digestive system process	TLR4			AQP5	4	61
GO_bp	go negative regulation of cellular protein catabolic process	FHIT			SUFU	4	63
GO_bp	go regulation of response to oxidative stress	PARK2	TRAP1		SESN1	4	64
GO_bp	go regulation of reactive oxygen species biosynthetic process	TLR4	TRAP1			4	65
GO_bp	go positive regulation of interferon gamma production	TLR4	IL27		CEBPG	4	65
GO_bp	go negative regulation of nf kappab transcription factor activity	MAP2K5			PKHD1	4	66
GO_bp	go positive regulation of interleukin 6 production	TLR4			IL17A	4	67
GO_bp	go sypse assembly	BDNF	LRP4			4	67
GO_bp	go lysosomal transport	NPC1			CDX2	4	68
GO_bp	go regulation of tor sigling	RPTOR			PKHD1	4	68
GO_bp	go positive regulation of axonogenesis	BDNF			BCL11A	4	68
GO_bp	go iron ion homeostasis	SFXN2			BDH2	4	68
GO_bp	go positive regulation of type i interferon production	TLR4	POLR1D		CREBBP	4	70
GO_bp	go regulation of membrane permeability	MTCH2			TP53	4	70
GO_bp	go pancreas development	GIPR			CELA1	4	73
GO_bp	go erad pathway	PARK2	PSMC3			4	73
GO_bp	go regulation of neural precursor cell proliferation	PTBP2		FOXO3	DMRTA2	4	73
GO_bp	go artery development	TFAP2B			SUFU	4	75
GO_bp	go regulation of actin filament bundle assembly	PARK2			SMAD3	4	76
GO_bp	go regulation of bmp sigling pathway	TFAP2B	SKOR1		CER1	4	76
GO_bp	go cellular transition metal ion homeostasis	SLC39A8	SLC39A13			4	76
GO_bp	go rel tubule development	TFAP2B	IRX3			4	78
GO_bp	go calcium ion regulated exocytosis	STX1B			SYT17	4	80
GO_bp	go metanephros development	TFAP2B	IRX3		AQP2	4	81
GO_bp	go thioester metabolic process	HSD17B12			OXSM	4	82
GO_bp	go acyl coa metabolic process	HSD17B12			OXSM	4	82
GO_bp	go toll like receptor sigling pathway	TLR4			ITGAM	4	84
GO_bp	go positive regulation of reactive oxygen species metabolic process	TLR4			TP53	4	86
GO_bp	go ncr transcription	GTF3A			TAF11	4	87
GO_bp	go regulation of cellular amine metabolic process	PARK2	PSMC3			4	88
GO_bp	go regulation of generation of precursor metabolites and energy	POMC	TRAP1		PHKG2	4	88
GO_bp	go nephron epithelium development	TFAP2B	IRX3			4	91
GO_bp	go mitochondrial membrane organization	MTCH2			TP53	4	92
GO_bp	go regulation of d binding	PARK2			CEBPG	4	93
GO_bp	go positive regulation of cytokine secretion	CADM1	NLRP1		IL17A	4	96
GO_bp	go lipid phosphorylation	ERBB4	EFR3B			4	96
GO_bp	go regulation of protein targeting to mitochondrion	PARK2	SAE1		FAM20B	4	98
GO_bp	go positive regulation of proteasomal protein catabolic process	PARK2	PSMC3		RNF40	4	98
GO_bp	go myeloid leukocyte activation	TLR4	LAT		MT1G	4	98
GO_bp	go lymphocyte activation involved in immune response	TLR4			ERCC1	4	98
GO_bp	go regulation of extent of cell growth	BDNF			BCL11A	4	100
GO_bp	go regulation of muscle tissue development	ERBB4			SMAD3	4	102
GO_bp	go regulation of b cell activation	TLR4			BANK1	4	102
GO_bp	go regulation of muscle organ development	ERBB4			SMAD3	4	102
GO_bp	go cerebral cortex development	NCOA1			DMRTA2	4	103
GO_bp	go spil cord development	PTBP2			SUFU	4	105
GO_bp	go platelet degranulation	SCG3			AHSG	4	105
GO_bp	go regulation of fat cell differentiation	FTO	ASXL2		SMAD3	4	106
GO_bp	go transition metal ion transport	SLC39A8	SLC39A13			4	107
GO_bp	go negative regulation of protein secretion	PARK2			BANK1	4	107
GO_bp	go pattern recognition receptor sigling pathway	TLR4			ITGAM	4	108
GO_bp	go translatiol elongation	TUFM			GFM2	4	110
GO_bp	go regulation of type i interferon production	TLR4	POLR1D		CREBBP	4	111
GO_bp	go ovulation cycle	NCOA1		FOXO3	FSHB	4	113
GO_bp	go nephron development	TFAP2B	IRX3			4	113
GO_bp	go response to calcium ion	GIPR			FOSB	4	115
GO_bp	go glucose metabolic process	TFAP2B	MDH1			4	119
GO_bp	go positive regulation of canonical wnt sigling pathway	GPRC5B	PSMC3		SMAD3	4	119
GO_bp	go cytokine production	TLR4	NFATC2IP			4	120
GO_bp	go cellular response to topologically incorrect protein	PARK2	PACRG		DJB11	4	122
GO_bp	go inositol lipid mediated sigling	ERBB4			C1QBP	4	122
GO_bp	go endocrine system development	GIPR		CYP17A1	SMAD3	4	123
GO_bp	go sterol metabolic process	NPC1		CYP17A1	CYP19A1	4	123
GO_bp	go regulation of wound healing	TLR4			SMAD3	4	126
GO_bp	go positive regulation of binding	PARK2		USP33	CEBPG	4	127
GO_bp	go reti development in camera type eye	TFAP2B		RARB	IRX5	4	130
GO_bp	go digestion	TLR4			AQP5	4	131
GO_bp	go response to mitochondrial depolarisation	PARK2	MDH1	KCNK3		4	133
GO_bp	go mitophagy in response to mitochondrial depolarization	PARK2	MDH1	KCNK3		4	133
GO_bp	go macromitophagy	PARK2	MDH1	KCNK3		4	133
GO_bp	go cell activation involved in immune response	TLR4	LAT		ERCC1	4	139
GO_bp	go regulation of organelle assembly	ATXN2L			CNOT6L	4	148
GO_bp	go pallium development	NCOA1		CYP17A1	DMRTA2	4	150
GO_bp	go ameboidal type cell migration	ERBB4	WDPCP		CER1	4	151
GO_bp	go negative regulation of multi organism process	PARK2			C1QBP	4	151
GO_bp	go positive regulation of wnt sigling pathway	GPRC5B	PSMC3		SMAD3	4	152
GO_bp	go regulation of extrinsic apoptotic sigling pathway	MAP2K5	MADD		FEM1B	4	153
GO_bp	go hormone mediated sigling pathway	NCOA1		RARB	TSHR	4	157
GO_bp	go hexose metabolic process	TFAP2B	MDH1			4	157
GO_bp	go regeneration	ERBB4			ADM	4	159
GO_bp	go defense response to virus	AGBL4			IFI44L	4	164
GO_bp	go cofactor biosynthetic process	HSD17B12			BDH2	4	164
GO_bp	go regulation of axonogenesis	BDNF	LRP4		BCL11A	4	166
GO_bp	go response to carbohydrate	GIPR			ERCC1	4	167
GO_bp	go regulation of blood pressure	POMC	RNPEP		ACSM3	4	169
GO_bp	go gliogenesis	TLR4	HEXB			4	174
GO_bp	go phosphatidylinositol metabolic process	ERBB4	EFR3B		IP6K3	4	190
GO_bp	go positive regulation of cellular protein catabolic process	PARK2	PSMC3		RNF40	4	192
GO_bp	go protein autophosphorylation	ERBB4	STK33		VRK2	4	192
GO_bp	go connective tissue development	FTO	SLC39A13	RARB	CER1	4	194
GO_bp	go positive regulation of protein modification by small protein conjugation or removal	PARK2	PSMC3		RNF40	4	195
GO_bp	go monosaccharide metabolic process	TFAP2B	MDH1		RPEL1	4	202
GO_bp	go regulation of leukocyte proliferation	TLR4	IL27			4	203
GO_bp	go regulation of symbiosis encompassing mutualism through parasitism	PARK2			TAF11	4	205
GO_bp	go skin development	TFAP2B	LRP4		SUFU	4	211
GO_bp	go defense response to bacterium	TLR4	NLRP1		ADM	4	214
GO_bp	go negative regulation of cell adhesion	MAP2K5			CD164	4	221
GO_bp	go positive regulation of sequence specific d binding transcription factor activity	TLR4			CEBPG	4	226
GO_bp	go nucleoside monophosphate metabolic process	NT5C2	NDUFS3		AMPD3	4	238
GO_bp	go protein polyubiquitition	PARK2	PSMC3			4	243
GO_bp	go leukocyte cell cell adhesion	CADM1	LAT		SMAD3	4	254
GO_bp	go positive regulation of protein catabolic process	PARK2	PSMC3		RNF40	4	262
GO_bp	go proteasomal protein catabolic process	PARK2	PSMC3		TP53	4	270
GO_bp	go negative regulation of transferase activity	PARK2	PSMC3		TP53	4	350
GO_bp	go growth plate cartilage development			RARB	CER1	4	12
GO_bp	go positive regulation of bone resorption			MC4R	FSHB	4	13
GO_bp	go positive regulation of bone remodeling			MC4R	FSHB	4	13
GO_bp	go cartilage development involved in endochondral bone morphogenesis			RARB	CER1	4	19
GO_bp	go negative regulation of smoothened sigling pathway			HHIP	SUFU	4	25
GO_bp	go positive regulation of tissue remodeling			MC4R	FSHB	4	26
GO_bp	go dopaminergic neuron differentiation			LMX1B	DMRTA2	4	28
GO_bp	go embryonic hindlimb morphogenesis			RARB	RPGRIP1L	4	29
GO_bp	go centrosome duplication			USP33	CCP110	4	32
GO_bp	go sigl transduction in absence of ligand			FOXO3	BCL2L10	4	33
GO_bp	go extrinsic apoptotic sigling pathway in absence of ligand			FOXO3	BCL2L10	4	33
GO_bp	go regulation of bone resorption			MC4R	FSHB	4	33
GO_bp	go cochlea development			KCNK3	RPGRIP1L	4	39
GO_bp	go regulation of bone remodeling			MC4R	FSHB	4	42
GO_bp	go centrosome cycle			USP33	CCP110	4	45
GO_bp	go regulation of chondrocyte differentiation			RARB	SMAD3	4	45
GO_bp	go endochondral bone morphogenesis			RARB	CER1	4	45
GO_bp	go response to antibiotic			CYP17A1	TP53	4	47
GO_bp	go columr cuboidal epithelial cell development		WDPCP	RARB		4	48
GO_bp	go ovarian follicle development			FOXO3	FSHB	4	61
GO_bp	go regulation of cartilage development			RARB	SMAD3	4	62
GO_bp	go regulation of tissue remodeling			MC4R	FSHB	4	62
GO_bp	go hormone transport			MC4R	ADM	4	78
GO_bp	go cardiac septum development			RARB	SUFU	4	85
GO_bp	go ovulation cycle process			FOXO3	FSHB	4	88
GO_bp	go multicellular organism metabolic process			MC4R	MMP2	4	90
GO_bp	go dicarboxylic acid metabolic process		MDH1	CYP17A1		4	99
GO_bp	go cardiac chamber morphogenesis		MYBPC3	RARB		4	104
GO_bp	go columr cuboidal epithelial cell differentiation		WDPCP	RARB	CDX2	4	111
GO_bp	go positive regulation of endocytosis			HIP1	AHSG	4	114
GO_bp	go female sex differentiation			FOXO3	FSHB	4	115
GO_bp	go cellular response to starvation			USP33	TP53	4	115
GO_bp	go tumor necrosis factor mediated sigling pathway		PSMC3	FOXO3		4	117
GO_bp	go protein modification by small protein removal		USP6	USP33		4	125
GO_bp	go maintence of cell number			FOXO3	CDX2	4	132
GO_bp	go cardiac muscle tissue development		MYBPC3	RARB		4	140
GO_bp	go cardiac chamber development		MYBPC3	RARB	SUFU	4	144
GO_bp	go cartilage development			RARB	CER1	4	147
GO_bp	go ear development		WDPCP	KCNK3	RPGRIP1L	4	195
GO_bp	go respiratory system development		WDPCP	HHIP	RPGRIP1L	4	197
GO_bp	go response to insulin			MC4R	ADM	4	205
GO_bp	go response to tumor necrosis factor		PSMC3	FOXO3		4	232
GO_bp	go cytokine mediated sigling pathway		PSMC3	FOXO3		4	448
GO_cc	go centrosome	AGBL4, POC5	ARL3, AGBL2, CLUAP1, MDH1, CCDC146	USP33	ACTR1A, CEP128, DIS3L, CCP110, RPGRIP1L, CCDC8, ITSN2, TBCCD1, PKHD1, CEP57L1, CNTLN	19	483
GO_cc	go cilium	AGBL4, ADCY3	GSTM3, ARL3, AGBL2, CLUAP1, WDPCP, PACRG	HHIP	SUFU, GNB5, CCP110, RPGRIP1L, CABYR, TMEM17, PKHD1	16	468
GO_cc	go mitochondrial matrix	TUFM, ERBB4	NDUFS3, TRAP1, ACSM5, BCKDK		ACADM, ACSM3, ACSM1, C1QBP, TP53, CPS1, GFM2	14	412
GO_cc	go secretory vesicle	DMXL2, SCG3, STX1B, POMC	RNPEP, CLN3, CLN3, HEXB		SYPL2, VTI1A, SYT17, AHSG	13	459
GO_cc	go nuclear envelope	NPC1	IPO9, NUP160, NUP88, TMEM18, POM121C		ALG14, I, BCL2L10, SMAD3, DSE1, DTX2	13	413
GO_cc	go membrane microdomain	FAIM2, GPRC5B, NPC1, ADCY3	LRP4, CLN3, CLN3, LAT		KIF18A, ATP1B3, SMPD2	12	286
GO_cc	go presypse	DMXL2, STX1B, PARK2	LIN7C, CLN3, CLN3, AA		SYPL2, VTI1A, SYT17, GRM4	12	282
GO_cc	go ciliary part	AGBL4	GSTM3, AGBL2, CLUAP1, WDPCP, PACRG	HHIP	SUFU, RPGRIP1L, CABYR, TMEM17, PKHD1	12	307
GO_cc	go transport vesicle	DMXL2, SCG3, STX1B	CLN3, CLN3, NPTX1		SYPL2, VTI1A, AQP2, SYT17	11	333
GO_cc	go chromosomal region	KAT8	NUP160, SLX4, MIS12		KIF18A, KNTC1, ERCC1, CENPO, CENPE, PKHD1	11	329
GO_cc	go lytic vacuole membrane	RPTOR, C18orf8, NPC1	ACP2, CLN3, CLN3, SPNS1		TMEM9B, CD164	10	272
GO_cc	go spindle	MAP2K5, STX1B	ARL3		KIF18A, KNTC1, CEP128, TBCCD1, CENPE, PKHD1	10	288
GO_cc	go cell body	PTBP2, RPTOR	LRP4, SKOR1, PACRG	USP33, CYP17A1	VTI1A, RIC3, GO1	10	493
GO_cc	go microtubule		ARL3	V1	ACTR1A, KIF18A, KNTC1, MEFV, CENPE, IQGAP2, CEP57L1	10	404
GO_cc	go nuclear body	ATXN2L, FTO, SNRPC	RPAIN		CREBBP, TP53, WRAP53, FAM206A	9	347
GO_cc	go chromosome centromeric region	KAT8	NUP160, MIS12		KIF18A, KNTC1, CENPO, CENPE, PKHD1	9	173
GO_cc	go centriole	AGBL4, POC5	AGBL2, CCDC146		CEP128, CCP110, CNTLN	8	100
GO_cc	go exocytic vesicle	DMXL2, STX1B	CLN3, CLN3		SYPL2, VTI1A, SYT17	8	141
GO_cc	go microtubule organizing center part	AGBL4, POC5	AGBL2, CCDC146		CEP128, CCP110, CNTLN	8	143
GO_cc	go basolateral plasma membrane	CADM1, ERBB4	CNNM2, LIN7C		AQP2, AQP5, ATP12A	8	210
GO_cc	go kinetochore	KAT8	NUP160, MIS12		KIF18A, KNTC1, CENPO, CENPE	8	119
GO_cc	go receptor complex	ERBB4, TLR4		LRP1B, GABRG1	TSHR, SMAD3, ITGAM	8	324
GO_cc	go intrinsic component of organelle membrane	TOMM40	SLC39A13, CLN3, CLN3		SYPL2, PTPMT1, RTN2	8	276
GO_cc	go side of membrane	TLR4			ASTN1, GO1, CLPTM1, PKHD1, IL17A	8	402
GO_cc	go axon	CADM2	IRX3	CYP17A1	ACADM, KC4, ADCY9, RNF40, PACSIN1	8	417
GO_cc	go chromatin	NCOA1	SLX4		SMAD3, CREBBP, RNF40, TP53, TOP2B	8	435
GO_cc	go dendrite	RPTOR	LRP4, SKOR1		ADCY9, GO1, STRN4, FAM206A	8	451
GO_cc	go endosomal part	NPC1, TLR4			VTI1A, TMEM9B, CD164	7	423
GO_cc	go exterl side of plasma membrane	TLR4			ASTN1, CLPTM1, PKHD1, IL17A	7	214
GO_cc	go early endosome	RABEP1	C16orf62, CLN3, CLN3		TMEM9B, APOC2	7	297
GO_cc	go extracellular matrix	HSD17B12	GLDN		TECTB, MMP2, AHSG, POMZP3	7	419
GO_cc	go transport vesicle membrane	DMXL2, SCG3			VTI1A, AQP2	6	146
GO_cc	go spliceosomal complex	PTBP2, SNRPC			ZCCHC8, PDCD7	6	171
GO_cc	go outer membrane	MTCH2, TOMM40			FAM73A, BCL2L10	6	189
GO_cc	go autophagosome	C6orf106	CLN3, CLN3	USP33	VTI1A, MEFV	6	77
GO_cc	go acetyltransferase complex	KAT8	CCDC101		ZZZ3, CREBBP, IKBKAP	6	96
GO_cc	go anchored component of membrane	NEGR1			TECTB, GP2, PKHD1	6	147
GO_cc	go secretory granule	SCG3, POMC	RNPEP, HEXB		AHSG	6	351
GO_cc	go cell cell junction	CADM1, CADM2	LIN7C, LAT		RPGRIP1L	6	383
GO_cc	go syptic membrane	FAIM2	LIN7C, LRP4, RAPSN	GABRG1	GRM4	6	259
GO_cc	go nuclear chromatin	NCOA1	SLX4		SMAD3, CREBBP, TP53	6	287
GO_cc	go postsypse	FAIM2	LIN7C, LRP4, RAPSN	GABRG1	STRN4	6	376
GO_cc	go coated vesicle			HIP1	VTI1A, PACSIN1, SH3GL2	6	230
GO_cc	go cell projection membrane			HHIP	SCIMP, TMEM17, PACSIN1	6	298
GO_cc	go transporter complex		ATP2A1	GABRG1	KC4, ATP12A, ATP1B3	6	318
GO_cc	go secretory granule lumen	SCG3, POMC			AHSG	5	85
GO_cc	go vesicle lumen	SCG3, POMC			AHSG	5	106
GO_cc	go nucleoid	TUFM			CPS1, TOP2B	5	45
GO_cc	go nuclear speck	ATXN2L, FTO			FAM206A	5	193
GO_cc	go ciliary basal body	AGBL4	AGBL2		RPGRIP1L, PKHD1	5	81
GO_cc	go mitochondrial protein complex	TOMM40	NDUFS3, BCKDK		COX6A2	5	136
GO_cc	go mitochondrial membrane part	TOMM40	NDUFS3		PTPMT1, COX6A2	5	172
GO_cc	go postsyptic membrane	FAIM2	LIN7C, RAPSN	GABRG1		5	203
GO_cc	go late endosome	NPC1	CLN3, CLN3		VTI1A	5	209
GO_cc	go anchoring junction	CADM1, CADM2	LIN7C	USP33		5	488
GO_cc	go proteiceous extracellular matrix	HSD17B12	GLDN		TECTB, MMP2	5	350
GO_cc	go coated vesicle membrane			HIP1	VTI1A, SH3GL2	5	135
GO_cc	go clathrin coated vesicle			HIP1	VTI1A, SH3GL2	5	155
GO_cc	go pre autophagosomal structure	C6orf106			FAM47E-STBD1	4	30
GO_cc	go cajal body	SNRPC			WRAP53	4	52
GO_cc	go sre complex	STX1B			VTI1A	4	52
GO_cc	go intrinsic component of mitochondrial membrane	TOMM40			PTPMT1	4	52
GO_cc	go late endosome membrane	NPC1			VTI1A	4	103
GO_cc	go recycling endosome	RABEP1	USP6		AQP2	4	128
GO_cc	go microbody	POMC			ACADM	4	134
GO_cc	go ribonucleoprotein granule	ATXN2L	PSMC3		I	4	146
GO_cc	go site of polarized growth	PTBP2			TMOD2	4	148
GO_cc	go endocytic vesicle	RABEP1			SH3GL2	4	252
GO_cc	go ubiquitin ligase complex	PARK2		USP33	RNF40	4	260
GO_cc	go clathrin coated vesicle membrane			HIP1	SH3GL2	4	79
GO_cc	go ciliary membrane			HHIP	TMEM17	4	79
GO_mf	go protein heterodimerization activity	TFAP2B	EXT2, MAPK6, SAE1, HEXB	KCNK3	DMRTA2, FAM73A, BCL2L10, SMAD3, TP53, CABYR, CEBPG, BCL11A, TOP2B, TAF11	16	460
GO_mf	go actin binding	PARK2	LMOD1, MYBPC3, PACRG, CTNL1	HIP1	KIF18A, TMOD2, TMOD3, MEFV, DSE1, TBCCD1, IQGAP2, MICAL1	14	388
GO_mf	go transferase activity transferring acyl groups other than amino acyl groups	KAT8, NCOA1			ZDHHC6, A60, A60, CREBBP, SRCAP, LPCAT2, OXSM, GLYATL3	12	204
GO_mf	go transferase activity transferring acyl groups	KAT8, NCOA1			ZDHHC6, A60, A60, CREBBP, SRCAP, LPCAT2, OXSM, GLYATL3	12	240
GO_mf	go enzyme activator activity	GPRC5B, RABEP1	MADD, MYBPC3, SLX4, NLRP1, SAE1		GNB5, APOC2, ATP1B3, IQGAP2	12	465
GO_mf	go phospholipid binding	COL4A3BP		HIP1	SNX7, PHLDA3, GPR12, SYT17, CPS1, DAPP1, IQGAP2, PACSIN1	11	355
GO_mf	go guanyl nucleotide binding	TUFM	ARL3, ACSM5, DJC27		IFI44L, ACSM1, SEPT1, SEPT1, GO1, GFM2	11	381
GO_mf	go metal ion transmembrane transporter activity	SLC39A8	SLC39A13, ATP2A1	KCNK3	KC4, ASIC1, ATP12A, SLC6A2, ATP1B3, NIPAL1, SLC9B1	11	413
GO_mf	go monovalent inorganic cation transmembrane transporter activity			KCNK3	KC4, ASIC1, ATP12A, COX6A2, SLC6A2, ATP1B3, SLC9B1, SLC9B2	11	361
GO_mf	go endopeptidase activity		PRSS53, USP6	USP33	PAPPA2, NRIP3, CELA1, MMP2, CAPNS2, CPS1, LPA	11	406
GO_mf	go acetyltransferase activity	KAT8, NCOA1			A60, A60, CREBBP, SRCAP, LPCAT2	9	97
GO_mf	go n acyltransferase activity	KAT8, NCOA1			A60, A60, CREBBP, SRCAP, GLYATL3	9	98
GO_mf	go g protein coupled receptor binding	GPRC5B, POMC, PARK2	PACRG	USP33	ADM, RPGRIP1L, GO1, C1QBP	9	256
GO_mf	go transcription coactivator activity	NCOA1, TFAP2B	PSMC3		SMARCD1, CCDC62, CREBBP, SRCAP, TAF11	9	295
GO_mf	go chromatin binding	NCOA1, TFAP2B	NUPR1	FOXO3	SMARCD1, SMAD3, CREBBP, TP53, TOP2B	9	432
GO_mf	go protein serine threonine kise activity	MAP2K5, SBK1	STK33, MAPK6, BCKDK		ANKK1, PHKG2, VRK2	9	443
GO_mf	go phosphoric ester hydrolase activity	NT5C2	ACP2, GDE1		LPPR5, PPP1R15B, PTPMT1, PPM1N, SMPD2	9	366
GO_mf	go ligase activity	PARK2	ACSM5, SAE1		ACSM3, ACSM1, RNF40, CPS1, DTX2	9	403
GO_mf	go transcriptiol repressor activity r polymerase ii transcription regulatory region sequence specific binding			FOXO3	ASCL3, CDX2, CREBBP, BCL6B, BCL11A, NFXL1	9	168
GO_mf	go peptide n acetyltransferase activity	KAT8, NCOA1			A60, A60, CREBBP, SRCAP	8	62
GO_mf	go mr binding	PTBP2, CELF1, SNRPC		ELAVL4	RNF40, C1QBP, QKI	8	153
GO_mf	go n acetyltransferase activity	KAT8, NCOA1			A60, A60, CREBBP, SRCAP	8	81
GO_mf	go amide binding	GIPR, COL4A3BP	GSTM2, GSTM1, GSTM3, RNPEP	MC4R	LANCL1	8	262
GO_mf	go tubulin binding	AGBL4, PARK2	ARL3, PACRG		KIF18A, CENPE, CEP57L1	8	269
GO_mf	go sulfur compound binding	HSD17B12	GSTM2, GSTM1, GSTM3		ACADM, LANCL1, LPA	8	234
GO_mf	go cofactor binding	VKORC1	MDH1	HHIP	ACADM, DPYD, ACCSL, BDH2, MICAL1	8	259
GO_mf	go cytokine receptor binding	BDNF	MADD, TRAP1, IL27		SMAD3, FEM1B, IL17A	8	270
GO_mf	go transferase activity transferring glycosyl groups	GBE1	EXT2, HEXB, GCNT4		ST6GALC3, ST6GALC5, ALG14	8	276
GO_mf	go transcription factor activity r polymerase ii core promoter proximal region sequence specific binding	TFAP2B			CREBBP, CEBPG, FOSB, BCL11A, NFXL1	8	328
GO_mf	go enzyme inhibitor activity	TFAP2B			APOC2, AHSG, FETUB, IQGAP2, LPA	8	365
GO_mf	go passive transmembrane transporter activity	TOMM40	CALHM2	KCNK3, GABRG1	KC4, AQP2, AQP5, ASIC1	8	457
GO_mf	go oxidoreductase activity acting on ch oh group of donors	HSD17B12, VKORC1	HSD3B7, MDH1	HHIP	HSD17B14, BDH2	7	132
GO_mf	go chaperone binding	PARK2	PACRG		DJB4, GNB5, TP53, WRAP53	7	81
GO_mf	go ubiquitin like protein ligase binding	FHIT, PARK2	PACRG	MC4R	SMAD3, RNF40, TP53	7	263
GO_mf	go sh3 domain binding	PARK2			CABYR, LANCL1, MICAL1, QKI	7	114
GO_mf	go phosphatidylinositol binding	COL4A3BP		HIP1	SNX7, PHLDA3, DAPP1, IQGAP2	7	198
GO_mf	go transcription corepressor activity	TFAP2B	PSMC3, SKOR1		SUFU, CDX2, C1QBP	7	216
GO_mf	go gtpase activity	TUFM	ARL3, DJC27		GNB5, GO1, GFM2	7	240
GO_mf	go phosphatase activity	NT5C2	ACP2		LPPR5, PPP1R15B, PTPMT1, PPM1N	7	273
GO_mf	go transcriptiol activator activity r polymerase ii transcription regulatory region sequence specific binding	TFAP2B		FOXO3	TP53, CEBPG, FOSB, ETV5	7	315
GO_mf	go translation factor activity r binding	MTIF3, TUFM	EIF3CL, EIF3C		GFM2	6	86
GO_mf	go ubiquitin like protein binding	C6orf106, PARK2		USP33	KIF18A, SMAD3	6	120
GO_mf	go oxidoreductase activity acting on the ch oh group of donors d or dp as acceptor	HSD17B12	HSD3B7, MDH1		HSD17B14, BDH2	6	111
GO_mf	go phosphatidylinositol phosphate binding	COL4A3BP			PHLDA3, DAPP1, IQGAP2	6	116
GO_mf	go sre binding	STX1B			VTI1A, SYT17, RNF40	6	125
GO_mf	go hormone receptor binding	NCOA1		RARB	CCDC62, GO1, TAF11	6	167
GO_mf	go peptidase inhibitor activity	TFAP2B			AHSG, FETUB, LPA	6	169
GO_mf	go calmodulin binding	ADCY3	USP6		PHKG2, STRN4, IQGAP2	6	178
GO_mf	go metallopeptidase activity	AGBL4	RNPEP, AGBL2		PAPPA2, MMP2	6	183
GO_mf	go transferase activity transferring hexosyl groups	GBE1	EXT2, HEXB, GCNT4		ALG14	6	198
GO_mf	go peptidase regulator activity	TFAP2B	NLRP1		AHSG, FETUB, LPA	6	205
GO_mf	go nucleoside triphosphatase regulator activity	RABEP1	MYBPC3		GNB5, ATP1B3, IQGAP2	6	326
GO_mf	go gated channel activity			KCNK3, GABRG1	KC4, ASIC1	6	322
GO_mf	go structure specific d binding			FOXO3	SMAD3, ENDOV, ERCC1	6	118
GO_mf	go potassium ion transmembrane transporter activity			KCNK3	KC4, ATP12A, ATP1B3	6	142
GO_mf	go r polymerase ii transcription coactivator activity	NCOA1, TFAP2B			CREBBP	5	36
GO_mf	go transcriptiol repressor activity r polymerase ii activating transcription factor binding	NCOA1, TFAP2B			CREBBP	5	53
GO_mf	go h4 histone acetyltransferase activity	KAT8			A60, A60	5	16
GO_mf	go transcriptiol repressor activity r polymerase ii transcription factor binding	NCOA1, TFAP2B			CREBBP	5	86
GO_mf	go pdz domain binding	CADM1, PARK2	LIN7C		LNX2	5	90
GO_mf	go r polymerase ii transcription cofactor activity	NCOA1, TFAP2B			CREBBP	5	91
GO_mf	go translation initiation factor binding	CELF1	EIF3CL, EIF3C			5	29
GO_mf	go lipid transporter activity	NPC1, COL4A3BP	SPNS1		APOC4	5	106
GO_mf	go transcription factor activity r polymerase ii transcription factor binding	NCOA1, TFAP2B			CREBBP	5	133
GO_mf	go translation initiation factor activity	MTIF3	EIF3CL, EIF3C			5	49
GO_mf	go metalloexopeptidase activity	AGBL4	RNPEP, AGBL2			5	51
GO_mf	go cysteine type endopeptidase inhibitor activity	TFAP2B			AHSG, FETUB	5	55
GO_mf	go receptor sigling protein activity	MAP2K5, ERBB4	MAPK6		SMAD3	5	171
GO_mf	go cell adhesion molecule binding	CADM1, CADM2	CTNL1			5	184
GO_mf	go beta catenin binding	PARK2		FOXO3	SUFU, SMAD3	5	84
GO_mf	go enhancer binding	TFAP2B			CDX2, SMAD3	5	93
GO_mf	go alcohol binding	NPC1			GPR12, IRX5	5	100
GO_mf	go exopeptidase activity	AGBL4	RNPEP, AGBL2			5	103
GO_mf	go protein n terminus binding	NCOA1	CCDC101		TP53, TAF11	5	103
GO_mf	go hormone activity	POMC		GRP	ADM, FSHB	5	114
GO_mf	go oxidoreductase activity acting on paired donors with incorporation or reduction of molecular oxygen	FTO		CYP17A1	CYP19A1, MICAL1	5	146
GO_mf	go divalent inorganic cation transmembrane transporter activity	SLC39A8	SLC39A13, ATP2A1		NIPAL1	5	164
GO_mf	go binding bridging	SH2B1	LAT		ITSN2, CNTLN	5	172
GO_mf	go histone binding	KAT8	IPO9, CCDC101			5	173
GO_mf	go kise regulator activity	GPRC5B	MADD		AHSG, IKBKAP	5	184
GO_mf	go glycosaminoglycan binding	HSD17B12			C1QBP, LPA	5	204
GO_mf	go cytokine activity	C1QTNF4	IL27		IL17A, CER1	5	219
GO_mf	go transcriptiol activator activity r polymerase ii core promoter proximal region sequence specific binding	TFAP2B			CEBPG, FOSB	5	226
GO_mf	go ras guanyl nucleotide exchange factor activity	ERBB4	MADD, LAT		ITSN2	5	227
GO_mf	go gtpase binding	DMXL2	IPO9	USP33	IQGAP2, MICAL1	5	294
GO_mf	go guanyl nucleotide exchange factor activity	ERBB4	MADD, LAT		ITSN2	5	302
GO_mf	go ubiquitin like protein transferase activity	PARK2			FEM1B, RNF40	5	415
GO_mf	go monooxygese activity			CYP17A1	CYP19A1, MICAL1	5	91
GO_mf	go protein c terminus binding		SAE1	KCNK3	ERCC1, TOP2B	5	185
GO_mf	go anion transmembrane transporter activity			GABRG1	SLC16A13, SLC16A11	5	287
GO_mf	go cation channel activity		CALHM2	KCNK3	KC4, ASIC1	5	294
GO_mf	go aryl sulfotransferase activity	SULT1A2	SULT1A1			4	11
GO_mf	go estradiol 17 beta dehydrogese activity	HSD17B12			HSD17B14	4	11
GO_mf	go transcription factor activity r polymerase ii core promoter sequence specific	TFAP2B			SMAD3	4	14
GO_mf	go phospholipase binding	PARK2			APOC2	4	18
GO_mf	go translation elongation factor activity	TUFM			GFM2	4	19
GO_mf	go cyclase activity	ADCY3			ADCY9	4	22
GO_mf	go zinc ion transmembrane transporter activity	SLC39A8	SLC39A13			4	23
GO_mf	go metallocarboxypeptidase activity	AGBL4	AGBL2			4	26
GO_mf	go steroid dehydrogese activity	HSD17B12	HSD3B7		HSD17B14	4	27
GO_mf	go neuropeptide receptor binding	POMC			GO1	4	28
GO_mf	go fibronectin binding	HSD17B12			LPA	4	28
GO_mf	go hsp70 protein binding	PARK2	PACRG			4	30
GO_mf	go ubiquitin like protein conjugating enzyme binding	PARK2			RNF40	4	34
GO_mf	go sp receptor activity	STX1B			VTI1A	4	37
GO_mf	go transition metal ion transmembrane transporter activity	SLC39A8	SLC39A13			4	39
GO_mf	go estrogen receptor binding	NCOA1			CCDC62	4	40
GO_mf	go carboxypeptidase activity	AGBL4	AGBL2			4	40
GO_mf	go cysteine type endopeptidase regulator activity involved in apoptotic process	TFAP2B	NLRP1			4	41
GO_mf	go methylated histone binding	KAT8	CCDC101			4	49
GO_mf	go sulfotransferase activity	SULT1A2	SULT1A1			4	52
GO_mf	go ligand dependent nuclear receptor transcription coactivator activity	NCOA1			CCDC62	4	53
GO_mf	go kise activator activity	GPRC5B	MADD			4	61
GO_mf	go collagen binding	HSD17B12			SMAD3	4	65
GO_mf	go transferase activity transferring sulfur containing groups	SULT1A2	SULT1A1			4	67
GO_mf	go single stranded r binding	SNRPC			ENDOV	4	68
GO_mf	go sigling adaptor activity	SH2B1	LAT		ITSN2	4	74
GO_mf	go steroid hormone receptor binding	NCOA1			CCDC62	4	81
GO_mf	go single stranded d binding	FUBP1			ERCC1	4	88
GO_mf	go heat shock protein binding	PARK2	PACRG			4	89
GO_mf	go steroid binding	NPC1			IRX5	4	91
GO_mf	go receptor sigling protein serine threonine kise activity	MAP2K5	MAPK6			4	91
GO_mf	go ribonucleoprotein complex binding	MTIF3			C1QBP	4	95
GO_mf	go hydrolase activity hydrolyzing o glycosyl compounds	GBE1	HEXB		MGEA5	4	95
GO_mf	go protein transporter activity	TOMM40	IPO9			4	99
GO_mf	go core promoter sequence specific d binding	TFAP2B			TP53	4	101
GO_mf	go protease binding	PARK2			TP53	4	104
GO_mf	go histone deacetylase binding	PARK2	UHRF1BP1		TOP2B	4	105
GO_mf	go rab gtpase binding	DMXL2			MICAL1	4	120
GO_mf	go hydrolase activity acting on glycosyl bonds	GBE1	HEXB		MGEA5	4	121
GO_mf	go core promoter binding	TFAP2B		FOXO3	TP53	4	152
GO_mf	go iron ion binding	FTO		CYP17A1	CYP19A1	4	155
GO_mf	go heparin binding	HSD17B12			LPA	4	157
GO_mf	go lyase activity	ADCY3		CYP17A1	ADCY9	4	177
GO_mf	go steroid hydroxylase activity			CYP17A1	CYP19A1	4	31
GO_mf	go oxygen binding			CYP17A1	CYP19A1	4	46
GO_mf	go mr 3 utr binding			ELAVL4	RNF40	4	48
GO_mf	go clathrin binding			HIP1	SYT17	4	64
GO_mf	go thiol dependent ubiquitin specific protease activity		USP6	USP33		4	72
GO_mf	go chromatin d binding			FOXO3	SMAD3	4	80
GO_mf	go cysteine type endopeptidase activity		USP6	USP33	CAPNS2	4	85
GO_mf	go voltage gated potassium channel activity			KCNK3	KC4	4	88
GO_mf	go structural constituent of cytoskeleton			HIP1	I	4	98
GO_mf	go ubiquitin like protein specific protease activity		USP6	USP33		4	109
GO_mf	go potassium channel activity			KCNK3	KC4	4	119
GO_mf	go tetrapyrrole binding			CYP17A1	CYP19A1	4	130
GO_mf	go peptide receptor activity			MC4R	TSHR	4	132
GO_mf	go voltage gated cation channel activity			KCNK3	KC4	4	133
GO_mf	go ligand gated channel activity			GABRG1	ASIC1	4	140
GO_mf	go cysteine type peptidase activity		USP6	USP33	CAPNS2	4	175
GO_mf	go voltage gated ion channel activity			KCNK3	KC4	4	188
