# Supplementary material for: Functional mapping and annotation of genetic associations with FUMA
Source: Nat Commun. 2017 Nov 28;8:1826. doi: 10.1038/s41467-017-01261-5 (PMC5705698; doi:10.1038/s41467-017-01261-5)
Supplement: Supplementary file 9 — Supplementary Data 6 [file 41467_2017_1261_MOESM9_ESM.xlsx]

## Sheet: Supplementary Data 6
Supplementary Data 6. Enriched gene sets by prioritized genes from BMI GWAS FDR: BH corrected P-value (per category).
Category	GeneSet	#genes in the gene set	#overlapping genes	P	FDR	Overlapping genes
GO_bp	go cellular response to zinc ion	16	6	1.52716e-08	7.10433e-05	MT1B, MT1F, MT1G, MT1H, MT1X, KCNK3
GO_bp	go benzene containing compound metabolic process	23	5	5.74438e-06	0.0133614	GSTM2, GSTM1, GSTM3, CYP17A1, ACSM1
GO_bp	go cellular response to cadmium ion	15	4	9.47697e-06	0.0146956	MT1F, MT1G, MT1H, MT1X
GO_bp	go response to zinc ion	55	7	1.65931e-05	0.0192977	MT1B, MT1F, MT1G, MT1H, MT1X, KCNK3, CPS1
GO_bp	go estrogen biosynthetic process	11	3	5.36274e-05	0.0429947	HSD17B12, CYP19A1, HSD17B14
GO_bp	go hormone biosynthetic process	48	6	5.54532e-05	0.0429947	CYP17A1, ADM, FSHB, HSD17B12, CYP19A1, HSD17B14
GO_mf	go oligopeptide binding	12	4	2.63145e-06	0.00244198	GSTM2, GSTM1, GSTM3, LANCL1
GO_mf	go endodeoxyribonuclease activity producing 5 phosphomonoesters	11	3	5.36274e-05	0.0248831	SLX4, DNASE1, ENDOV
GO_mf	go tropomyosin binding	14	3	0.000154823	0.0478919	LMOD1, TMOD2, TMOD3
