# Supplementary material for: Functional mapping and annotation of genetic associations with FUMA
Source: Nat Commun. 2017 Nov 28;8:1826. doi: 10.1038/s41467-017-01261-5 (PMC5705698; doi:10.1038/s41467-017-01261-5)
Supplement: Supplementary file 10 — Supplementary Data 7 [file 41467_2017_1261_MOESM10_ESM.xlsx]

## Sheet: Supplementary Data 7
Supplementary Data 7. Pre-defined lead SNPs for CD GWAS
rsID	chr	bp	P-value
rs2797685	1	7879063	2.7e-10
rs11209026	1	67705958	9.9e-65
rs2476601	1	114377568	4.5e-09
rs1142287	1	155230131	1.3e-09
rs4656940	1	160830268	6.1e-07
rs7517810	1	172853460	1.5e-15
rs1998598	1	197727642	4.9e-09
rs7554511	1	200877562	1.6e-07
rs3024505	1	206939904	8.3e-09
rs13428812	2	25492467	1.4e-08
rs780093	2	27742603	0.00011
rs10495903	2	43806918	7.7e-08
rs10181042	2	61224259	6.6e-09
rs2058660	2	103054449	1.6e-12
rs6738825	2	198896895	1.8e-07
rs7423615	2	231116874	4.6e-09
rs3792109	2	234184417	6.7e-41
rs13073817	3	18706858	8.2e-07
rs3197999	3	49721532	6.2e-17
rs11742570	5	40410584	7e-36
rs7702331	5	72551134	2e-06
rs2549794	5	96244549	4.5e-11
rs12521868	5	131784393	1.4e-20
rs11167764	5	141479065	1.1e-09
rs7714584	5	150270420	7.8e-19
rs6556412	5	158787385	5.4e-14
rs359457	5	173279842	5.2e-08
rs17309827	6	3433318	6.2e-06
rs6908425	6	20728731	1.4e-08
rs1799964	6	31542308	4e-11
rs1847472	6	90973159	3.6e-06
rs6568421	6	106435025	4.4e-08
rs212388	6	159490436	1.4e-07
rs415890	6	167406633	2.5e-12
rs1456896	7	50304461	1.2e-08
rs4871611	8	126537570	1.5e-12
rs6651252	8	129567181	2.3e-06
rs10758669	9	4981602	1e-13
rs3810936	9	117552885	1e-15
rs4077515	9	139266496	4.4e-19
rs12722489	10	6102012	8.5e-06
rs12242110	10	35535695	1.1e-09
rs1819658	10	59913151	1.4e-07
rs10761659	10	64445564	4.4e-22
rs1250550	10	81060317	2e-10
rs4409764	10	101284237	2.3e-20
rs102275	11	61557803	7.2e-08
rs694739	11	64097233	3.4e-07
rs7927997	11	76301375	5.6e-13
rs11564258	12	40792300	6.2e-21
rs2062305	13	43052880	2e-06
rs3764147	13	44457925	1.4e-10
rs4902642	14	69210199	2e-07
rs8005161	14	88472595	1.3e-08
rs17293632	15	67442596	1.4e-13
rs151181	16	28490517	1.1e-10
rs2076756	16	50756881	4e-69
rs3091315	17	32593665	1.7e-13
rs2872507	17	38040763	1.5e-09
rs11871801	17	40570772	2.5e-08
rs1893217	18	12809340	1.3e-14
rs740495	19	1124835	8.2e-12
rs12720356	19	10469975	9.2e-10
rs736289	19	33757062	2.7e-07
rs281379	19	49214274	8.6e-10
rs4809330	20	62349586	2.5e-12
rs1736020	21	16812552	9.3e-12
rs2838519	21	45615023	2.1e-14
rs181359	22	21928641	6.3e-13
rs713875	22	30592487	5.7e-09
rs2413583	22	39659773	1.7e-10
