# Supplementary material for: Functional mapping and annotation of genetic associations with FUMA
Source: Nat Commun. 2017 Nov 28;8:1826. doi: 10.1038/s41467-017-01261-5 (PMC5705698; doi:10.1038/s41467-017-01261-5)
Supplement: Supplementary file 11 — Supplementary Data 8 [file 41467_2017_1261_MOESM11_ESM.xlsx]

## Sheet: Supplementary Data 8
Supplementary Data 8. Independent significant SNPs at r2<0.6 identified from CD GWAS Genomic locus: the index of genomic risk loci matched with S. Data 10. #SNPs in LD: The number of SNPs which are in LD of the corresponding independent significant SNPs at r2<0.6. This includes the SNPs that are not available in the input of GWAS summary statistics but are extracted from 1000G. #GWAS SNPs in LD: …
Genomic locus	uniqID	rsID	chr	bp	p	#SNPs in LD	#GWAS SNPs in LD
1	1:7879063:C:T	rs2797685	1	7879063	2.7e-10	23	5
2	1:67458463:A:G	rs6656890	1	67458463	2.2e-15	38	1
2	1:67526029:A:G	rs12061545	1	67526029	1.8e-08	5	2
2	1:67615487:C:T	rs10889657	1	67615487	1.3e-26	63	8
2	1:67627260:C:T	rs12041056	1	67627260	2.7e-08	2	1
2	1:67667291:A:G	rs11209018	1	67667291	1.2e-20	28	11
2	1:67675516:C:T	rs11805303	1	67675516	2.3e-48	24	6
2	1:67681669:G:T	rs7517847	1	67681669	1.6e-53	14	3
2	1:67701765:G:T	rs12030948	1	67701765	4e-08	2	1
2	1:67705958:A:G	rs11209026	1	67705958	9.9e-65	26	2
2	1:67719129:A:G	rs1343151	1	67719129	7.8e-39	18	3
2	1:67738359:A:T	rs12045232	1	67738359	2e-08	12	1
2	1:67740092:A:G	rs11209032	1	67740092	2.3e-30	18	4
2	1:67744601:A:G	rs6660226	1	67744601	1.5e-22	12	4
3	1:114377568:A:G	rs2476601	1	114377568	4.5e-09	2	2
4	1:155230131:C:T	rs1142287	1	155230131	1.3e-09	199	36
4	1:155688580:A:C	rs821551	1	155688580	5.1e-09	65	15
4	1:155880159:C:T	rs867549	1	155880159	1.3e-08	43	13
5	1:160830268:A:G	rs4656940	1	160830268	6.1e-07	48	10
6	1:172853460:C:T	rs7517810	1	172853460	1.5e-15	52	10
7	1:197727642:A:G	rs1998598	1	197727642	4.9e-09	61	11
8	1:200877562:A:C	rs7554511	1	200877562	1.6e-07	68	13
9	1:206939904:A:G	rs3024505	1	206939904	8.3e-09	7	1
10	2:25492467:A:G	rs13428812	2	25492467	1.4e-08	9	2
11	2:27742603:C:T	rs780093	2	27742603	0.00011	14	2
12	2:43806918:C:T	rs10495903	2	43806918	7.7e-08	293	35
13	2:61224259:C:T	rs10181042	2	61224259	6.6e-09	25	6
14	2:102930948:A:G	rs12712135	2	102930948	8.6e-10	97	8
14	2:103054449:A:G	rs2058660	2	103054449	1.6e-12	99	9
14	2:103125018:C:G	rs6724109	2	103125018	2.1e-08	109	22
15	2:198896895:A:G	rs6738825	2	198896895	1.8e-07	205	51
16	2:231116874:C:T	rs7423615	2	231116874	4.6e-09	42	9
17	2:234152509:A:G	rs13432541	2	234152509	1.4e-09	21	2
17	2:234167020:A:G	rs6431659	2	234167020	2.7e-18	29	8
17	2:234184417:A:G	rs3792109	2	234184417	6.7e-41	75	18
17	2:234192251:C:T	rs4663396	2	234192251	3.3e-21	6	2
17	2:234210329:A:G	rs11886745	2	234210329	1.3e-08	16	1
17	2:234242347:C:T	rs1000141	2	234242347	4.8e-22	26	3
17	2:234247627:C:T	rs2241874	2	234247627	9.2e-13	22	9
17	2:234251322:G:T	rs3792091	2	234251322	5.9e-13	4	2
17	2:234258101:C:T	rs11679046	2	234258101	8.3e-10	9	3
18	3:18706858:A:G	rs13073817	3	18706858	8.2e-07	42	12
19	3:48735706:A:G	rs11719291	3	48735706	3.4e-08	199	32
19	3:49329090:A:T	rs4410472	3	49329090	3.5e-10	23	7
19	3:49524236:G:T	rs3924462	3	49524236	2.1e-14	100	17
19	3:49721532:A:G	rs3197999	3	49721532	6.2e-17	108	22
19	3:49770032:A:G	rs3749237	3	49770032	3.6e-11	44	11
19	3:49890613:C:T	rs2352974	3	49890613	1.2e-11	90	22
19	3:50128386:A:G	rs2240326	3	50128386	5.3e-09	168	43
20	5:40288878:C:T	rs4245975	5	40288878	4.8e-11	45	4
20	5:40372223:A:G	rs7725523	5	40372223	3.5e-18	73	5
20	5:40389129:C:T	rs1550761	5	40389129	8e-12	28	1
20	5:40401509:G:T	rs17234657	5	40401509	3.1e-31	70	4
20	5:40410584:C:T	rs11742570	5	40410584	7e-36	88	11
20	5:40445681:C:T	rs11957215	5	40445681	4.6e-32	67	7
20	5:40481654:A:G	rs6882351	5	40481654	4.2e-13	16	4
20	5:40484938:A:G	rs10077544	5	40484938	4.5e-13	7	1
20	5:40490790:A:G	rs10440635	5	40490790	1.6e-30	7	4
20	5:40521648:A:G	rs1876143	5	40521648	2.2e-14	64	9
20	5:40530886:C:T	rs10043301	5	40530886	7.8e-23	86	19
20	5:40597618:A:G	rs6869535	5	40597618	1.8e-09	50	8
20	5:40712797:A:C	rs1345778	5	40712797	1.4e-10	44	7
20	5:40835627:C:T	rs10065570	5	40835627	2.2e-08	8	2
20	5:40842116:A:G	rs704034	5	40842116	1.9e-09	51	7
21	5:72551134:A:G	rs7702331	5	72551134	2e-06	28	4
22	5:96244549:C:T	rs2549794	5	96244549	4.5e-11	255	31
22	5:96352068:C:T	rs18059	5	96352068	2.1e-08	1	1
23	5:130613600:C:T	rs11743851	5	130613600	1.2e-12	22	3
23	5:130857727:G:T	rs11746464	5	130857727	3.3e-08	17	7
23	5:131361778:A:C	rs17674015	5	131361778	2.3e-08	4	1
23	5:131416061:A:C	rs25887	5	131416061	2.4e-10	28	10
23	5:131436896:C:T	rs39897	5	131436896	6.7e-09	1	1
23	5:131534499:C:T	rs3749756	5	131534499	1.8e-13	25	3
23	5:131623358:A:G	rs7705189	5	131623358	3.2e-14	54	13
23	5:131626611:C:T	rs156109	5	131626611	1.1e-10	3	1
23	5:131723288:C:T	rs2073643	5	131723288	3.8e-12	24	6
23	5:131732456:G:T	rs7705826	5	131732456	4.5e-08	17	11
23	5:131743465:C:T	rs6897597	5	131743465	1.8e-08	4	2
23	5:131743777:G:T	rs11242110	5	131743777	1.2e-10	52	21
23	5:131755969:C:T	rs2285673	5	131755969	3.2e-11	4	2
23	5:131784393:G:T	rs12521868	5	131784393	1.4e-20	46	13
23	5:131796922:A:G	rs11745587	5	131796922	3e-18	3	1
23	5:131808869:A:G	rs2548993	5	131808869	4.6e-17	36	8
23	5:131820275:A:C	rs2070727	5	131820275	5e-09	54	10
24	5:141479065:A:C	rs11167764	5	141479065	1.1e-09	34	5
24	5:141508488:G:T	rs11739961	5	141508488	4.2e-09	76	9
25	5:150170609:C:T	rs9324656	5	150170609	4.4e-18	27	3
25	5:150270420:A:G	rs7714584	5	150270420	7.8e-19	209	17
26	5:158787385:A:G	rs6556412	5	158787385	5.4e-14	23	2
26	5:158820844:A:G	rs9313808	5	158820844	1.3e-11	17	4
26	5:158849837:A:G	rs4921227	5	158849837	4.3e-10	27	2
26	5:158880032:C:T	rs7703043	5	158880032	4.1e-11	20	9
27	5:173279842:C:T	rs359457	5	173279842	5.2e-08	4	2
28	6:3433318:G:T	rs17309827	6	3433318	6.2e-06	68	10
29	6:20728731:C:T	rs6908425	6	20728731	1.4e-08	16	5
29	6:20821489:A:G	rs7753109	6	20821489	2.9e-08	7	2
30	6:90973159:A:C	rs1847472	6	90973159	3.6e-06	84	15
31	6:106435025:A:G	rs6568421	6	106435025	4.4e-08	4	2
32	6:159490436:C:T	rs212388	6	159490436	1.4e-07	12	3
33	6:167383075:A:G	rs9355610	6	167383075	1.1e-11	5	1
33	6:167406633:C:G	rs415890	6	167406633	2.5e-12	224	24
33	6:167473006:C:T	rs12203510	6	167473006	7.5e-10	139	23
34	7:50304461:C:T	rs1456896	7	50304461	1.2e-08	25	5
35	7:153487944:A:G	rs2098112	7	153487944	4.5e-15	100	4
36	8:126533824:C:T	rs12676771	8	126533824	1.4e-09	9	1
36	8:126537570:A:G	rs4871611	8	126537570	1.5e-12	11	3
37	8:129567181:C:T	rs6651252	8	129567181	2.3e-06	70	11
38	9:4981602:A:C	rs10758669	9	4981602	1e-13	3	1
38	9:4988761:C:T	rs7849191	9	4988761	8.9e-09	9	1
38	9:5000811:A:G	rs12347727	9	5000811	1.5e-10	416	53
39	9:117552885:C:T	rs3810936	9	117552885	1e-15	11	8
39	9:117619214:C:T	rs7040029	9	117619214	3.1e-08	10	3
39	9:117643362:C:T	rs13300483	9	117643362	5e-08	16	2
40	9:139266496:C:T	rs4077515	9	139266496	4.4e-19	52	15
40	9:139296485:A:G	rs563	9	139296485	3.3e-09	21	2
40	9:139320069:G:T	rs10448340	9	139320069	1.9e-10	55	9
40	9:139323311:C:T	rs8413	9	139323311	9.9e-13	30	6
40	9:139369212:A:G	rs17567909	9	139369212	9e-09	11	1
41	10:6102012:C:T	rs12722489	10	6102012	8.5e-06	33	4
42	10:35535695:A:G	rs12242110	10	35535695	1.1e-09	312	40
43	10:59913151:C:T	rs1819658	10	59913151	1.4e-07	292	31
44	10:64410072:C:T	rs7086136	10	64410072	7.3e-10	5	3
44	10:64430302:A:G	rs729739	10	64430302	3.6e-09	35	9
44	10:64441204:A:G	rs12766391	10	64441204	2.9e-20	27	7
44	10:64445564:A:G	rs10761659	10	64445564	4.4e-22	1	1
44	10:64466802:A:G	rs224135	10	64466802	2.5e-16	74	14
44	10:64470675:C:T	rs224136	10	64470675	3.4e-11	1	1
44	10:64588424:A:G	rs224292	10	64588424	5.6e-11	43	8
45	10:81060317:A:C	rs1250550	10	81060317	2e-10	15	1
46	10:101282200:A:G	rs11190134	10	101282200	4.1e-16	31	7
46	10:101284237:G:T	rs4409764	10	101284237	2.3e-20	55	15
46	10:101322423:C:G	rs989979	10	101322423	1.9e-12	1	1
46	10:101322555:A:G	rs989978	10	101322555	2.8e-09	11	3
47	11:61557803:C:T	rs102275	11	61557803	7.2e-08	54	15
48	11:64097233:A:G	rs694739	11	64097233	3.4e-07	57	8
49	11:76301375:C:T	rs7927997	11	76301375	5.6e-13	21	4
50	12:40385118:C:T	rs11174631	12	40385118	2.1e-09	8	1
51	12:40743830:A:G	rs4768234	12	40743830	1.1e-10	92	8
51	12:40792300:A:G	rs11564258	12	40792300	6.2e-21	405	11
52	13:43052880:A:G	rs2062305	13	43052880	2e-06	44	6
53	13:44457925:A:G	rs3764147	13	44457925	1.4e-10	25	3
54	14:69210199:A:G	rs4902642	14	69210199	2e-07	2	1
55	14:88472595:C:T	rs8005161	14	88472595	1.3e-08	25	4
56	15:67437863:C:T	rs17293443	15	67437863	2.3e-09	2	1
56	15:67442596:C:T	rs17293632	15	67442596	1.4e-13	21	5
57	16:28333411:A:G	rs2650492	16	28333411	2e-08	20	2
57	16:28490517:C:T	rs151181	16	28490517	1.1e-10	326	27
58	16:50355741:A:G	rs9922362	16	50355741	7.4e-10	7	2
58	16:50375955:C:T	rs4643314	16	50375955	2.3e-12	15	3
58	16:50389485:A:G	rs8047812	16	50389485	2.2e-09	2	1
58	16:50508101:A:G	rs6500315	16	50508101	5.6e-10	26	8
58	16:50514497:A:G	rs8047853	16	50514497	1e-09	1	1
58	16:50554596:C:T	rs12930566	16	50554596	3.2e-09	3	1
58	16:50565970:A:G	rs1990623	16	50565970	1.8e-10	3	1
58	16:50661273:A:C	rs9673419	16	50661273	5.9e-19	3	2
58	16:50692364:A:G	rs1109863	16	50692364	2.4e-19	26	11
58	16:50725193:C:T	rs7194886	16	50725193	4.2e-32	32	11
58	16:50756881:A:G	rs2076756	16	50756881	4e-69	15	4
58	16:50757276:A:G	rs5743291	16	50757276	7.1e-10	1	1
58	16:50759547:A:T	rs1077861	16	50759547	1.2e-09	12	4
58	16:50820078:C:T	rs17314544	16	50820078	1.9e-27	33	11
59	17:32593665:A:G	rs3091315	17	32593665	1.7e-13	37	10
59	17:32629296:C:T	rs17809115	17	32629296	4.4e-09	16	2
60	17:38040763:A:G	rs2872507	17	38040763	1.5e-09	112	24
61	17:40570772:A:C	rs11871801	17	40570772	2.5e-08	58	7
62	18:12747012:C:T	rs10460003	18	12747012	1e-11	19	1
62	18:12768846:A:G	rs9948472	18	12768846	3e-08	3	1
62	18:12809340:A:G	rs1893217	18	12809340	1.3e-14	25	2
62	18:12864762:A:G	rs12955302	18	12864762	1.1e-13	34	6
63	19:1124835:A:G	rs740495	19	1124835	8.2e-12	10	2
64	19:10469975:A:C	rs12720356	19	10469975	9.2e-10	12	2
64	19:10512911:A:G	rs11879191	19	10512911	1e-08	44	3
65	19:33757062:C:T	rs736289	19	33757062	2.7e-07	2	1
66	19:49214274:A:G	rs281379	19	49214274	8.6e-10	68	14
67	20:62212928:C:T	rs310672	20	62212928	4.9e-08	42	5
67	20:62270930:A:C	rs909334	20	62270930	2.3e-09	2	1
67	20:62327582:A:G	rs2297441	20	62327582	1.8e-11	97	10
67	20:62349586:A:G	rs4809330	20	62349586	2.5e-12	40	5
68	21:16812552:A:C	rs1736020	21	16812552	9.3e-12	38	9
68	21:16817938:A:G	rs2823286	21	16817938	1.6e-10	38	6
69	21:45615023:A:G	rs2838519	21	45615023	2.1e-14	29	8
70	22:21928641:A:G	rs181359	22	21928641	6.3e-13	95	25
71	22:30592487:C:G	rs713875	22	30592487	5.7e-09	27	8
72	22:39659773:C:T	rs2413583	22	39659773	1.7e-10	10	2
