# Supplementary material for: Functional mapping and annotation of genetic associations with FUMA
Source: Nat Commun. 2017 Nov 28;8:1826. doi: 10.1038/s41467-017-01261-5 (PMC5705698; doi:10.1038/s41467-017-01261-5)
Supplement: Supplementary file 12 — Supplementary Data 9 [file 41467_2017_1261_MOESM12_ESM.xlsx]

## Sheet: Supplementary Data 9
Supplementary Data 9. Lead SNPs identified from independent significant SNPs of CD GWAS Genomic locus: the index of genomic risk loci matched with S. Data 10. #Ind. Sig. SNPs: The number of independent significant SNPs which are in LD with the corresponding lead SNPs at r2<=0.1. Ind. Sig. SNPs: rsID of independent significant SNPs which are in LD with the corresponding lead SNPs at r2<=0.1.
Genomic Locus	uniqID	chr	pos	rsID	p	#Ind. Sig. SNPs	Ind. Sig. SNPs
1	1:7879063:C:T	1	7879063	rs2797685	2.7e-10	1	rs2797685
2	1:67526029:A:G	1	67526029	rs12061545	1.8e-08	2	rs12061545, rs6656890
2	1:67627260:C:T	1	67627260	rs12041056	2.7e-08	6	rs12041056, rs10889657, rs11209018, rs11805303, rs12030948, rs11209032
2	1:67681669:G:T	1	67681669	rs7517847	1.6e-53	7	rs7517847, rs10889657, rs11209018, rs11805303, rs1343151, rs12045232, rs11209032
2	1:67705958:A:G	1	67705958	rs11209026	9.9e-65	4	rs11209026, rs6656890, rs12030948, rs1343151
2	1:67744601:A:G	1	67744601	rs6660226	1.5e-22	5	rs6660226, rs11805303, rs1343151, rs12045232, rs11209032
3	1:114377568:A:G	1	114377568	rs2476601	4.5e-09	1	rs2476601
4	1:155230131:C:T	1	155230131	rs1142287	1.3e-09	3	rs1142287, rs821551, rs867549
5	1:160830268:A:G	1	160830268	rs4656940	6.1e-07	1	rs4656940
6	1:172853460:C:T	1	172853460	rs7517810	1.5e-15	1	rs7517810
7	1:197727642:A:G	1	197727642	rs1998598	4.9e-09	1	rs1998598
8	1:200877562:A:C	1	200877562	rs7554511	1.6e-07	1	rs7554511
9	1:206939904:A:G	1	206939904	rs3024505	8.3e-09	1	rs3024505
10	2:25492467:A:G	2	25492467	rs13428812	1.4e-08	1	rs13428812
11	2:27742603:C:T	2	27742603	rs780093	0.00011	1	rs780093
12	2:43806918:C:T	2	43806918	rs10495903	7.7e-08	1	rs10495903
13	2:61224259:C:T	2	61224259	rs10181042	6.6e-09	1	rs10181042
14	2:103054449:A:G	2	103054449	rs2058660	1.6e-12	3	rs2058660, rs12712135, rs6724109
15	2:198896895:A:G	2	198896895	rs6738825	1.8e-07	1	rs6738825
16	2:231116874:C:T	2	231116874	rs7423615	4.6e-09	1	rs7423615
17	2:234152509:A:G	2	234152509	rs13432541	1.4e-09	3	rs13432541, rs4663396, rs11886745
17	2:234184417:A:G	2	234184417	rs3792109	6.7e-41	7	rs3792109, rs6431659, rs4663396, rs1000141, rs2241874, rs3792091, rs11679046
18	3:18706858:A:G	3	18706858	rs13073817	8.2e-07	1	rs13073817
19	3:49721532:A:G	3	49721532	rs3197999	6.2e-17	7	rs3197999, rs13434258, rs4410472, rs3924462, rs3749237, rs2352974, rs2240326
20	5:40401509:G:T	5	40401509	rs17234657	3.1e-31	3	rs17234657, rs10440635, rs704034
20	5:40410584:C:T	5	40410584	rs11742570	7e-36	9	rs11742570, rs4245975, rs7725523, rs1550761, rs11957215, rs6882351, rs10077544, rs10440635, rs10043301
20	5:40521648:A:G	5	40521648	rs1876143	2.2e-14	7	rs1876143, rs4245975, rs7725523, rs11957215, rs6882351, rs10440635, rs10043301
20	5:40597618:A:G	5	40597618	rs6869535	1.8e-09	4	rs6869535, rs11957215, rs10440635, rs10043301
20	5:40748268:A:G	5	40748268	rs2329353	1.4e-10	5	rs2329353, rs1550761, rs11957215, rs10077544, rs10065570
21	5:72551134:A:G	5	72551134	rs7702331	2e-06	1	rs7702331
22	5:96244549:C:T	5	96244549	rs2549794	4.5e-11	2	rs2549794, rs18059
23	5:130613600:C:T	5	130613600	rs11743851	1.2e-12	6	rs11743851, rs11746464, rs17674015, rs25887, rs39897, rs3749756
23	5:131732456:G:T	5	131732456	rs7705826	4.5e-08	5	rs7705826, rs156109, rs6897597, rs2285673, rs11745587
23	5:131784393:G:T	5	131784393	rs12521868	1.4e-20	15	rs12521868, rs11746464, rs17674015, rs25887, rs39897, rs3749756, rs7705189, rs156109, rs2073643, rs6897597, rs11242110, rs2285673, rs11745587, rs2548993, rs2070727
24	5:141479065:A:C	5	141479065	rs11167764	1.1e-09	2	rs11167764, rs11739961
25	5:150270420:A:G	5	150270420	rs7714584	7.8e-19	2	rs7714584, rs9324656
26	5:158787385:A:G	5	158787385	rs6556412	5.4e-14	1	rs6556412
26	5:158820844:A:G	5	158820844	rs9313808	1.3e-11	1	rs9313808
26	5:158849837:A:G	5	158849837	rs4921227	4.3e-10	1	rs4921227
26	5:158880032:C:T	5	158880032	rs7703043	4.1e-11	1	rs7703043
27	5:173279842:C:T	5	173279842	rs359457	5.2e-08	1	rs359457
28	6:3433318:G:T	6	3433318	rs17309827	6.2e-06	1	rs17309827
29	6:20728731:C:T	6	20728731	rs6908425	1.4e-08	2	rs6908425, rs7753109
30	6:90973159:A:C	6	90973159	rs1847472	3.6e-06	1	rs1847472
31	6:106435025:A:G	6	106435025	rs6568421	4.4e-08	1	rs6568421
32	6:159490436:C:T	6	159490436	rs212388	1.4e-07	1	rs212388
33	6:167406633:C:G	6	167406633	rs415890	2.5e-12	3	rs415890, rs9355610, rs12203510
34	7:50304461:C:T	7	50304461	rs1456896	1.2e-08	1	rs1456896
35	7:153487944:A:G	7	153487944	rs2098112	4.5e-15	1	rs2098112
36	8:126537570:A:G	8	126537570	rs4871611	1.5e-12	2	rs4871611, rs12676771
37	8:129567181:C:T	8	129567181	rs6651252	2.3e-06	1	rs6651252
38	9:4981602:A:C	9	4981602	rs10758669	1e-13	3	rs10758669, rs7849191, rs12347727
39	9:117552885:C:T	9	117552885	rs3810936	1e-15	2	rs3810936, rs7040029
39	9:117643362:C:T	9	117643362	rs13300483	5e-08	2	rs13300483, rs7040029
40	9:139266496:C:T	9	139266496	rs4077515	4.4e-19	4	rs4077515, rs563, rs10448340, rs8413
40	9:139369212:A:G	9	139369212	rs17567909	9e-09	1	rs17567909
41	10:6102012:C:T	10	6102012	rs12722489	8.5e-06	1	rs12722489
42	10:35535695:A:G	10	35535695	rs12242110	1.1e-09	1	rs12242110
43	10:59913151:C:T	10	59913151	rs1819658	1.4e-07	1	rs1819658
44	10:64445564:A:G	10	64445564	rs10761659	4.4e-22	6	rs10761659, rs7086136, rs729739, rs12766391, rs224135, rs224292
44	10:64470675:C:T	10	64470675	rs224136	3.4e-11	2	rs224136, rs224135
45	10:81060317:A:C	10	81060317	rs1250550	2e-10	1	rs1250550
46	10:101284237:G:T	10	101284237	rs4409764	2.3e-20	4	rs4409764, rs11190134, rs989979, rs989978
47	11:61557803:C:T	11	61557803	rs102275	7.2e-08	1	rs102275
48	11:64097233:A:G	11	64097233	rs694739	3.4e-07	1	rs694739
49	11:76301375:C:T	11	76301375	rs7927997	5.6e-13	1	rs7927997
50	12:40743830:A:G	12	40743830	rs4768234	1.1e-10	1	rs4768234
50	12:40792300:A:G	12	40792300	rs11564258	6.2e-21	2	rs11564258, rs11174631
51	13:43052880:A:G	13	43052880	rs2062305	2e-06	1	rs2062305
52	13:44457925:A:G	13	44457925	rs3764147	1.4e-10	1	rs3764147
53	14:69210199:A:G	14	69210199	rs4902642	2e-07	1	rs4902642
54	14:88472595:C:T	14	88472595	rs8005161	1.3e-08	1	rs8005161
55	15:67442596:C:T	15	67442596	rs17293632	1.4e-13	2	rs17293632, rs17293443
56	16:28490517:C:T	16	28490517	rs151181	1.1e-10	2	rs151181, rs2650492
57	16:50375955:C:T	16	50375955	rs4643314	2.3e-12	3	rs4643314, rs9922362, rs8047812
57	16:50508101:A:G	16	50508101	rs6500315	5.6e-10	2	rs6500315, rs12930566
57	16:50565970:A:G	16	50565970	rs1990623	1.8e-10	1	rs1990623
57	16:50692364:A:G	16	50692364	rs1109863	2.4e-19	3	rs1109863, rs8047853, rs9673419
57	16:50756881:A:G	16	50756881	rs2076756	4e-69	4	rs2076756, rs7194886, rs1077861, rs17314544
57	16:50757276:A:G	16	50757276	rs5743291	7.1e-10	2	rs5743291, rs17314544
58	17:32593665:A:G	17	32593665	rs3091315	1.7e-13	2	rs3091315, rs17809115
59	17:38040763:A:G	17	38040763	rs2872507	1.5e-09	1	rs2872507
60	17:40570772:A:C	17	40570772	rs11871801	2.5e-08	1	rs11871801
61	18:12809340:A:G	18	12809340	rs1893217	1.3e-14	4	rs1893217, rs10460003, rs9948472, rs12955302
62	19:1124835:A:G	19	1124835	rs740495	8.2e-12	2	rs740495, rs740495
63	19:10469975:A:C	19	10469975	rs12720356	9.2e-10	1	rs12720356
63	19:10512911:A:G	19	10512911	rs11879191	1e-08	1	rs11879191
64	19:33757062:C:T	19	33757062	rs736289	2.7e-07	1	rs736289
65	19:49214274:A:G	19	49214274	rs281379	8.6e-10	1	rs281379
66	20:62349586:A:G	20	62349586	rs4809330	2.5e-12	4	rs4809330, rs310672, rs909334, rs2297441
67	21:16812552:A:C	21	16812552	rs1736020	9.3e-12	2	rs1736020, rs2823286
68	21:45615023:A:G	21	45615023	rs2838519	2.1e-14	1	rs2838519
69	22:21928641:A:G	22	21928641	rs181359	6.3e-13	1	rs181359
70	22:30592487:C:G	22	30592487	rs713875	5.7e-09	1	rs713875
71	22:39659773:C:T	22	39659773	rs2413583	1.7e-10	1	rs2413583
