# Supplementary material for: Functional mapping and annotation of genetic associations with FUMA
Source: Nat Commun. 2017 Nov 28;8:1826. doi: 10.1038/s41467-017-01261-5 (PMC5705698; doi:10.1038/s41467-017-01261-5)
Supplement: Supplementary file 13 — Supplementary Data 10 [file 41467_2017_1261_MOESM13_ESM.xlsx]

## Sheet: Supplementary Data 10
Supplementary Data 10. Genomic risk loci of interest from CD GWAS chr, bp, p: chromosome, position and GWAS P-value of the top lead SNP (SNP with the minimum P-value) in the genomic locus. #SNPs in LD: The total number of unique SNPs which are in LD with one of the independent lead SNPs merged into the corresponding genomic loci. This includes the SNPs that are not available in the input of GWAS …
Genomic Locus	uniqID	rsID	chr	pos	p	start	end	#SNPs in LD	#GWAS SNPs in LD	#Ind. Sig. SNPs	Ind. Sig. SNPs	#Lead SNPs	Lead SNPs
1	1:7879063:C:T	rs2797685	1	7879063	2.7e-10	7822723	7906008	23	5	1	rs2797685	1	rs2797685
2	1:67705958:A:G	rs11209026	1	67705958	9.9e-65	67362595	67766926	262	47	13	rs12061545, rs6656890, rs12041056, rs10889657, rs11209018, rs11805303, rs12030948, rs11209032, rs7517847, rs1343151, rs12045232, rs11209026, rs6660226	5	rs12061545, rs12041056, rs7517847, rs11209026, rs6660226
3	1:114377568:A:G	rs2476601	1	114377568	4.5e-09	114303808	114377568	2	2	1	rs2476601	1	rs2476601
4	1:155230131:C:T	rs1142287	1	155230131	1.3e-09	155199315	156016356	307	64	3	rs1142287, rs821551, rs867549	1	rs1142287
5	1:160830268:A:G	rs4656940	1	160830268	6.1e-07	160801046	160836928	48	10	1	rs4656940	1	rs4656940
6	1:172853460:C:T	rs7517810	1	172853460	1.5e-15	172807254	172871681	52	10	1	rs7517810	1	rs7517810
7	1:197727642:A:G	rs1998598	1	197727642	4.9e-09	197342686	197784249	61	11	1	rs1998598	1	rs1998598
8	1:200877562:A:C	rs7554511	1	200877562	1.6e-07	200870754	201024059	68	13	1	rs7554511	1	rs7554511
9	1:206939904:A:G	rs3024505	1	206939904	8.3e-09	206939904	206968955	7	1	1	rs3024505	1	rs3024505
10	2:25492467:A:G	rs13428812	2	25492467	1.4e-08	25488819	25506107	9	2	1	rs13428812	1	rs13428812
11	2:27742603:C:T	rs780093	2	27742603	0.00011	27598097	27752871	14	2	1	rs780093	1	rs780093
12	2:43806918:C:T	rs10495903	2	43806918	7.7e-08	43469615	43850357	293	35	1	rs10495903	1	rs10495903
13	2:61224259:C:T	rs10181042	2	61224259	6.6e-09	61186829	61231014	25	6	1	rs10181042	1	rs10181042
14	2:103054449:A:G	rs2058660	2	103054449	1.6e-12	102917234	103188785	305	39	3	rs2058660, rs12712135, rs6724109	1	rs2058660
15	2:198896895:A:G	rs6738825	2	198896895	1.8e-07	198389172	198954774	205	51	1	rs6738825	1	rs6738825
16	2:231116874:C:T	rs7423615	2	231116874	4.6e-09	231083171	231171423	42	9	1	rs7423615	1	rs7423615
17	2:234184417:A:G	rs3792109	2	234184417	6.7e-41	234142691	234303405	208	48	9	rs13432541, rs4663396, rs11886745, rs3792109, rs6431659, rs1000141, rs2241874, rs3792091, rs11679046	2	rs13432541, rs3792109
18	3:18706858:A:G	rs13073817	3	18706858	8.2e-07	18610175	18706858	42	12	1	rs13073817	1	rs13073817
19	3:49721532:A:G	rs3197999	3	49721532	6.2e-17	48446237	50209053	732	154	7	rs3197999, rs13434258, rs4410472, rs3924462, rs3749237, rs2352974, rs2240326	1	rs3197999
20	5:40410584:C:T	rs11742570	5	40410584	7e-36	40288878	40899159	704	93	15	rs17234657, rs10440635, rs704034, rs11742570, rs4245975, rs7725523, rs1550761, rs11957215, rs6882351, rs10077544, rs10043301, rs1876143, rs6869535, rs2329353, rs10065570	5	rs17234657, rs11742570, rs1876143, rs6869535, rs2329353
21	5:72551134:A:G	rs7702331	5	72551134	2e-06	72512048	72559339	28	4	1	rs7702331	1	rs7702331
22	5:96244549:C:T	rs2549794	5	96244549	4.5e-11	96200770	96373750	256	32	2	rs2549794, rs18059	1	rs2549794
23	5:131784393:G:T	rs12521868	5	131784393	1.4e-20	129776565	131835395	394	113	17	rs11743851, rs11746464, rs17674015, rs25887, rs39897, rs3749756, rs7705826, rs156109, rs6897597, rs2285673, rs11745587, rs12521868, rs7705189, rs2073643, rs11242110, rs2548993, rs2070727	3	rs11743851, rs7705826, rs12521868
24	5:141479065:A:C	rs11167764	5	141479065	1.1e-09	141435466	141542709	110	14	2	rs11167764, rs11739961	1	rs11167764
25	5:150270420:A:G	rs7714584	5	150270420	7.8e-19	150169843	150338714	236	20	2	rs7714584, rs9324656	1	rs7714584
26	5:158787385:A:G	rs6556412	5	158787385	5.4e-14	158764177	158944085	87	17	4	rs6556412, rs9313808, rs4921227, rs7703043	4	rs6556412, rs9313808, rs4921227, rs7703043
27	5:173279842:C:T	rs359457	5	173279842	5.2e-08	173279808	173288534	4	2	1	rs359457	1	rs359457
28	6:3433318:G:T	rs17309827	6	3433318	6.2e-06	3416922	3445671	68	10	1	rs17309827	1	rs17309827
29	6:20728731:C:T	rs6908425	6	20728731	1.4e-08	20640871	20835260	23	7	2	rs6908425, rs7753109	1	rs6908425
30	6:90973159:A:C	rs1847472	6	90973159	3.6e-06	90809639	91014029	84	15	1	rs1847472	1	rs1847472
31	6:106435025:A:G	rs6568421	6	106435025	4.4e-08	106435025	106442096	4	2	1	rs6568421	1	rs6568421
32	6:159490436:C:T	rs212388	6	159490436	1.4e-07	159489791	159515309	12	3	1	rs212388	1	rs212388
33	6:167406633:C:G	rs415890	6	167406633	2.5e-12	167360389	167544278	368	48	3	rs415890, rs9355610, rs12203510	1	rs415890
34	7:50304461:C:T	rs1456896	7	50304461	1.2e-08	50257634	50323174	25	5	1	rs1456896	1	rs1456896
35	7:153487944:A:G	rs2098112	7	153487944	4.5e-15	153451274	153497853	100	4	1	rs2098112	1	rs2098112
36	8:126537570:A:G	rs4871611	8	126537570	1.5e-12	126529074	126565413	20	4	2	rs4871611, rs12676771	1	rs4871611
37	8:129567181:C:T	rs6651252	8	129567181	2.3e-06	129537746	129571140	70	11	1	rs6651252	1	rs6651252
38	9:4981602:A:C	rs10758669	9	4981602	1e-13	4981602	5268264	428	55	3	rs10758669, rs7849191, rs12347727	1	rs10758669
39	9:117552885:C:T	rs3810936	9	117552885	1e-15	117538334	117692882	37	13	3	rs3810936, rs7040029, rs13300483	2	rs3810936, rs13300483
40	9:139266496:C:T	rs4077515	9	139266496	4.4e-19	139257147	139403280	169	33	5	rs4077515, rs563, rs10448340, rs8413, rs17567909	2	rs4077515, rs17567909
41	10:6102012:C:T	rs12722489	10	6102012	8.5e-06	6038478	6125322	33	4	1	rs12722489	1	rs12722489
42	10:35535695:A:G	rs12242110	10	35535695	1.1e-09	35268132	35554054	312	40	1	rs12242110	1	rs12242110
43	10:59913151:C:T	rs1819658	10	59913151	1.4e-07	59901559	60054487	292	31	1	rs1819658	1	rs1819658
44	10:64445564:A:G	rs10761659	10	64445564	4.4e-22	64387108	64629705	186	43	7	rs10761659, rs7086136, rs729739, rs12766391, rs224135, rs224292, rs224136	2	rs10761659, rs224136
45	10:81060317:A:C	rs1250550	10	81060317	2e-10	81042475	81067480	15	1	1	rs1250550	1	rs1250550
46	10:101284237:G:T	rs4409764	10	101284237	2.3e-20	101271789	101327851	98	26	4	rs4409764, rs11190134, rs989979, rs989978	1	rs4409764
47	11:61557803:C:T	rs102275	11	61557803	7.2e-08	61543499	61624181	54	15	1	rs102275	1	rs102275
48	11:64097233:A:G	rs694739	11	64097233	3.4e-07	64012910	64141771	57	8	1	rs694739	1	rs694739
49	11:76301375:C:T	rs7927997	11	76301375	5.6e-13	76270683	76302073	21	4	1	rs7927997	1	rs7927997
50	12:40792300:A:G	rs11564258	12	40792300	6.2e-21	40337163	40986579	505	20	3	rs4768234, rs11564258, rs11174631	2	rs4768234, rs11564258
51	13:43052880:A:G	rs2062305	13	43052880	2e-06	42951449	43055002	44	6	1	rs2062305	1	rs2062305
52	13:44457925:A:G	rs3764147	13	44457925	1.4e-10	44413467	44490181	25	3	1	rs3764147	1	rs3764147
53	14:69210199:A:G	rs4902642	14	69210199	2e-07	69210199	69226931	2	1	1	rs4902642	1	rs4902642
54	14:88472595:C:T	rs8005161	14	88472595	1.3e-08	88404343	88506864	25	4	1	rs8005161	1	rs8005161
55	15:67442596:C:T	rs17293632	15	67442596	1.4e-13	67437863	67468285	23	6	2	rs17293632, rs17293443	1	rs17293632
56	16:28490517:C:T	rs151181	16	28490517	1.1e-10	28298418	28919341	346	29	2	rs151181, rs2650492	1	rs151181
57	16:50756881:A:G	rs2076756	16	50756881	4e-69	50339668	50845533	179	61	14	rs4643314, rs9922362, rs8047812, rs6500315, rs12930566, rs1990623, rs1109863, rs8047853, rs9673419, rs2076756, rs7194886, rs1077861, rs17314544, rs5743291	6	rs4643314, rs6500315, rs1990623, rs1109863, rs2076756, rs5743291
58	17:32593665:A:G	rs3091315	17	32593665	1.7e-13	32516704	32640025	53	12	2	rs3091315, rs17809115	1	rs3091315
59	17:38040763:A:G	rs2872507	17	38040763	1.5e-09	37903731	38089717	112	24	1	rs2872507	1	rs2872507
60	17:40570772:A:C	rs11871801	17	40570772	2.5e-08	40568094	40690118	58	7	1	rs11871801	1	rs11871801
61	18:12809340:A:G	rs1893217	18	12809340	1.3e-14	12744692	12886441	81	10	4	rs1893217, rs10460003, rs9948472, rs12955302	1	rs1893217
62	19:1124835:A:G	rs740495	19	1124835	8.2e-12	1106477	1128312	10	2	2	rs740495, rs740495	1	rs740495
63	19:10469975:A:C	rs12720356	19	10469975	9.2e-10	10408439	10602180	56	5	2	rs12720356, rs11879191	2	rs12720356, rs11879191
64	19:33757062:C:T	rs736289	19	33757062	2.7e-07	33757062	33757155	2	1	1	rs736289	1	rs736289
65	19:49214274:A:G	rs281379	19	49214274	8.6e-10	49168942	49250239	68	14	1	rs281379	1	rs281379
66	20:62349586:A:G	rs4809330	20	62349586	2.5e-12	62198236	62387417	181	21	4	rs4809330, rs310672, rs909334, rs2297441	1	rs4809330
67	21:16812552:A:C	rs1736020	21	16812552	9.3e-12	16784168	16841303	76	15	2	rs1736020, rs2823286	1	rs1736020
68	21:45615023:A:G	rs2838519	21	45615023	2.1e-14	45611686	45633388	29	8	1	rs2838519	1	rs2838519
69	22:21928641:A:G	rs181359	22	21928641	6.3e-13	21910280	21985094	95	25	1	rs181359	1	rs181359
70	22:30592487:C:G	rs713875	22	30592487	5.7e-09	30269907	30592487	27	8	1	rs713875	1	rs713875
71	22:39659773:C:T	rs2413583	22	39659773	1.7e-10	39659773	39735087	10	2	1	rs2413583	1	rs2413583
