# Supplementary material for: Functional mapping and annotation of genetic associations with FUMA
Source: Nat Commun. 2017 Nov 28;8:1826. doi: 10.1038/s41467-017-01261-5 (PMC5705698; doi:10.1038/s41467-017-01261-5)
Supplement: Supplementary file 14 — Supplementary Data 11 [file 41467_2017_1261_MOESM14_ESM.xlsx]

## Sheet: Supplementary Data 11
Supplementary Data 11. Prioirtized genes from CD GWAS by functional mapping Genomic locus: The index of genomic risk loci matched with S. Data 10. candidate: "KNOWN" if the gene is reported in the original GWAS study, "NOVEL" otherwise type: gene biotype obtained from Ensembl BioMart pLI: pLI score obtained from ExAC database. The probability of being loss-of-function intolerant. ncRVIS: Non-codi…
ENSG ID	symbol	entrezID	HUGO	candidates	GenomicLocus	chr	start	end	strand	type	pLI	ncRVIS	posMapSNPs	posMapMaxCADD	eqtlMapSNPs	eqtlMapminP	eqtlMapminQ	eqtlMapts	eqtlDirection	ciMap	ciMapts	ciMapOnly	minGwasP	IndSigSNPs
ENSG00000049246	PER3	8863	PER3	NOVEL	1	1	7844380	7905237	1	protein_coding	2.19068e-10	-0.648392	1	12.65	0	NA	NA	NA	NA	No	NA	0	2.8e-10	rs2797685
ENSG00000116704	SLC35D1	23169	SLC35D1	NOVEL	2	1	67465015	67519782	-1	protein_coding	0.0018542	-1.06354	0	0	20	1.19907e-10	0.000333874	Whole_Blood, Stomach	NA	Yes	Liver	0	2.2e-15	rs6656890, rs12061545, rs12041056, rs11209018
ENSG00000162594	IL23R	149233	IL23R	KNOWN	2	1	67632083	67725662	1	protein_coding	0.0064953	-0.125875	2	32	0	NA	NA	NA	NA	Yes	Liver	0	9.9e-65	rs6656890, rs12041056, rs11209018, rs11209026
ENSG00000169231	THBS3	7059	THBS3	NOVEL	4	1	155165379	155178842	-1	protein_coding	1.20601e-08	-0.314766	0	0	226	2.17655e-16	0.000333874	Whole_Blood, Colon_Transverse	NA	No	NA	0	1.3e-09	rs1142287, rs821551, rs867549
ENSG00000177628	GBA	2629	GBA	NOVEL	4	1	155204243	155214490	-1	protein_coding	0.0340405	-0.785048	0	0	247	4.04997e-17	0.000333874	Whole_Blood, Colon_Transverse	NA	No	NA	0	1.3e-09	rs1142287, rs821551, rs867549
ENSG00000132718	SYT11	23208	SYT11	NOVEL	4	1	155829300	155854990	1	protein_coding	0.80174	-1.92443	0	0	3	1.44415e-05	0.0479629	Whole_Blood	NA	Yes	Liver	0	1.1e-08	rs1142287, rs821551, rs867549
ENSG00000151414	NEK7	140609	NEK7	NOVEL	7	1	198126093	198291550	1	protein_coding	0.707658	-0.580228	0	0	2	4.41575e-06	0.0315861	Stomach	NA	Yes	Liver	0	1.7e-08	rs1998598
ENSG00000163362	C1orf106	55765	C1orf106	KNOWN	8	1	200860176	200884863	1	protein_coding	0.555283	0.339411	1	14.54	0	NA	NA	NA	NA	No	NA	0	NA	rs7554511
ENSG00000115216	NRBP1	29959	NRBP1	NOVEL	11	2	27650657	27665126	1	protein_coding	0.999549	-1.38971	0	0	6	3.73925e-09	0.000333874	Whole_Blood	NA	No	NA	0	0.0001	rs780093
ENSG00000157992	KRTCAP3	200634	KRTCAP3	NOVEL	11	2	27665233	27669348	1	protein_coding	0.0445235	NA	0	0	5	7.04432e-07	0.000333874	Whole_Blood	NA	No	NA	0	NA	rs780093
ENSG00000115970	THADA	63892	THADA	KNOWN	12	2	43393800	43823185	-1	protein_coding	1.24008e-28	-0.3799	2	23.5	0	NA	NA	NA	NA	No	NA	0	1.6e-06	rs10495903
ENSG00000173209	AHSA2	130872	AHSA2	NOVEL	13	2	61404553	61418338	1	protein_coding	5.61438e-06	-0.34552	0	0	25	1.51072e-18	0.000333874	Whole_Blood, Colon_Sigmoid, Colon_Transverse, Stomach	NA	No	NA	0	6.6e-09	rs10181042
ENSG00000115604	IL18R1	8809	IL18R1	KNOWN	14	2	102927989	103015218	1	protein_coding	5.02098e-07	0.218567	0	0	39	4.66803e-06	0.000900013	Whole_Blood	NA	Yes	Liver	0	2.2e-12	rs12712135, rs2058660
ENSG00000115607	IL18RAP	8807	IL18RAP	KNOWN	14	2	103035149	103069025	1	protein_coding	0.366507	0.797204	0	0	269	1.63446e-31	0.000333874	Whole_Blood	NA	No	NA	0	1.6e-12	rs12712135, rs2058660, rs6724109
ENSG00000115896	PLCL1	5334	PLCL1	KNOWN	15	2	198669426	199437305	1	protein_coding	0.0110524	NA	1	26.1	193	1.37271e-23	0.000333874	Whole_Blood	NA	No	NA	0	1.8e-07	rs6738825
ENSG00000008300	CELSR3	1951	CELSR3	NOVEL	19	3	48673902	48700348	-1	protein_coding	0.999656	-0.878908	2	21.9	0	NA	NA	NA	NA	No	NA	0	2.4e-05	rs13434258
ENSG00000213672	NCKIPSD	51517	NCKIPSD	NOVEL	19	3	48701364	48723797	-1	protein_coding	0.00713136	-0.551018	0	0	81	2.05694e-09	0.000333874	Whole_Blood, Colon_Transverse, Stomach	NA	No	NA	0	2.1e-14	rs13434258, rs3924462, rs3749237
ENSG00000178252	WDR6	11180	WDR6	NOVEL	19	3	49044495	49053386	1	protein_coding	9.19648e-07	-0.0589495	0	0	281	7.76199e-13	0.000333874	Whole_Blood, Colon_Transverse, Small_Intestine_Terminal_Ileum, Stomach	NA	No	NA	0	2.1e-14	rs13434258, rs3924462, rs3749237
ENSG00000172046	USP19	10869	USP19	NOVEL	19	3	49145479	49158371	-1	protein_coding	0.999992	-0.429633	1	25.4	0	NA	NA	NA	NA	No	NA	0	NA	rs13434258
ENSG00000114316	USP4	7375	USP4	NOVEL	19	3	49315264	49378145	-1	protein_coding	6.20194e-07	NA	1	13.72	0	NA	NA	NA	NA	No	NA	0	NA	rs4410472
ENSG00000233276	GPX1	2876	GPX1	KNOWN	19	3	49394609	49396033	-1	protein_coding	0.00693165	-0.616399	1	19.43	16	1.24772e-05	0.0283498	Colon_Sigmoid	NA	No	NA	0	6.8e-07	rs2240326, rs3197999
ENSG00000145020	AMT	275	AMT	NOVEL	19	3	49454211	49460186	-1	protein_coding	0.000569475	-0.0226371	1	16.22	135	6.40869e-11	0.000333874	Whole_Blood, Colon_Transverse, Stomach	NA	No	NA	0	2.1e-14	rs3924462, rs3749237, rs3197999
ENSG00000164061	BSN	8927	BSN	KNOWN	19	3	49591922	49708978	1	protein_coding	1	-1.28511	1	16.61	0	NA	NA	NA	NA	Yes	Liver	0	1.3e-16	rs3924462, rs3197999
ENSG00000173531	MST1	4485	MST1	KNOWN	19	3	49721380	49726934	-1	protein_coding	1.72736e-10	0.158165	2	25.5	0	NA	NA	NA	NA	No	NA	0	6.2e-17	rs3197999
ENSG00000164068	RNF123	63891	RNF123	NOVEL	19	3	49726932	49758962	1	protein_coding	0.969715	-0.461991	2	14.39	66	5.33179e-08	0.000924705	Colon_Sigmoid, Stomach	NA	No	NA	0	1.2e-11	rs2352974, rs3749237
ENSG00000182179	UBA7	7318	UBA7	NOVEL	19	3	49842640	49851379	-1	protein_coding	2.68228e-14	-0.315381	0	0	390	5.89048e-22	0.000333874	Whole_Blood, Colon_Transverse, Stomach	NA	No	NA	0	6.2e-17	rs3197999, rs3749237, rs2352974, rs2240326
ENSG00000164076	CAMKV	79012	CAMKV	NOVEL	19	3	49895421	49907655	-1	protein_coding	0.996846	-0.638323	0	0	66	4.05921e-09	0.000924705	Small_Intestine_Terminal_Ileum, Stomach	NA	No	NA	0	3.7e-07	rs2240326
ENSG00000004534	RBM6	10180	RBM6	NOVEL	19	3	49977440	50137478	1	protein_coding	1	-0.685653	0	0	398	5.12291e-46	0.000333874	Whole_Blood, Colon_Sigmoid, Colon_Transverse, Small_Intestine_Terminal_Ileum, Stomach	NA	No	NA	0	6.2e-17	rs4410472, rs3924462, rs3197999, rs3749237, rs2352974, rs2240326
ENSG00000114738	MAPKAPK3	7867	MAPKAPK3	NOVEL	19	3	50648951	50686720	1	protein_coding	2.71041e-06	0.0772686	0	0	1	2.52337e-05	0.000333874	Whole_Blood	NA	No	NA	0	NA	rs2352974, rs2240326
ENSG00000164307	ERAP1	51752	ERAP1	NOVEL	22	5	96096521	96143803	-1	protein_coding	9.9901e-18	0.30749	0	0	4	1.20416e-06	0.000333874	Whole_Blood	NA	Yes	Liver	0	3.4e-08	rs2549794
ENSG00000164308	ERAP2	64167	ERAP2	KNOWN	22	5	96211643	96255420	1	protein_coding	3.18437e-22	1.97532	2	15.73	246	2.99977e-111	0.000333874	Whole_Blood, Colon_Sigmoid, Colon_Transverse, Small_Intestine_Terminal_Ileum, Stomach	NA	Yes	Liver	0	4.5e-11	rs2549794, rs18059
ENSG00000164398	ACSL6	23305	ACSL6	NOVEL	23	5	131142683	131347936	-1	protein_coding	0.0885623	-1.29258	0	0	70	4.62583e-07	0.00110411	Colon_Sigmoid	NA	Yes	Liver	0	5.3e-16	rs11743851, rs11746464, rs17674015, rs3749756, rs7705189, rs2073643, rs12521868
ENSG00000197208	SLC22A4	6583	SLC22A4	KNOWN	23	5	131630136	131679899	1	protein_coding	4.64079e-06	-0.515619	1	12.57	0	NA	NA	NA	NA	No	NA	0	7e-07	rs11242110
ENSG00000197375	SLC22A5	6584	SLC22A5	KNOWN	23	5	131705444	131731306	1	protein_coding	4.9e-09	0.858089	0	0	225	1.16533e-21	0.000333874	Whole_Blood, Colon_Transverse, Stomach	NA	No	NA	0	1.4e-20	rs11743851, rs11746464, rs17674015, rs3749756, rs7705189, rs156109, rs2073643, rs6897597, rs11242110, rs2285673, rs12521868, rs11745587, rs2548993
ENSG00000197536	C5orf56	441108	C5orf56	NOVEL	23	5	131746328	131811736	1	protein_coding	0.107649	NA	0	0	19	3.28241e-07	0.00170317	Whole_Blood	NA	Yes	Liver	0	2.6e-20	rs2285673, rs12521868, rs2548993, rs2070727
ENSG00000131507	NDFIP1	80762	NDFIP1	KNOWN	24	5	141488070	141534005	1	protein_coding	0.920197	-0.0181274	0	0	57	4.94815e-07	0.0100147	Whole_Blood	NA	No	NA	0	4.2e-09	rs11739961
ENSG00000237693	IRGM	345611	IRGM	KNOWN	25	5	150226085	150280298	1	protein_coding	NA	4.13942	0	0	108	2.15257e-08	0.000333874	Whole_Blood	NA	No	NA	0	7.8e-19	rs9324656, rs7714584
ENSG00000071242	RPS6KA2	6196	RPS6KA2	NOVEL	33	6	166822852	167319939	-1	protein_coding	0.0847009	-1.32533	0	0	3	7.83381e-07	0.000333874	Whole_Blood	NA	No	NA	0	2.7e-07	rs415890
ENSG00000026297	RNASET2	8635	RNASET2	NOVEL	33	6	167342992	167370679	-1	protein_coding	0.00948041	0.087915	0	0	356	4.70796e-46	0.000333874	Whole_Blood, Stomach	NA	No	NA	0	2.5e-12	rs9355610, rs415890, rs12203510
ENSG00000213066	FGFR1OP	11116	FGFR1OP	NOVEL	33	6	167412670	167466201	1	protein_coding	0.710818	2.03149	0	0	8	6.77151e-08	0.000900013	Whole_Blood	NA	Yes	Liver	0	3e-12	rs415890, rs12203510
ENSG00000096968	JAK2	3717	JAK2	KNOWN	38	9	4985033	5128183	1	protein_coding	0.969035	-1.00501	1	15.07	0	NA	NA	NA	NA	Yes	Liver	0	7e-10	rs12347727
ENSG00000181634	TNFSF15	9966	TNFSF15	KNOWN	39	9	117546915	117568406	-1	protein_coding	0.364139	-1.40369	0	0	16	1.08366e-08	0.000333874	Whole_Blood	NA	Yes	Liver	0	2.3e-14	rs7040029, rs13300483, rs3810936
ENSG00000213221	DNLZ	728489	DNLZ	NOVEL	40	9	139253932	139258241	-1	protein_coding	0.00894156	NA	0	0	1	7.82291e-08	0.000333874	Whole_Blood	NA	No	NA	0	NA	rs4077515, rs8413
ENSG00000187796	CARD9	64170	CARD9	KNOWN	40	9	139256355	139268133	-1	protein_coding	2.29038e-11	-0.487533	1	13.11	154	6.32799e-19	0.000333874	Whole_Blood	NA	No	NA	0	4.4e-19	rs4077515, rs563, rs10448340, rs8413
ENSG00000165684	SNAPC4	6621	SNAPC4	KNOWN	40	9	139270029	139293249	-1	protein_coding	2.00809e-21	-0.0340426	1	20.2	5	1.77697e-06	0.000333874	Whole_Blood	NA	No	NA	0	3.5e-18	rs4077515, rs17567909
ENSG00000165689	SDCCAG3	10807	SDCCAG3	NOVEL	40	9	139296377	139305061	-1	protein_coding	1.3777e-07	NA	0	0	121	3.06478e-15	0.000333874	Whole_Blood, Colon_Transverse, Stomach	NA	No	NA	0	4.4e-19	rs4077515, rs563, rs10448340, rs8413
ENSG00000148384	INPP5E	56623	INPP5E	NOVEL	40	9	139323071	139334274	-1	protein_coding	0.388564	NA	1	16.89	4	3.12233e-06	0.0196488	Whole_Blood, Colon_Sigmoid	NA	No	NA	0	NA	rs4077515, rs8413, rs10448340
ENSG00000148396	SEC16A	9919	SEC16A	NOVEL	40	9	139334549	139372141	-1	protein_coding	0.687007	0.348029	1	21.8	154	2.36228e-27	0.000333874	Whole_Blood, Stomach	NA	No	NA	0	4.4e-19	rs4077515, rs563, rs10448340, rs8413
ENSG00000196366	C9orf163	158055	C9orf163	NOVEL	40	9	139377947	139380518	1	protein_coding	0.0550466	NA	1	22.1	0	NA	NA	NA	NA	No	NA	0	NA	rs10448340
ENSG00000108094	CUL2	8453	CUL2	NOVEL	42	10	35297479	35379570	-1	protein_coding	0.999998	-0.164526	1	17.44	0	NA	NA	NA	NA	No	NA	0	NA	rs12242110
ENSG00000151151	IPMK	253430	IPMK	NOVEL	43	10	59951278	60027694	-1	protein_coding	0.426106	-0.375573	0	0	284	3.71469e-12	0.000333874	Whole_Blood	NA	No	NA	0	1.4e-07	rs1819658
ENSG00000122873	CISD1	55847	CISD1	NOVEL	43	10	60028818	60049346	1	protein_coding	0.464701	-0.204908	0	0	284	1.45309e-35	0.000333874	Whole_Blood, Colon_Sigmoid, Colon_Transverse	NA	No	NA	0	1.4e-07	rs1819658
ENSG00000119919	NKX2-3	159296	NKX2-3	KNOWN	46	10	101292690	101296278	1	protein_coding	0.802089	-0.0957717	1	15.6	0	NA	NA	NA	NA	No	NA	0	NA	rs4409764
ENSG00000134825	TMEM258	746	TMEM258	NOVEL	47	11	61535973	61560274	-1	protein_coding	0.000864646	0.122739	0	0	28	9.87678e-08	0.00144434	Whole_Blood	NA	No	NA	0	7.2e-08	rs102275
ENSG00000134824	FADS2	9415	FADS2	NOVEL	47	11	61560452	61634826	1	protein_coding	0.990052	-0.476246	0	0	52	7.62707e-38	0.000333874	Whole_Blood, Colon_Sigmoid, Colon_Transverse, Small_Intestine_Terminal_Ileum	NA	No	NA	0	7.2e-08	rs102275
ENSG00000149485	FADS1	3992	FADS1	KNOWN	47	11	61567099	61596790	-1	protein_coding	0.383801	-0.763753	0	0	25	5.34822e-10	0.000924705	Stomach	NA	No	NA	0	5.3e-07	rs102275
ENSG00000168071	CCDC88B	283234	CCDC88B	NOVEL	48	11	64107695	64125006	1	protein_coding	0.000929045	0.920183	3	13.13	0	NA	NA	NA	NA	No	NA	0	NA	rs694739
ENSG00000188906	LRRK2	120892	LRRK2	KNOWN	50	12	40590546	40763087	1	protein_coding	7.5565e-14	0.307115	1	24.7	0	NA	NA	NA	NA	Yes	Liver	0	1.7e-17	rs4768234, rs11564258
ENSG00000205592	MUC19	283463	MUC19	KNOWN	50	12	40787197	40964632	1	protein_coding	NA	NA	6	22.6	0	NA	NA	NA	NA	Yes	Liver	0	1.1e-10	rs4768234, rs11564258
ENSG00000188322	SBK1	388228	SBK1	NOVEL	56	16	28303840	28335170	1	protein_coding	0.437577	0.472517	0	0	10	2.57146e-07	0.00783189	Colon_Transverse	NA	No	NA	0	7.4e-10	rs151181
ENSG00000198156	NPIPB6	728741	NPIPB6	NOVEL	56	16	28353876	28374829	-1	protein_coding	0.636137	-0.629005	0	0	243	4.63215e-08	0.000900013	Whole_Blood, Colon_Transverse	NA	No	NA	0	1.1e-10	rs151181
ENSG00000205609	EIF3CL	728689	EIF3CL	NOVEL	56	16	28390900	28415200	-1	protein_coding	NA	-0.717156	0	0	160	1.5578e-09	0.000333874	Whole_Blood, Stomach	NA	No	NA	0	1.1e-10	rs2650492, rs151181
ENSG00000188603	CLN3	1201	CLN3	NOVEL	56	16	28477983	28506896	-1	protein_coding	9.99316e-07	NA	0	0	17	2.18442e-06	0.000333874	Whole_Blood	NA	No	NA	0	NA	rs151181
ENSG00000197272	IL27	246778	IL27	KNOWN	56	16	28510683	28523372	-1	protein_coding	0.927793	-0.19185	1	23.5	0	NA	NA	NA	NA	No	NA	0	NA	rs151181
ENSG00000176476	CCDC101	112869	SGF29	NOVEL	56	16	28565236	28603111	1	protein_coding	0.867208	-0.543805	0	0	11	1.71024e-06	0.000333874	Whole_Blood	NA	No	NA	0	NA	rs151181
ENSG00000197165	SULT1A2	6799	SULT1A2	KNOWN	56	16	28603264	28608430	-1	protein_coding	1.83502e-08	1.08454	1	26	295	9.74471e-62	0.000333874	Whole_Blood, Stomach	NA	No	NA	0	1.1e-10	rs2650492, rs151181
ENSG00000196502	SULT1A1	6817	SULT1A1	KNOWN	56	16	28616903	28634946	-1	protein_coding	2.23676e-09	NA	0	0	267	3.64169e-13	0.000333874	Whole_Blood, Stomach	NA	No	NA	0	1.1e-10	rs2650492, rs151181
ENSG00000255524	NPIPB8	728734	NPIPB8	NOVEL	56	16	28648975	28670003	1	protein_coding	0.0142295	NA	1	23.2	0	NA	NA	NA	NA	No	NA	0	NA	rs151181
ENSG00000184110	EIF3C	8663	EIF3C	KNOWN	56	16	28699879	28747051	1	protein_coding	0.343303	-0.796798	0	0	57	1.22494e-08	0.000333874	Whole_Blood	NA	No	NA	0	1.1e-10	rs2650492, rs151181
ENSG00000178952	TUFM	7284	TUFM	NOVEL	56	16	28853732	28857729	-1	protein_coding	0.651456	-0.298214	0	0	295	1.15889e-79	0.000333874	Whole_Blood, Colon_Sigmoid, Colon_Transverse	NA	No	NA	0	1.1e-10	rs2650492, rs151181
ENSG00000178188	SH2B1	25970	SH2B1	KNOWN	56	16	28857921	28885526	1	protein_coding	0.95683	-1.07205	0	0	73	2.51121e-07	0.000900013	Whole_Blood	NA	No	NA	0	1.1e-10	rs151181
ENSG00000176953	NFATC2IP	84901	NFATC2IP	NOVEL	56	16	28962128	28978418	1	protein_coding	0.00232735	-0.714147	0	0	57	2.80957e-06	0.00456223	Colon_Transverse	NA	No	NA	0	4e-09	rs151181
ENSG00000169682	SPNS1	83985	SPNS1	NOVEL	56	16	28985542	28995869	1	protein_coding	NA	-0.263577	0	0	282	6.11608e-14	0.000333874	Whole_Blood	NA	No	NA	0	1.1e-10	rs151181
ENSG00000121281	ADCY7	113	ADCY7	NOVEL	57	16	50280048	50352046	1	protein_coding	0.0177212	-0.627247	1	16.29	0	NA	NA	NA	NA	Yes	Liver	0	9.1e-28	rs7194886, rs17314544, rs9922362
ENSG00000166164	BRD7	29117	BRD7	NOVEL	57	16	50347398	50402845	-1	protein_coding	0.944865	NA	0	0	16	1.9659e-19	0.000333874	Whole_Blood	NA	No	NA	0	2.3e-12	rs4643314, rs8047812
ENSG00000167207	NOD2	64127	NOD2	KNOWN	57	16	50727514	50766988	1	protein_coding	5.52077e-19	0.20794	0	0	25	6.30809e-19	0.000333874	Whole_Blood	NA	No	NA	0	1.3e-58	rs1109863, rs7194886, rs2076756, rs1077861
ENSG00000161395	PGAP3	93210	PGAP3	NOVEL	59	17	37827375	37853050	-1	protein_coding	0.0909847	-0.304973	0	0	7	3.39865e-06	0.000924705	Stomach	NA	No	NA	0	3.9e-07	rs2872507
ENSG00000161405	IKZF3	22806	IKZF3	KNOWN	59	17	37921198	38020441	-1	protein_coding	0.994922	-0.206896	1	13.87	0	NA	NA	NA	NA	Yes	Liver	0	1.3e-08	rs2872507
ENSG00000186075	ZPBP2	124626	ZPBP2	KNOWN	59	17	38024417	38034149	1	protein_coding	0.000986594	-0.156737	1	13.51	0	NA	NA	NA	NA	Yes	Liver	0	1.3e-08	rs2872507
ENSG00000073605	GSDMB	55876	GSDMB	NOVEL	59	17	38060848	38076107	-1	protein_coding	1.73304e-07	0.288248	1	23.1	111	5.2641e-30	0.000333874	Whole_Blood, Colon_Transverse, Small_Intestine_Terminal_Ileum, Stomach	NA	No	NA	0	1.5e-09	rs2872507
ENSG00000172057	ORMDL3	94103	ORMDL3	KNOWN	59	17	38077294	38083854	-1	protein_coding	0.721819	-0.557735	0	0	111	1.13308e-30	0.000333874	Whole_Blood	NA	No	NA	0	1.5e-09	rs2872507
ENSG00000167914	GSDMA	284110	GSDMA	NOVEL	59	17	38119226	38134019	1	protein_coding	7.6136e-13	0.516311	0	0	3	1.05113e-07	0.000674021	Colon_Transverse	NA	No	NA	0	NA	rs2872507
ENSG00000090339	ICAM1	3383	ICAM1	KNOWN	63	19	10381511	10397291	1	protein_coding	0.117797	-0.071896	0	0	4	2.12811e-09	0.000333874	Whole_Blood	NA	No	NA	0	NA	rs12720356, rs11879191
ENSG00000105371	ICAM4	3386	ICAM4	NOVEL	63	19	10397643	10399198	1	protein_coding	1.53445e-05	-0.2872	0	0	11	4.62782e-10	0.000333874	Whole_Blood	NA	No	NA	0	9.2e-10	rs12720356
ENSG00000105376	ICAM5	7087	ICAM5	NOVEL	63	19	10400657	10407454	1	protein_coding	NA	NA	0	0	4	2.50999e-08	0.00117565	Whole_Blood	NA	No	NA	0	9.2e-10	rs12720356
ENSG00000105397	TYK2	7297	TYK2	KNOWN	63	19	10461209	10491352	-1	protein_coding	0.00431448	0.691128	1	28.6	0	NA	NA	NA	NA	No	NA	0	9.2e-10	rs12720356
ENSG00000065989	PDE4A	5141	PDE4A	NOVEL	63	19	10527449	10580305	1	protein_coding	0.976418	NA	2	15.39	0	NA	NA	NA	NA	No	NA	0	2.5e-07	rs12720356, rs11879191
ENSG00000142233	NTN5	126147	NTN5	NOVEL	65	19	49164664	49176338	-1	protein_coding	3.27017e-06	-0.402193	0	0	10	3.34805e-06	0.0170559	Whole_Blood, Colon_Transverse	NA	No	NA	0	8.6e-10	rs281379
ENSG00000176920	FUT2	2524	FUT2	KNOWN	65	19	49199228	49209207	1	protein_coding	5.46581e-12	4.20043	2	37	62	6.57307e-25	0.000674021	Colon_Transverse, Small_Intestine_Terminal_Ileum, Stomach	NA	No	NA	0	8.6e-10	rs281379
ENSG00000105538	RASIP1	54922	RASIP1	KNOWN	65	19	49223844	49243978	-1	protein_coding	0.975494	-0.59919	1	32	6	4.84703e-07	0.00792082	Colon_Sigmoid	NA	No	NA	0	8.6e-10	rs281379
ENSG00000197457	STMN3	50861	STMN3	NOVEL	66	20	62271061	62284780	-1	protein_coding	0.489817	NA	0	0	99	1.1093e-08	0.000900013	Whole_Blood	NA	No	NA	0	2.5e-12	rs310672, rs909334, rs2297441, rs4809330
ENSG00000243509	TNFRSF6B	8771	TNFRSF6B	KNOWN	66	20	62328021	62330037	1	protein_coding	4.83458e-05	-0.141079	1	14.88	0	NA	NA	NA	NA	No	NA	0	NA	rs2297441
ENSG00000185651	UBE2L3	7332	UBE2L3	NOVEL	69	22	21903736	21978323	1	protein_coding	0.77872	NA	0	0	91	6.48788e-09	0.000620957	Whole_Blood	NA	No	NA	0	6.3e-13	rs181359
ENSG00000161179	YDJC	150223	YDJC	KNOWN	69	22	21982378	21984353	-1	protein_coding	0.00215046	-0.00643895	1	24.8	0	NA	NA	NA	NA	No	NA	0	8.2e-12	rs181359
ENSG00000161180	CCDC116	164592	CCDC116	NOVEL	69	22	21987005	21991616	1	protein_coding	3.97673e-05	-0.389173	0	0	93	4.82983e-14	0.00110411	Colon_Sigmoid	NA	No	NA	0	6.3e-13	rs181359
ENSG00000152760	TCTEX1D1	200132	TCTEX1D1	NOVEL	2	1	67218142	67244470	1	protein_coding	0.00642468	-0.383983	0	0	0	NA	NA	NA	NA	Yes	Liver	1	2.3e-48	rs6656890, rs12061545, rs10889657, rs12041056, rs11209018, rs11805303, rs7517847
ENSG00000172410	INSL5	10022	INSL5	NOVEL	2	1	67263424	67266939	-1	protein_coding	1.51756e-05	-0.106569	0	0	0	NA	NA	NA	NA	Yes	Liver	1	2.3e-48	rs6656890, rs10889657, rs12041056, rs11209018, rs11805303, rs7517847
ENSG00000081019	RSBN1	54665	RSBN1	NOVEL	3	1	114304454	114355098	-1	protein_coding	0.80514	-1.87091	0	0	0	NA	NA	NA	NA	Yes	Liver	1	5e-09	rs2476601
ENSG00000160753	RUSC1	23623	RUSC1	NOVEL	4	1	155290687	155300905	1	protein_coding	0.949429	-0.575598	0	0	0	NA	NA	NA	NA	Yes	Liver	1	6.2e-09	rs1142287, rs821551, rs867549
ENSG00000116580	GON4L	54856	GON4L	NOVEL	4	1	155719508	155829191	-1	protein_coding	0.999999	-0.637168	0	0	0	NA	NA	NA	NA	Yes	Liver	1	1.1e-08	rs1142287, rs821551
ENSG00000120337	TNFSF18	8995	TNFSF18	KNOWN	6	1	173009100	173020103	-1	protein_coding	0.000468356	-0.147218	0	0	0	NA	NA	NA	NA	Yes	Liver	1	1.2e-13	rs7517810
ENSG00000117586	TNFSF4	7292	TNFSF4	KNOWN	6	1	173152873	173176452	-1	protein_coding	0.12523	0.177868	0	0	0	NA	NA	NA	NA	Yes	Liver	1	1.5e-15	rs7517810
ENSG00000213047	DENND1B	163486	DENND1B	KNOWN	7	1	197473878	197744826	-1	protein_coding	0.636578	-0.145185	0	0	0	NA	NA	NA	NA	Yes	Liver	1	NA	rs1998598
ENSG00000203724	C1orf53	388722	C1orf53	NOVEL	7	1	197871777	197876497	1	protein_coding	0.104699	NA	0	0	0	NA	NA	NA	NA	Yes	Liver	1	1.7e-08	rs1998598
ENSG00000151418	ATP6V1G3	127124	ATP6V1G3	NOVEL	7	1	198492352	198510075	-1	protein_coding	0.0305018	0.162907	0	0	0	NA	NA	NA	NA	Yes	Liver	1	NA	rs1998598
ENSG00000143486	EIF2D	1939	EIF2D	NOVEL	9	1	206744620	206785904	-1	protein_coding	6.59631e-06	0.451545	0	0	0	NA	NA	NA	NA	Yes	Liver	1	NA	rs3024505
ENSG00000143479	DYRK3	8444	DYRK3	NOVEL	9	1	206808881	206857764	1	protein_coding	0.000220922	-0.114702	0	0	0	NA	NA	NA	NA	Yes	Liver	1	NA	rs3024505
ENSG00000136634	IL10	3586	IL10	KNOWN	9	1	206940947	206945839	-1	protein_coding	0.0291622	-0.00532221	0	0	0	NA	NA	NA	NA	Yes	Liver	1	NA	rs3024505
ENSG00000142224	IL19	29949	IL19	KNOWN	9	1	206972215	207016324	1	protein_coding	0.0203202	0.229322	0	0	0	NA	NA	NA	NA	Yes	Liver	1	8.3e-09	rs3024505
ENSG00000162892	IL24	11009	IL24	NOVEL	9	1	207070788	207077484	1	protein_coding	0.00271589	-0.152676	0	0	0	NA	NA	NA	NA	Yes	Liver	1	NA	rs3024505
ENSG00000162894	FAIM3	9214	FCMR	NOVEL	9	1	207077731	207096592	-1	protein_coding	0.000560564	-0.49368	0	0	0	NA	NA	NA	NA	Yes	Liver	1	8.3e-09	rs3024505
ENSG00000162896	PIGR	5284	PIGR	NOVEL	9	1	207101863	207119811	-1	protein_coding	0.650096	0.0581351	0	0	0	NA	NA	NA	NA	Yes	Liver	1	8.3e-09	rs3024505
ENSG00000162897	FCAMR	83953	FCAMR	NOVEL	9	1	207131310	207143970	-1	protein_coding	8.00343e-06	-0.247047	0	0	0	NA	NA	NA	NA	Yes	Liver	1	NA	rs3024505
ENSG00000182795	C1orf116	79098	C1orf116	NOVEL	9	1	207191866	207206101	-1	protein_coding	0.371958	-0.290448	0	0	0	NA	NA	NA	NA	Yes	Liver	1	NA	rs3024505
ENSG00000180667	YOD1	55432	YOD1	NOVEL	9	1	207217194	207226325	-1	protein_coding	0.543401	-0.12709	0	0	0	NA	NA	NA	NA	Yes	Liver	1	NA	rs3024505
ENSG00000123836	PFKFB2	5208	PFKFB2	NOVEL	9	1	207222801	207254369	1	protein_coding	0.00108863	-0.541608	0	0	0	NA	NA	NA	NA	Yes	Liver	1	NA	rs3024505
ENSG00000138028	CGREF1	10669	CGREF1	NOVEL	11	2	27321757	27341995	-1	protein_coding	5.50291e-08	0.491986	0	0	0	NA	NA	NA	NA	Yes	Liver	1	NA	rs780093
ENSG00000143994	ABHD1	84696	ABHD1	NOVEL	11	2	27346682	27353680	1	protein_coding	1.06027e-21	-0.251069	0	0	0	NA	NA	NA	NA	Yes	Liver	1	NA	rs780093
ENSG00000138073	PREB	10113	PREB	NOVEL	11	2	27353624	27357543	-1	protein_coding	0.00189836	-0.154459	0	0	0	NA	NA	NA	NA	Yes	Liver	1	NA	rs780093
ENSG00000243943	ZNF512	84450	ZNF512	NOVEL	11	2	27805897	27858041	1	protein_coding	0.949147	-1.27925	0	0	0	NA	NA	NA	NA	Yes	Liver	1	NA	rs780093
ENSG00000176714	CCDC121	79635	CCDC121	NOVEL	11	2	27848506	27851879	-1	protein_coding	9.72714e-05	-0.266319	0	0	0	NA	NA	NA	NA	Yes	Liver	1	NA	rs780093
ENSG00000198522	GPN1	11321	GPN1	NOVEL	11	2	27851114	27874375	1	protein_coding	0.00490359	-0.238155	0	0	0	NA	NA	NA	NA	Yes	Liver	1	NA	rs780093
ENSG00000152518	ZFP36L2	678	ZFP36L2	NOVEL	12	2	43449541	43453748	-1	protein_coding	0.456434	-0.44054	0	0	0	NA	NA	NA	NA	Yes	Liver	1	2e-06	rs10495903
ENSG00000115421	PAPOLG	64895	PAPOLG	NOVEL	13	2	60983365	61029220	1	protein_coding	0.989888	-0.98637	0	0	0	NA	NA	NA	NA	Yes	Liver	1	6.6e-09	rs10181042
ENSG00000162924	REL	5966	REL	KNOWN	13	2	61108656	61158745	1	protein_coding	0.969516	-0.604144	0	0	0	NA	NA	NA	NA	Yes	Liver	1	7.2e-09	rs10181042
ENSG00000196460	RFX8	731220	RFX8	NOVEL	14	2	102013823	102091165	-1	protein_coding	0.379276	-0.0793671	0	0	0	NA	NA	NA	NA	Yes	Liver	1	1.1e-09	rs12712135, rs2058660
ENSG00000115602	IL1RL1	9173	IL1RL1	KNOWN	14	2	102927962	102968497	1	protein_coding	1.2806e-07	0.530986	0	0	0	NA	NA	NA	NA	Yes	Liver	1	1.1e-09	rs12712135, rs2058660
ENSG00000067066	SP100	6672	SP100	NOVEL	16	2	231280657	231408805	1	protein_coding	8.71376e-07	0.0904261	0	0	0	NA	NA	NA	NA	Yes	Liver	1	NA	rs7423615
ENSG00000196811	CHRNG	1146	CHRNG	NOVEL	17	2	233404437	233411113	1	protein_coding	1.12926e-09	1.5272	0	0	0	NA	NA	NA	NA	Yes	Liver	1	6.7e-41	rs13432541, rs6431659, rs3792109, rs4663396, rs11886745
ENSG00000221944	TIGD1	200765	TIGD1	NOVEL	17	2	233412779	233415226	-1	protein_coding	NA	-0.135852	0	0	0	NA	NA	NA	NA	Yes	Liver	1	6.7e-41	rs13432541, rs6431659, rs3792109, rs4663396, rs11886745
ENSG00000135930	EIF4E2	9470	EIF4E2	NOVEL	17	2	233414762	233448354	1	protein_coding	0.919559	-0.479488	0	0	0	NA	NA	NA	NA	Yes	Liver	1	6.7e-41	rs13432541, rs6431659, rs3792109, rs4663396, rs11886745
ENSG00000204120	GIGYF2	26058	GIGYF2	NOVEL	17	2	233562009	233725285	1	protein_coding	1	-0.484434	0	0	0	NA	NA	NA	NA	Yes	Liver	1	6.7e-41	rs13432541, rs6431659, rs3792109, rs4663396, rs11886745
ENSG00000115474	KCNJ13	3769	KCNJ13	NOVEL	17	2	233631174	233641278	-1	protein_coding	0.758052	-0.762971	0	0	0	NA	NA	NA	NA	Yes	Liver	1	6.7e-41	rs13432541, rs6431659, rs3792109, rs4663396, rs11886745
ENSG00000182600	C2orf82	389084	C2orf82	NOVEL	17	2	233721980	233743418	1	protein_coding	0.466831	-0.411154	0	0	0	NA	NA	NA	NA	Yes	Liver	1	6.7e-41	rs13432541, rs6431659, rs3792109, rs4663396, rs11886745
ENSG00000066248	NGEF	25791	NGEF	NOVEL	17	2	233743396	233877982	-1	protein_coding	0.949826	1.13119	0	0	0	NA	NA	NA	NA	Yes	Liver	1	6.7e-41	rs13432541, rs6431659, rs3792109, rs4663396, rs11886745
ENSG00000222001	AC106876.2	101928881	LOC101928881	NOVEL	17	2	233877324	233880595	1	protein_coding	0.322633	NA	0	0	0	NA	NA	NA	NA	Yes	Liver	1	6.7e-41	rs13432541, rs6431659, rs3792109, rs4663396, rs11886745
ENSG00000168918	INPP5D	3635	INPP5D	NOVEL	17	2	233924677	234116549	1	protein_coding	0.167431	NA	0	0	0	NA	NA	NA	NA	Yes	Liver	1	6.7e-41	rs13432541, rs6431659, rs3792109, rs4663396, rs11886745
ENSG00000077044	DGKD	8527	DGKD	NOVEL	17	2	234263153	234380750	1	protein_coding	0.977071	0.341317	0	0	0	NA	NA	NA	NA	Yes	Liver	1	6.7e-41	rs13432541, rs6431659, rs3792109, rs4663396, rs11886745, rs11679046
ENSG00000085982	USP40	55230	USP40	NOVEL	17	2	234384166	234475428	-1	protein_coding	1.74475e-14	1.85533	0	0	0	NA	NA	NA	NA	Yes	Liver	1	6.7e-41	rs13432541, rs6431659, rs3792109, rs4663396, rs11886745
ENSG00000242366	UGT1A1	54576	UGT1A8	NOVEL	17	2	234668894	234681945	1	protein_coding	6.95565e-05	0.233094	0	0	0	NA	NA	NA	NA	Yes	Liver	1	4.1e-06	rs11679046
ENSG00000144481	TRPM8	79054	TRPM8	NOVEL	17	2	234826043	234928166	1	protein_coding	4.7368e-15	1.50921	0	0	0	NA	NA	NA	NA	Yes	Liver	1	6.7e-41	rs13432541, rs6431659, rs3792109, rs4663396, rs11886745
ENSG00000164048	ZNF589	51385	ZNF589	NOVEL	19	3	48282590	48340743	1	protein_coding	6.50061e-07	-0.372176	0	0	0	NA	NA	NA	NA	Yes	Liver	1	3.4e-08	rs13434258
ENSG00000164051	CCDC51	79714	CCDC51	NOVEL	19	3	48473574	48481866	-1	protein_coding	1.46056e-06	0.0859331	0	0	0	NA	NA	NA	NA	Yes	Liver	1	3.4e-08	rs13434258
ENSG00000232112	TMA7	51372	TMA7	NOVEL	19	3	48481667	48485616	1	protein_coding	0.0100073	0.321268	0	0	0	NA	NA	NA	NA	Yes	Liver	1	3.4e-08	rs13434258
ENSG00000164053	ATRIP	84126	ATRIP	NOVEL	19	3	48488114	48507115	1	protein_coding	0.00148698	NA	0	0	0	NA	NA	NA	NA	Yes	Liver	1	3.4e-08	rs13434258
ENSG00000213689	TREX1	11277	TREX1	NOVEL	19	3	48506445	48509044	1	protein_coding	0.0933407	-0.110328	0	0	0	NA	NA	NA	NA	Yes	Liver	1	3.4e-08	rs13434258
ENSG00000164062	APEH	327	APEH	NOVEL	19	3	49711435	49721396	1	protein_coding	0.0132157	-0.271805	0	0	0	NA	NA	NA	NA	Yes	Liver	1	2e-15	rs13434258, rs3924462, rs3197999
ENSG00000003756	RBM5	10181	RBM5	NOVEL	19	3	50126341	50156454	1	protein_coding	0.999999	-0.605889	0	0	0	NA	NA	NA	NA	Yes	Liver	1	NA	rs2240326
ENSG00000114349	GNAT1	2779	GNAT1	NOVEL	19	3	50229045	50233949	1	protein_coding	2.50523e-06	-0.274733	0	0	0	NA	NA	NA	NA	Yes	Liver	1	5.3e-09	rs2240326
ENSG00000179564	LSMEM2	132228	LSMEM2	NOVEL	19	3	50316458	50325545	1	protein_coding	2.89144e-05	-0.548022	0	0	0	NA	NA	NA	NA	Yes	Liver	1	NA	rs2240326
ENSG00000171522	PTGER4	5734	PTGER4	KNOWN	20	5	40679600	40693837	1	protein_coding	0.896913	-1.34287	0	0	0	NA	NA	NA	NA	Yes	Liver	1	7e-36	rs4245975, rs7725523, rs1550761, rs17234657, rs11742570, rs11957215, rs6882351, rs10077544, rs10440635, rs1876143, rs10043301, rs6869535, rs2329353, rs704034
ENSG00000113638	TTC33	23548	TTC33	NOVEL	20	5	40714577	40756077	-1	protein_coding	0.0226185	-0.592575	0	0	0	NA	NA	NA	NA	Yes	Liver	1	7.8e-23	rs6882351, rs10440635, rs1876143, rs10043301, rs6869535, rs2329353, rs704034
ENSG00000112936	C7	730	C7	NOVEL	20	5	40909354	40983041	1	protein_coding	1.26146e-11	1.60241	0	0	0	NA	NA	NA	NA	Yes	Liver	1	1.4e-10	rs2329353, rs704034
ENSG00000039537	C6	729	C6	NOVEL	20	5	41142336	41261540	-1	protein_coding	1.20166e-14	0.654854	0	0	0	NA	NA	NA	NA	Yes	Liver	1	NA	rs704034
ENSG00000182836	PLCXD3	345557	PLCXD3	NOVEL	20	5	41307056	41510730	-1	protein_coding	0.0484887	-0.319159	0	0	0	NA	NA	NA	NA	Yes	Liver	1	NA	rs704034
ENSG00000173221	GLRX	2745	GLRX	NOVEL	22	5	95087023	95158709	-1	protein_coding	0.000187399	0.0465602	0	0	0	NA	NA	NA	NA	Yes	Liver	1	3.4e-08	rs2549794
ENSG00000113441	LNPEP	4012	LNPEP	NOVEL	22	5	96271098	96373219	1	protein_coding	0.998308	1.82123	0	0	0	NA	NA	NA	NA	Yes	Liver	1	3.4e-08	rs2549794
ENSG00000058729	RIOK2	55781	RIOK2	NOVEL	22	5	96496571	96518964	-1	protein_coding	0.00114011	1.00067	0	0	0	NA	NA	NA	NA	Yes	Liver	1	5.1e-11	rs2549794, rs18059
ENSG00000198108	CHSY3	337876	CHSY3	NOVEL	23	5	129240165	129522327	1	protein_coding	0.0118613	NA	0	0	0	NA	NA	NA	NA	Yes	Liver	1	NA	rs11743851
ENSG00000125347	IRF1	3659	IRF1	KNOWN	23	5	131817301	131826490	-1	protein_coding	0.867789	0.555445	0	0	0	NA	NA	NA	NA	Yes	Liver	1	2.9e-19	rs7705189, rs2073643, rs7705826, rs6897597, rs11242110, rs2285673, rs12521868
ENSG00000113525	IL5	3567	IL5	NOVEL	23	5	131877136	131892530	-1	protein_coding	0.0283744	-0.161789	0	0	0	NA	NA	NA	NA	Yes	Liver	1	2.9e-19	rs7705189, rs2073643, rs7705826, rs6897597, rs11242110, rs2285673, rs12521868
ENSG00000113522	RAD50	10111	RAD50	NOVEL	23	5	131891711	131980313	1	protein_coding	3.45028e-15	-1.01827	0	0	0	NA	NA	NA	NA	Yes	Liver	1	2.9e-19	rs7705189, rs2073643, rs7705826, rs6897597, rs11242110, rs2285673, rs12521868
ENSG00000113520	IL4	3565	IL4	NOVEL	23	5	132009678	132018368	1	protein_coding	0.168021	-0.00419523	0	0	0	NA	NA	NA	NA	Yes	Liver	1	2.9e-19	rs7705189, rs2073643, rs7705826, rs6897597, rs11242110, rs2285673, rs12521868
ENSG00000131437	KIF3A	11127	KIF3A	NOVEL	23	5	132028320	132073330	-1	protein_coding	0.992416	-0.460356	0	0	0	NA	NA	NA	NA	Yes	Liver	1	2.9e-19	rs7705189, rs2073643, rs7705826, rs6897597, rs11242110, rs2285673, rs12521868
ENSG00000205089	CCNI2	645121	CCNI2	NOVEL	23	5	132083137	132089856	1	protein_coding	4.53255e-05	0.828805	0	0	0	NA	NA	NA	NA	Yes	Liver	1	5.3e-16	rs7705189, rs2073643, rs11242110, rs12521868
ENSG00000164402	2008-09-01	23176	2008-09-01	NOVEL	23	5	132086509	132142933	-1	protein_coding	0.954286	NA	0	0	0	NA	NA	NA	NA	Yes	Liver	1	2.9e-19	rs7705189, rs2073643, rs7705826, rs6897597, rs11242110, rs2285673, rs12521868
ENSG00000198944	SOWAHA	134548	SOWAHA	NOVEL	23	5	132149033	132152488	1	protein_coding	NA	0.0656482	0	0	0	NA	NA	NA	NA	Yes	Liver	1	2.9e-19	rs7705189, rs2073643, rs7705826, rs6897597, rs11242110, rs2285673, rs12521868
ENSG00000164404	GDF9	2661	GDF9	NOVEL	23	5	132196873	132202576	-1	protein_coding	1.19472e-05	0.352488	0	0	0	NA	NA	NA	NA	Yes	Liver	1	1.7e-20	rs7705189, rs2073643, rs7705826, rs6897597, rs11242110, rs2285673, rs12521868, rs2548993, rs2070727
ENSG00000164405	UQCRQ	27089	UQCRQ	NOVEL	23	5	132202252	132203723	1	protein_coding	0.091913	-0.564493	0	0	0	NA	NA	NA	NA	Yes	Liver	1	1.7e-20	rs7705189, rs2073643, rs7705826, rs6897597, rs11242110, rs2285673, rs12521868, rs2548993, rs2070727
ENSG00000164406	LEAP2	116842	LEAP2	NOVEL	23	5	132208014	132210738	1	protein_coding	0.00789838	1.43845	0	0	0	NA	NA	NA	NA	Yes	Liver	1	1.7e-20	rs7705189, rs2073643, rs7705826, rs6897597, rs11242110, rs2285673, rs12521868, rs2548993, rs2070727
ENSG00000120318	ARAP3	64411	ARAP3	NOVEL	24	5	141032968	141061788	-1	protein_coding	0.967505	-0.0545428	0	0	0	NA	NA	NA	NA	Yes	Liver	1	4.2e-09	rs11167764, rs11739961
ENSG00000113555	PCDH12	51294	PCDH12	NOVEL	24	5	141323150	141349304	-1	protein_coding	1.29394e-10	-0.944946	0	0	0	NA	NA	NA	NA	Yes	Liver	1	4.2e-09	rs11167764, rs11739961
ENSG00000013561	RNF14	9604	RNF14	NOVEL	24	5	141337893	141369856	1	protein_coding	0.00753477	0.618466	0	0	0	NA	NA	NA	NA	Yes	Liver	1	4.2e-09	rs11167764, rs11739961
ENSG00000113552	GNPDA1	10007	GNPDA1	NOVEL	24	5	141371314	141392606	-1	protein_coding	0.00342636	-0.458184	0	0	0	NA	NA	NA	NA	Yes	Liver	1	4.2e-09	rs11167764, rs11739961
ENSG00000187678	SPRY4	81848	SPRY4	NOVEL	24	5	141689992	141706020	-1	protein_coding	0.10992	-0.819639	0	0	0	NA	NA	NA	NA	Yes	Liver	1	1.4e-08	rs11739961
ENSG00000113578	FGF1	2246	FGF1	NOVEL	24	5	141971743	142077617	-1	protein_coding	0.320472	0.257294	0	0	0	NA	NA	NA	NA	Yes	Liver	1	1.4e-08	rs11739961
ENSG00000211445	GPX3	2878	GPX3	NOVEL	25	5	150400124	150408554	1	protein_coding	0.0155826	0.488879	0	0	0	NA	NA	NA	NA	Yes	Liver	1	4.4e-18	rs9324656, rs7714584
ENSG00000170214	ADRA1B	147	ADRA1B	NOVEL	26	5	159343790	159399551	1	protein_coding	0.182479	NA	0	0	0	NA	NA	NA	NA	Yes	Liver	1	4.1e-11	rs4921227, rs7703043
ENSG00000113312	TTC1	7265	TTC1	NOVEL	26	5	159436120	159492550	1	protein_coding	0.00185168	-0.449095	0	0	0	NA	NA	NA	NA	Yes	Liver	1	4.3e-10	rs4921227
ENSG00000145919	BOD1	91272	BOD1	NOVEL	27	5	173034517	173043663	-1	protein_coding	0.0318296	-0.405901	0	0	0	NA	NA	NA	NA	Yes	Liver	1	5.2e-08	rs359457
ENSG00000113742	CPEB4	80315	CPEB4	KNOWN	27	5	173315283	173388979	1	protein_coding	0.996855	-1.97623	0	0	0	NA	NA	NA	NA	Yes	Liver	1	5.2e-08	rs359457
ENSG00000145945	FAM50B	26240	FAM50B	NOVEL	28	6	3849620	3851551	1	protein_coding	0.195542	-0.336967	0	0	0	NA	NA	NA	NA	Yes	Liver	1	6.2e-06	rs17309827
ENSG00000198833	UBE2J1	51465	UBE2J1	NOVEL	30	6	90036344	90062567	-1	protein_coding	0.857925	-0.139236	0	0	0	NA	NA	NA	NA	Yes	Liver	1	3.6e-06	rs1847472
ENSG00000112182	BACH2	60468	BACH2	KNOWN	30	6	90636248	91006627	-1	protein_coding	0.87404	0.545282	0	0	0	NA	NA	NA	NA	Yes	Liver	1	0.00022	rs1847472
ENSG00000135341	MAP3K7	6885	MAP3K7	NOVEL	30	6	91223292	91296764	-1	protein_coding	0.998336	0.20543	0	0	0	NA	NA	NA	NA	Yes	Liver	1	3.6e-06	rs1847472
ENSG00000112486	CCR6	1235	CCR6	KNOWN	33	6	167525295	167553184	1	protein_coding	0.0664815	2.01028	0	0	0	NA	NA	NA	NA	Yes	Liver	1	3e-12	rs415890, rs12203510
ENSG00000166984	TCP10L2	401285	TCP10L2	NOVEL	33	6	167559902	167610401	1	protein_coding	0.694467	-0.330282	0	0	0	NA	NA	NA	NA	Yes	Liver	1	3e-12	rs415890, rs12203510
ENSG00000042813	ZPBP	11055	ZPBP	KNOWN	34	7	49890017	50160925	-1	protein_coding	0.159636	-0.0239297	0	0	0	NA	NA	NA	NA	Yes	Liver	1	1e-05	rs1456896
ENSG00000164500	C7orf72	100130988	C7orf72	NOVEL	34	7	50135632	50199426	1	protein_coding	NA	0.104301	0	0	0	NA	NA	NA	NA	Yes	Liver	1	1e-05	rs1456896
ENSG00000185811	IKZF1	10320	IKZF1	KNOWN	34	7	50343720	50472799	1	protein_coding	0.985751	0.182303	0	0	0	NA	NA	NA	NA	Yes	Liver	1	1.2e-08	rs1456896
ENSG00000132436	FIGNL1	63979	FIGNL1	KNOWN	34	7	50511831	50518088	-1	protein_coding	0.000108679	0.812456	0	0	0	NA	NA	NA	NA	Yes	Liver	1	1.2e-08	rs1456896
ENSG00000104549	SQLE	6713	SQLE	NOVEL	36	8	126010739	126034525	1	protein_coding	0.912971	1.17169	0	0	0	NA	NA	NA	NA	Yes	Liver	1	1.5e-12	rs12676771, rs4871611
ENSG00000164961	KIAA0196	9897	KIAA0196	NOVEL	36	8	126036502	126104082	-1	protein_coding	4.81025e-13	-0.762157	0	0	0	NA	NA	NA	NA	Yes	Liver	1	1.5e-12	rs12676771, rs4871611
ENSG00000156831	NSMCE2	286053	NSMCE2	NOVEL	36	8	126103921	126379362	1	protein_coding	0.0724507	-0.471934	0	0	0	NA	NA	NA	NA	Yes	Liver	1	1.5e-12	rs12676771, rs4871611
ENSG00000136997	MYC	4609	MYC	NOVEL	37	8	128747680	128753674	1	protein_coding	NA	-0.253125	0	0	0	NA	NA	NA	NA	Yes	Liver	1	2.3e-06	rs6651252
ENSG00000106993	CDC37L1	55664	CDC37L1	NOVEL	38	9	4679559	4708398	1	protein_coding	0.935601	0.622466	0	0	0	NA	NA	NA	NA	Yes	Liver	1	1e-13	rs10758669, rs7849191, rs12347727
ENSG00000147853	AK3	50808	AK3	NOVEL	38	9	4711155	4742043	-1	protein_coding	5.63209e-05	0.409516	0	0	0	NA	NA	NA	NA	Yes	Liver	1	1e-13	rs10758669, rs7849191, rs12347727
ENSG00000120210	INSL6	11172	INSL6	NOVEL	38	9	5131979	5185668	-1	protein_coding	4.56933e-05	-0.415065	0	0	0	NA	NA	NA	NA	Yes	Liver	1	1e-13	rs10758669, rs7849191, rs12347727
ENSG00000107018	RLN1	6013	RLN1	NOVEL	38	9	5334969	5339873	-1	protein_coding	0.000528757	0.0567751	0	0	0	NA	NA	NA	NA	Yes	Liver	1	1.5e-08	rs12347727
ENSG00000107020	PLGRKT	55848	PLGRKT	NOVEL	38	9	5357973	5437878	-1	protein_coding	8.35916e-08	-0.41812	0	0	0	NA	NA	NA	NA	Yes	Liver	1	1.5e-08	rs12347727
ENSG00000120217	CD274	29126	CD274	NOVEL	38	9	5450503	5470566	1	protein_coding	0.0046816	-0.173703	0	0	0	NA	NA	NA	NA	Yes	Liver	1	1e-13	rs10758669, rs7849191, rs12347727
ENSG00000107036	KIAA1432	57589	RIC1	NOVEL	38	9	5629025	5776557	1	protein_coding	0.804233	0.592888	0	0	0	NA	NA	NA	NA	Yes	Liver	1	1e-13	rs10758669, rs7849191, rs12347727
ENSG00000137033	IL33	90865	IL33	NOVEL	38	9	6215805	6257983	1	protein_coding	1.05456e-08	0.958134	0	0	0	NA	NA	NA	NA	Yes	Liver	1	1e-13	rs10758669, rs7849191, rs12347727
ENSG00000148219	ASTN2	23245	ASTN2	NOVEL	39	9	119187504	120177348	-1	protein_coding	0.989172	NA	0	0	0	NA	NA	NA	NA	Yes	Liver	1	5e-08	rs7040029, rs13300483
ENSG00000072401	UBE2D1	7321	UBE2D1	KNOWN	43	10	60094735	60130513	1	protein_coding	0.908885	-1.14023	0	0	0	NA	NA	NA	NA	Yes	Liver	1	2.3e-07	rs1819658
ENSG00000181915	ADO	84890	ADO	NOVEL	44	10	64564516	64568238	1	protein_coding	0.745073	-0.496919	0	0	0	NA	NA	NA	NA	Yes	Liver	1	1.4e-15	rs729739, rs12766391
ENSG00000155287	SLC25A28	81894	SLC25A28	NOVEL	46	10	101370282	101380366	-1	protein_coding	0.765079	-0.122075	0	0	0	NA	NA	NA	NA	Yes	Liver	1	4.7e-20	rs11190134, rs4409764
ENSG00000173208	ABCD2	225	ABCD2	NOVEL	50	12	39943835	40013553	-1	protein_coding	2.96981e-06	-0.633528	0	0	0	NA	NA	NA	NA	Yes	Liver	1	1e-14	rs11564258
ENSG00000180116	C12orf40	283461	C12orf40	NOVEL	50	12	40019969	40302102	1	protein_coding	1.15274e-19	-0.105999	0	0	0	NA	NA	NA	NA	Yes	Liver	1	1e-14	rs11564258
ENSG00000151229	SLC2A13	114134	SLC2A13	NOVEL	50	12	40148823	40499891	-1	protein_coding	0.956101	-0.553128	0	0	0	NA	NA	NA	NA	Yes	Liver	1	1.7e-17	rs4768234, rs11564258
ENSG00000165966	PDZRN4	29951	PDZRN4	NOVEL	50	12	41582250	41968392	1	protein_coding	0.0708528	-0.0163085	0	0	0	NA	NA	NA	NA	Yes	Liver	1	NA	rs11564258
ENSG00000120659	TNFSF11	8600	TNFSF11	KNOWN	52	13	43136872	43182149	1	protein_coding	0.130192	0.239415	0	0	0	NA	NA	NA	NA	Yes	Liver	1	NA	rs3764147
ENSG00000133106	EPSTI1	94240	EPSTI1	NOVEL	52	13	43460524	43566407	-1	protein_coding	1.35092e-18	1.26349	0	0	0	NA	NA	NA	NA	Yes	Liver	1	NA	rs3764147
ENSG00000120675	DNAJC15	29103	DNAJC15	NOVEL	52	13	43597339	43683045	1	protein_coding	2.92124e-07	0.409426	0	0	0	NA	NA	NA	NA	Yes	Liver	1	NA	rs3764147
ENSG00000054983	GALC	2581	GALC	KNOWN	54	14	88304164	88460009	-1	protein_coding	6.28347e-07	1.01402	0	0	0	NA	NA	NA	NA	Yes	Liver	1	NA	rs8005161
ENSG00000140030	GPR65	8477	GPR65	KNOWN	54	14	88471468	88478419	1	protein_coding	0.505441	-0.382022	0	0	0	NA	NA	NA	NA	Yes	Liver	1	NA	rs8005161
ENSG00000042317	SPATA7	55812	SPATA7	NOVEL	54	14	88851268	88936694	1	protein_coding	3.13904e-09	-0.419309	0	0	0	NA	NA	NA	NA	Yes	Liver	1	1.3e-08	rs8005161
ENSG00000166949	SMAD3	4088	SMAD3	KNOWN	55	15	67356101	67487533	1	protein_coding	0.868268	-0.0916101	0	0	0	NA	NA	NA	NA	Yes	Liver	1	1.4e-13	rs17293443, rs17293632
ENSG00000140807	NKD1	85407	NKD1	NOVEL	57	16	50582241	50670647	1	protein_coding	0.99793	-1.22578	0	0	0	NA	NA	NA	NA	Yes	Liver	1	9.1e-28	rs6500315, rs12930566, rs7194886, rs1077861, rs17314544
ENSG00000083799	CYLD	1540	CYLD	NOVEL	57	16	50775961	50835846	1	protein_coding	0.99472	-1.96431	0	0	0	NA	NA	NA	NA	Yes	Liver	1	9.1e-28	rs9922362, rs4643314, rs8047812, rs1990623, rs7194886, rs17314544
ENSG00000108684	ASIC2	40	ASIC2	NOVEL	58	17	31340105	32501983	-1	protein_coding	0.989196	NA	0	0	0	NA	NA	NA	NA	Yes	Liver	1	NA	rs17809115
ENSG00000108691	CCL2	6347	CCL2	KNOWN	58	17	32582304	32584222	1	protein_coding	0.667686	-0.179029	0	0	0	NA	NA	NA	NA	Yes	Liver	1	4.1e-07	rs17809115
ENSG00000108688	CCL7	6354	CCL7	KNOWN	58	17	32597240	32599261	1	protein_coding	0.00926234	-0.19071	0	0	0	NA	NA	NA	NA	Yes	Liver	1	4.1e-07	rs17809115
ENSG00000172156	CCL11	6356	CCL11	NOVEL	58	17	32612687	32615353	1	protein_coding	0.083041	2.2312	0	0	0	NA	NA	NA	NA	Yes	Liver	1	4.1e-07	rs17809115
ENSG00000108700	CCL8	6355	CCL8	NOVEL	58	17	32646055	32648421	1	protein_coding	0.0529011	-0.27137	0	0	0	NA	NA	NA	NA	Yes	Liver	1	1.7e-13	rs3091315, rs17809115
ENSG00000181374	CCL13	6357	CCL13	NOVEL	58	17	32683471	32685629	1	protein_coding	0.0511333	0.154843	0	0	0	NA	NA	NA	NA	Yes	Liver	1	4.1e-07	rs17809115
ENSG00000108702	CCL1	6346	CCL1	NOVEL	58	17	32687347	32690250	-1	protein_coding	0.0630408	0.328145	0	0	0	NA	NA	NA	NA	Yes	Liver	1	4.1e-07	rs17809115
ENSG00000132141	CCT6B	10693	CCT6B	NOVEL	58	17	33254878	33308097	-1	protein_coding	8.85516e-05	NA	0	0	0	NA	NA	NA	NA	Yes	Liver	1	NA	rs17809115
ENSG00000198783	ZNF830	91603	ZNF830	NOVEL	58	17	33288549	33290205	1	protein_coding	0.447637	0.137963	0	0	0	NA	NA	NA	NA	Yes	Liver	1	NA	rs17809115
ENSG00000005156	LIG3	3980	LIG3	NOVEL	58	17	33307513	33332083	1	protein_coding	2.83468e-06	-0.449888	0	0	0	NA	NA	NA	NA	Yes	Liver	1	NA	rs17809115
ENSG00000205045	SLFN12L	100506736	SLFN12L	NOVEL	58	17	33791268	33864880	-1	protein_coding	2.34689e-05	1.34331	0	0	0	NA	NA	NA	NA	Yes	Liver	1	NA	rs17809115
ENSG00000108344	PSMD3	5709	PSMD3	NOVEL	59	17	38137050	38154213	1	protein_coding	0.999288	-0.18395	0	0	0	NA	NA	NA	NA	Yes	Liver	1	1.3e-08	rs2872507
ENSG00000168259	DNAJC7	7266	DNAJC7	NOVEL	60	17	40128451	40173394	-1	protein_coding	0.999728	-0.584279	0	0	0	NA	NA	NA	NA	Yes	Liver	1	5e-06	rs11871801
ENSG00000168256	NKIRAS2	28511	NKIRAS2	NOVEL	60	17	40163400	40177659	1	protein_coding	0.0633095	-1.65873	0	0	0	NA	NA	NA	NA	Yes	Liver	1	5e-06	rs11871801
ENSG00000108771	DHX58	79132	DHX58	NOVEL	60	17	40253422	40264751	-1	protein_coding	7.28555e-08	0.278801	0	0	0	NA	NA	NA	NA	Yes	Liver	1	5e-06	rs11871801
ENSG00000108773	KAT2A	2648	KAT2A	NOVEL	60	17	40265126	40273376	-1	protein_coding	0.408332	-0.658677	0	0	0	NA	NA	NA	NA	Yes	Liver	1	5e-06	rs11871801
ENSG00000197723	HSPB9	94086	HSPB9	NOVEL	60	17	40274756	40275371	1	protein_coding	5.41472e-05	-0.525749	0	0	0	NA	NA	NA	NA	Yes	Liver	1	5e-06	rs11871801
ENSG00000089558	KCNH4	23415	KCNH4	NOVEL	60	17	40308909	40333296	-1	protein_coding	0.999979	-0.452983	0	0	0	NA	NA	NA	NA	Yes	Liver	1	1.3e-06	rs11871801
ENSG00000161610	HCRT	3060	HCRT	NOVEL	60	17	40336078	40337470	-1	protein_coding	0.50244	-0.292071	0	0	0	NA	NA	NA	NA	Yes	Liver	1	1.3e-06	rs11871801
ENSG00000167925	GHDC	84514	GHDC	NOVEL	60	17	40340817	40346531	-1	protein_coding	2.12125e-05	-0.790743	0	0	0	NA	NA	NA	NA	Yes	Liver	1	1.3e-06	rs11871801
ENSG00000173757	STAT5B	6777	STAT5B	NOVEL	60	17	40351186	40428725	-1	protein_coding	0.999953	-0.776026	0	0	0	NA	NA	NA	NA	Yes	Liver	1	5e-06	rs11871801
ENSG00000126561	STAT5A	6776	STAT5A	NOVEL	60	17	40439565	40463961	1	protein_coding	0.999866	-0.759016	0	0	0	NA	NA	NA	NA	Yes	Liver	1	5e-06	rs11871801
ENSG00000177469	PTRF	284119	PTRF	NOVEL	60	17	40554470	40575535	-1	protein_coding	0.020881	1.33164	0	0	0	NA	NA	NA	NA	Yes	Liver	1	5e-06	rs11871801
ENSG00000033627	ATP6V0A1	535	ATP6V0A1	NOVEL	60	17	40610862	40674629	1	protein_coding	0.99725	-0.758472	0	0	0	NA	NA	NA	NA	Yes	Liver	1	5e-06	rs11871801
ENSG00000131470	PSMC3IP	29893	PSMC3IP	NOVEL	60	17	40724333	40729849	-1	protein_coding	0.000192545	-0.658299	0	0	0	NA	NA	NA	NA	Yes	Liver	1	5e-06	rs11871801
ENSG00000126581	BECN1	8678	BECN1	NOVEL	60	17	40962152	40985367	-1	protein_coding	0.998698	-0.469388	0	0	0	NA	NA	NA	NA	Yes	Liver	1	5e-06	rs11871801
ENSG00000131467	PSME3	10197	PSME3	NOVEL	60	17	40976402	40995774	1	protein_coding	0.988104	-1.7453	0	0	0	NA	NA	NA	NA	Yes	Liver	1	5e-06	rs11871801
ENSG00000131480	AOC2	314	AOC2	NOVEL	60	17	40996617	41002724	1	protein_coding	5.1394e-10	0.0413506	0	0	0	NA	NA	NA	NA	Yes	Liver	1	5e-06	rs11871801
ENSG00000176014	TUBB6	84617	TUBB6	NOVEL	61	18	12307668	12344319	1	protein_coding	0.000511267	NA	0	0	0	NA	NA	NA	NA	Yes	Liver	1	NA	rs12955302
ENSG00000101624	CEP76	79959	CEP76	NOVEL	61	18	12661832	12702776	-1	protein_coding	0.0188227	0.400405	0	0	0	NA	NA	NA	NA	Yes	Liver	1	NA	rs12955302
ENSG00000175354	PTPN2	5771	PTPN2	KNOWN	61	18	12785477	12929642	-1	protein_coding	0.995606	0.362131	0	0	0	NA	NA	NA	NA	Yes	Liver	1	1e-11	rs10460003, rs9948472
ENSG00000085415	SEH1L	81929	SEH1L	NOVEL	61	18	12947132	12987535	1	protein_coding	0.745892	NA	0	0	0	NA	NA	NA	NA	Yes	Liver	1	1e-11	rs10460003, rs9948472
ENSG00000130734	ATG4D	84971	ATG4D	NOVEL	63	19	10654571	10664094	1	protein_coding	0.000323904	NA	0	0	0	NA	NA	NA	NA	Yes	Liver	1	3.9e-07	rs12720356
ENSG00000129347	KRI1	65095	KRI1	NOVEL	63	19	10663761	10676713	-1	protein_coding	8.4034e-09	-0.684288	0	0	0	NA	NA	NA	NA	Yes	Liver	1	3.9e-07	rs12720356
ENSG00000129355	CDKN2D	1032	CDKN2D	NOVEL	63	19	10677138	10679735	-1	protein_coding	0.147287	NA	0	0	0	NA	NA	NA	NA	Yes	Liver	1	3.9e-07	rs12720356
ENSG00000245848	CEBPA	1050	CEBPA	NOVEL	64	19	33790840	33793470	-1	protein_coding	NA	-0.436115	0	0	0	NA	NA	NA	NA	Yes	Liver	1	2.7e-07	rs736289
ENSG00000100280	AP1B1	162	AP1B1	NOVEL	70	22	29723669	29819168	-1	protein_coding	0.991583	-0.556109	0	0	0	NA	NA	NA	NA	Yes	Liver	1	2.3e-06	rs713875
ENSG00000128250	RFPL1	5988	RFPL1	NOVEL	70	22	29834572	29838444	1	protein_coding	0.00732601	0.10416	0	0	0	NA	NA	NA	NA	Yes	Liver	1	2.3e-06	rs713875
ENSG00000100285	NEFH	4744	NEFH	NOVEL	70	22	29876219	29887379	1	protein_coding	0.00126104	-0.289745	0	0	0	NA	NA	NA	NA	Yes	Liver	1	NA	rs713875
ENSG00000100296	THOC5	8563	THOC5	NOVEL	70	22	29901868	29951205	-1	protein_coding	0.000462815	1.61267	0	0	0	NA	NA	NA	NA	Yes	Liver	1	5.7e-09	rs713875
ENSG00000184117	NIPSNAP1	8508	NIPSNAP1	NOVEL	70	22	29950797	29977326	-1	protein_coding	0.979279	0.250689	0	0	0	NA	NA	NA	NA	Yes	Liver	1	2.3e-06	rs713875
ENSG00000186575	NF2	4771	NF2	NOVEL	70	22	29999545	30094587	1	protein_coding	0.999923	0.150793	0	0	0	NA	NA	NA	NA	Yes	Liver	1	5.7e-09	rs713875
ENSG00000100314	CABP7	164633	CABP7	NOVEL	70	22	30116073	30127828	1	protein_coding	0.899633	NA	0	0	0	NA	NA	NA	NA	Yes	Liver	1	2.3e-06	rs713875
ENSG00000100319	ZMAT5	55954	ZMAT5	NOVEL	70	22	30126945	30163000	-1	protein_coding	0.000193623	-0.275603	0	0	0	NA	NA	NA	NA	Yes	Liver	1	2.3e-06	rs713875
ENSG00000184076	UQCR10	29796	UQCR10	NOVEL	70	22	30163358	30166402	1	protein_coding	0.149717	0.0389739	0	0	0	NA	NA	NA	NA	Yes	Liver	1	2.3e-06	rs713875
ENSG00000100325	ASCC2	84164	ASCC2	NOVEL	70	22	30184597	30234271	-1	protein_coding	0.178385	-0.345582	0	0	0	NA	NA	NA	NA	Yes	Liver	1	2.3e-06	rs713875
ENSG00000100330	MTMR3	8897	MTMR3	KNOWN	70	22	30279144	30426855	1	protein_coding	0.994952	0.321111	0	0	0	NA	NA	NA	NA	Yes	Liver, Small_Bowel	1	2.3e-06	rs713875
ENSG00000128342	LIF	3976	LIF	NOVEL	70	22	30636436	30642840	-1	protein_coding	0.774442	-0.0229727	0	0	0	NA	NA	NA	NA	Yes	Liver	1	2.3e-06	rs713875
ENSG00000099985	OSM	5008	OSM	NOVEL	70	22	30658818	30662829	-1	protein_coding	0.397921	-0.959011	0	0	0	NA	NA	NA	NA	Yes	Liver	1	2.3e-06	rs713875
ENSG00000099992	TBC1D10A	83874	TBC1D10A	NOVEL	70	22	30687979	30723035	-1	protein_coding	0.975495	NA	0	0	0	NA	NA	NA	NA	Yes	Liver	1	5.7e-09	rs713875
ENSG00000099995	SF3A1	10291	SF3A1	NOVEL	70	22	30727977	30752936	-1	protein_coding	0.994075	-0.822732	0	0	0	NA	NA	NA	NA	Yes	Liver	1	5.7e-09	rs713875
ENSG00000187860	CCDC157	550631	CCDC157	NOVEL	70	22	30752624	30774647	1	protein_coding	2.42416e-15	-0.484095	0	0	0	NA	NA	NA	NA	Yes	Liver	1	5.7e-09	rs713875
ENSG00000099999	RNF215	200312	RNF215	NOVEL	70	22	30773835	30817760	-1	protein_coding	0.000386646	0.354269	0	0	0	NA	NA	NA	NA	Yes	Liver	1	2.2e-08	rs713875
ENSG00000242114	MTFP1	51537	MTFP1	NOVEL	70	22	30821518	30825045	1	protein_coding	0.31687	0.00949403	0	0	0	NA	NA	NA	NA	Yes	Liver	1	2.2e-08	rs713875
ENSG00000100105	PATZ1	23598	PATZ1	NOVEL	70	22	31721790	31742218	-1	protein_coding	0.992716	NA	0	0	0	NA	NA	NA	NA	Yes	Liver	1	NA	rs713875
ENSG00000100324	TAB1	10454	TAB1	NOVEL	71	22	39795746	39833065	1	protein_coding	0.00399581	-0.623712	0	0	0	NA	NA	NA	NA	Yes	Liver	1	NA	rs2413583
