# Supplementary material for: Functional mapping and annotation of genetic associations with FUMA
Source: Nat Commun. 2017 Nov 28;8:1826. doi: 10.1038/s41467-017-01261-5 (PMC5705698; doi:10.1038/s41467-017-01261-5)
Supplement: Supplementary file 15 — Supplementary Data 12 [file 41467_2017_1261_MOESM15_ESM.xlsx]

## Sheet: Supplementary Data 12
Supplementary Data 12. Shared biological functions between known and novel candidate genes prioritized by FUMA from CD GWAS For GO terms, only terms with less than 500 genes in total are shown Known candidates: The prioritized genes (without chromatin interaction mapping) which were reported in the original GWAS study Novel candidates: The prioritized genes (without chromatin interaction mapping)…
Category	GeneSet	Known candidates	Novel candidates	Known candidates (ciMap)	Novel candidates (ciMap)	N	total
Canonical_Pathways	reactome immune system	SH2B1, NOD2, ICAM1, TYK2, JAK2, CARD9	CUL2, ICAM4, UBE2L3, RNF123, UBA7, MAPKAPK3, ERAP1, RPS6KA2	UBE2D1, PTPN2, REL, IRF1, CCR6	CYLD, PSMD3, DHX58, STAT5B, STAT5A, SEH1L, SP100, EIF4E2, AP1B1, TAB1, C7, C6, LNPEP, IL5, UBE2J1, MAP3K7, CD274	36	893
Canonical_Pathways	naba matrisome	MUC19, MST1, TNFSF15	THBS3, NTN5	TNFSF18, TNFSF4, IL10, IL19, TNFSF11, CCL2, CCL7	INSL5, IL24, CCL11, CCL8, CCL13, CCL1, LIF, OSM, IL5, IL4, GDF9, FGF1, INSL6	25	1015
Canonical_Pathways	naba matrisome associated	MUC19, MST1, TNFSF15		TNFSF18, TNFSF4, IL10, IL19, TNFSF11, CCL2, CCL7	INSL5, IL24, CCL11, CCL8, CCL13, CCL1, LIF, OSM, IL5, IL4, GDF9, FGF1, INSL6	24	745
Canonical_Pathways	kegg cytokine cytokine receptor interaction	IL23R, IL18R1, IL18RAP, TNFRSF6B, TNFSF15		TNFSF18, TNFSF4, IL10, IL19, TNFSF11, CCL2, CCL7, CCR6	IL24, CCL11, CCL8, CCL13, CCL1, LIF, OSM, IL5, IL4	23	265
Canonical_Pathways	naba secreted factors	MST1, TNFSF15		TNFSF18, TNFSF4, IL10, IL19, TNFSF11, CCL2, CCL7	INSL5, IL24, CCL11, CCL8, CCL13, CCL1, LIF, OSM, IL5, IL4, GDF9, FGF1, INSL6	23	343
Canonical_Pathways	reactome cytokine signaling in immune system	SH2B1, NOD2, ICAM1, TYK2, JAK2	UBA7	PTPN2, IRF1	STAT5B, STAT5A, SEH1L, SP100, EIF4E2, TAB1, IL5, MAP3K7	16	263
Canonical_Pathways	kegg jak stat signaling pathway	IL23R, TYK2, JAK2		IL10, IL19	IL24, STAT5B, STAT5A, LIF, OSM, IL5, IL4, SPRY4, MYC	15	155
Canonical_Pathways	reactome adaptive immune system	ICAM1	CUL2, ICAM4, UBE2L3, RNF123, UBA7, ERAP1	UBE2D1, REL	PSMD3, AP1B1, LNPEP, UBE2J1, MAP3K7, CD274	15	510
Canonical_Pathways	reactome signaling by gpcr		ADCY7, RPS6KA2	GPR65, CCL2, CCL7, PTGER4, CCR6	INSL5, CCL11, HCRT, NGEF, DGKD, GT1, ADRA1B	15	896
Canonical_Pathways	reactome innate immune system	NOD2, CARD9	UBA7, MAPKAPK3, RPS6KA2	UBE2D1, IRF1, CCR6	CYLD, DHX58, TAB1, C7, C6, MAP3K7	14	268
Canonical_Pathways	reactome class a1 rhodopsin like receptors			GPR65, CCL2, CCL7, PTGER4, CCR6	INSL5, CCL11, HCRT, ADRA1B	11	297
Canonical_Pathways	reactome gpcr ligand binding			GPR65, CCL2, CCL7, PTGER4, CCR6	INSL5, CCL11, HCRT, ADRA1B	11	398
Canonical_Pathways	reactome gpcr downstream signaling		ADCY7	GPR65, PTGER4, CCR6	INSL5, HCRT, NGEF, DGKD, GT1, ADRA1B	11	786
Canonical_Pathways	pid il23 pathway	IL23R, TYK2, IL18R1, IL18RAP, JAK2		IL19, CCL2	IL24, STAT5A	10	37
Canonical_Pathways	reactome signaling by ils	NOD2, TYK2, JAK2			STAT5B, STAT5A, TAB1, IL5, MAP3K7	10	106
Canonical_Pathways	kegg nod like receptor signaling pathway	NOD2, CARD9		CCL2, CCL7	CCL11, CCL8, CCL13, TAB1, MAP3K7	10	62
Canonical_Pathways	pid il4 2pathway	JAK2		IL10	PIGR, CCL11, STAT5B, STAT5A, INPP5D, IL5, IL4	10	62
Canonical_Pathways	kegg chemokine signaling pathway	JAK2	ADCY7	CCL2, CCL7, CCR6	CCL11, CCL8, CCL13, CCL1, STAT5B	10	189
Canonical_Pathways	reactome class i mhc mediated antigen processing presentation		CUL2, UBE2L3, RNF123, UBA7, ERAP1	UBE2D1	PSMD3, LNPEP, UBE2J1	10	236
Canonical_Pathways	reactome interferon signaling	ICAM1, TYK2, JAK2	UBA7	PTPN2, IRF1	SEH1L, SP100, EIF4E2	9	153
Canonical_Pathways	reactome transmembrane transport of small molecules	SLC22A4, SLC22A5	SLC35D1, ADCY7		ATP6V1G3, ABCD2, SLC2A13, SEH1L	9	408
Canonical_Pathways	reactome antigen processing ubiquitination proteasome degradation		CUL2, UBE2L3, RNF123, UBA7	UBE2D1	PSMD3, LNPEP, UBE2J1	9	199
Canonical_Pathways	reactome cell cycle		FGFR1OP	UBE2D1	PSMD3, CEP76, SEH1L, CDKN2D, ATRIP, MYC	9	398
Canonical_Pathways	pid il12 2pathway	TYK2, IL18R1, IL18RAP, JAK2			STAT5A, IL4	8	63
Canonical_Pathways	reactome metabolism of lipids and lipoproteins	FADS1	GBA, FADS2, ACSL6, INPP5E	GALC, MTMR3	SQLE	8	468
Canonical_Pathways	reactome peptide ligand binding receptors			CCL2, CCL7, CCR6	INSL5, CCL11, HCRT	8	184
Canonical_Pathways	reactome cell cycle mitotic		FGFR1OP	UBE2D1	PSMD3, CEP76, SEH1L, CDKN2D, MYC	8	308
Canonical_Pathways	kegg pathways in cancer		CUL2	SMAD3	STAT5B, STAT5A, CEBPA, FGF1, MYC	8	325
Canonical_Pathways	reactome nod1 2 signaling pathway	NOD2, CARD9			CYLD, TAB1, MAP3K7	7	30
Canonical_Pathways	reactome nucleotide binding domain leucine rich repeat containing receptor nlr signaling pathways	NOD2, CARD9			CYLD, TAB1, MAP3K7	7	45
Canonical_Pathways	pid il3 pathway	JAK2			STAT5B, STAT5A, INPP5D, OSM	7	27
Canonical_Pathways	pid gmcsf pathway	JAK2		CCL2	STAT5B, STAT5A, INPP5D, OSM	7	37
Canonical_Pathways	pid reg gr pathway	ICAM1		IRF1	STAT5B, STAT5A, IL5, IL4	7	82
Canonical_Pathways	kegg parkinsons disease	LRRK2	UBE2L3, UBA7		UQCR10, UQCRQ, UBE2J1	7	112
Canonical_Pathways	pid ap1 pathway			IL10, CCL2	IL5, IL4, MYC	7	70
Canonical_Pathways	pid smad2 3nuclear pathway			IL10, SMAD3	KAT2A, IL5, MYC	7	81
Canonical_Pathways	reactome generic transcription pathway		NRBP1	UBE2D1, SMAD3	KAT2A, ZNF589, MYC	7	340
Canonical_Pathways	kegg lysosome		GBA, CLN3, CLN3	GALC	ATP6V0A1, AP1B1	7	121
Canonical_Pathways	pid il27 pathway	IL27, TYK2, JAK2			STAT5A	6	26
Canonical_Pathways	reactome prolactin receptor signaling	SH2B1, JAK2			STAT5B, STAT5A	6	14
Canonical_Pathways	biocarta il22bp pathway	TYK2, JAK2			STAT5B, STAT5A	6	16
Canonical_Pathways	reactome growth hormone receptor signaling	SH2B1, JAK2			STAT5B, STAT5A	6	24
Canonical_Pathways	st interleukin 4 pathway	TYK2, JAK2			INPP5D, IL4	6	26
Canonical_Pathways	reactome nuclear signaling by erbb4	SH2B1, JAK2			STAT5B, STAT5A	6	38
Canonical_Pathways	pid il6 7 pathway	TYK2, JAK2		TNFSF11, IRF1	MYC	6	47
Canonical_Pathways	pid ptp1b pathway	TYK2, JAK2			STAT5B, STAT5A	6	52
Canonical_Pathways	reactome interferon gamma signaling	ICAM1, JAK2		PTPN2, IRF1	SP100	6	59
Canonical_Pathways	pid il5 pathway	JAK2			STAT5B, STAT5A, IL5	6	14
Canonical_Pathways	reactome signaling by erbb4	SH2B1, JAK2			STAT5B, STAT5A	6	87
Canonical_Pathways	biocarta gleevec pathway	JAK2			STAT5B, STAT5A, MYC	6	23
Canonical_Pathways	pid epo pathway	JAK2			STAT5B, STAT5A, INPP5D	6	34
Canonical_Pathways	biocarta il2rb pathway	IKZF3			STAT5B, STAT5A, MYC	6	38
Canonical_Pathways	reactome il 2 signaling	JAK2			STAT5B, STAT5A, IL5	6	41
Canonical_Pathways	reactome il 3 5 and gm csf signaling	JAK2			STAT5B, STAT5A, IL5	6	43
Canonical_Pathways	reactome map kinase activation in tlr cascade	NOD2	MAPKAPK3, RPS6KA2		TAB1, MAP3K7	6	49
Canonical_Pathways	pid il2 1pathway	IKZF3			STAT5B, STAT5A, MYC	6	55
Canonical_Pathways	kegg leishmania infection	JAK2		IL10	TAB1, IL4, MAP3K7	6	69
Canonical_Pathways	reactome nfkb and map kinases activation mediated by tlr4 signaling repertoire	NOD2	MAPKAPK3, RPS6KA2		TAB1, MAP3K7	6	70
Canonical_Pathways	reactome trif mediated tlr3 signaling	NOD2	MAPKAPK3, RPS6KA2		TAB1, MAP3K7	6	72
Canonical_Pathways	reactome traf6 mediated induction of nfkb and map kinases upon tlr7 8 or 9 activation	NOD2	MAPKAPK3, RPS6KA2		TAB1, MAP3K7	6	75
Canonical_Pathways	reactome myd88 mal cascade initiated on plasma membrane	NOD2	MAPKAPK3, RPS6KA2		TAB1, MAP3K7	6	81
Canonical_Pathways	reactome slc mediated transmembrane transport	SLC22A4, SLC22A5	SLC35D1		SLC2A13, SEH1L	6	239
Canonical_Pathways	reactome activated tlr4 signalling	NOD2	MAPKAPK3, RPS6KA2		TAB1, MAP3K7	6	91
Canonical_Pathways	pid cxcr4 pathway	JAK2			STAT5B, STAT5A, INPP5D	6	102
Canonical_Pathways	reactome toll receptor cascades	NOD2	MAPKAPK3, RPS6KA2		TAB1, MAP3K7	6	114
Canonical_Pathways	pid pdgfrb pathway	JAK2		PTPN2	STAT5B, STAT5A, MYC	6	129
Canonical_Pathways	reactome metabolism of proteins	MUC19, EIF3C			TUBB6, PREB	6	425
Canonical_Pathways	reactome hemostasis	SH2B1, JAK2		IRF1	DGKD, AK3	6	449
Canonical_Pathways	reactome chemokine receptors bind chemokines			CCL2, CCL7, CCR6	CCL11	6	55
Canonical_Pathways	pid telomerase pathway			SMAD3, IRF1	RAD50, MYC	6	68
Canonical_Pathways	reactome rig i mda5 mediated induction of ifn alpha beta pathways		UBA7	UBE2D1, IRF1	CYLD, DHX58	6	72
Canonical_Pathways	kegg asthma			IL10	CCL11, IL5, IL4	6	28
Canonical_Pathways	kegg intestinal immune network for iga production			IL10	PIGR, IL5, IL4	6	45
Canonical_Pathways	reactome phospholipid metabolism		GBA, INPP5E	GALC, MTMR3		6	194
Canonical_Pathways	kegg chronic myeloid leukemia			SMAD3	STAT5B, STAT5A, MYC	6	73
Canonical_Pathways	kegg t cell receptor signaling pathway			IL10	IL5, IL4, MAP3K7	6	107
Canonical_Pathways	kegg ubiquitin mediated proteolysis		CUL2, UBE2L3, UBA7	UBE2D1	UBE2J1	6	134
Canonical_Pathways	kegg wnt signaling pathway			SMAD3	NKD1, MAP3K7, MYC	6	149
Canonical_Pathways	reactome g alpha q signalling events			GPR65	HCRT, DGKD, ADRA1B	6	179
Canonical_Pathways	reactome gastrin creb signalling pathway via pkc and mapk		RPS6KA2	GPR65	HCRT, DGKD, ADRA1B	6	200
Canonical_Pathways	reactome phase ii conjugation	SULT1A2, SULT1A1	SLC35D1		UGT1A1	5	69
Canonical_Pathways	biocarta il3 pathway	JAK2			STAT5B, STAT5A	5	15
Canonical_Pathways	reactome jnk c jun kinases phosphorylation and activation mediated by activated human tak1	NOD2			TAB1, MAP3K7	5	16
Canonical_Pathways	biocarta lair pathway	ICAM1			C7, C6	5	17
Canonical_Pathways	reactome activated tak1 mediates p38 mapk activation	NOD2	MAPKAPK3		TAB1, MAP3K7	5	17
Canonical_Pathways	biocarta epo pathway	JAK2			STAT5B, STAT5A	5	19
Canonical_Pathways	reactome transport of glucose and other sugars bile salts and organic acids metal ions and amine compounds	SLC22A4, SLC22A5			SLC2A13	5	89
Canonical_Pathways	reactome tak1 activates nfkb by phosphorylation and activation of ikks complex	NOD2			TAB1, MAP3K7	5	23
Canonical_Pathways	biocarta tpo pathway	JAK2			STAT5B, STAT5A	5	24
Canonical_Pathways	biocarta gh pathway	JAK2			STAT5B, STAT5A	5	28
Canonical_Pathways	biocarta nkt pathway	IL18R1			IL5, IL4	5	29
Canonical_Pathways	reactome factors involved in megakaryocyte development and platelet production	SH2B1, JAK2		IRF1	AK3	5	127
Canonical_Pathways	reactome biological oxidations	SULT1A2, SULT1A1	SLC35D1		UGT1A1	5	135
Canonical_Pathways	pid erbb4 pathway	JAK2			STAT5B, STAT5A	5	38
Canonical_Pathways	reactome il1 signaling	NOD2			TAB1, MAP3K7	5	39
Canonical_Pathways	biocarta biopeptides pathway	JAK2			STAT5B, STAT5A	5	42
Canonical_Pathways	reactome signaling by scf kit	JAK2			STAT5B, STAT5A	5	75
Canonical_Pathways	pid p53 downstream pathway	GPX1			KAT2A, LIF	5	136
Canonical_Pathways	kegg huntingtons disease	GPX1			UQCR10, UQCRQ	5	171
Canonical_Pathways	reactome transcriptional activity of smad2 smad3 smad4 heterotrimer			UBE2D1, SMAD3	MYC	5	36
Canonical_Pathways	reactome signaling by tgf beta receptor complex			UBE2D1, SMAD3	MYC	5	60
Canonical_Pathways	biocarta il10 pathway			IL10	STAT5B, STAT5A	5	17
Canonical_Pathways	biocarta tgfb pathway			SMAD3	TAB1, MAP3K7	5	19
Canonical_Pathways	biocarta cytokine pathway			IL10	IL5, IL4	5	21
Canonical_Pathways	biocarta dc pathway			IL10	IL5, IL4	5	22
Canonical_Pathways	biocarta inflam pathway			IL10	IL5, IL4	5	29
Canonical_Pathways	kegg allograft rejection			IL10	IL5, IL4	5	35
Canonical_Pathways	pid tcptp pathway			PTPN2	STAT5B, STAT5A	5	43
Canonical_Pathways	pid nfat tfpathway			IKZF1	IL5, IL4	5	47
Canonical_Pathways	kegg autoimmune thyroid disease			IL10	IL5, IL4	5	50
Canonical_Pathways	pid tgfbr pathway			SMAD3	TAB1, MAP3K7	5	55
Canonical_Pathways	reactome activation of nf kappab in b cells			REL	PSMD3, MAP3K7	5	61
Canonical_Pathways	pid myc repress pathway			SMAD3	CEBPA, MYC	5	63
Canonical_Pathways	pid myc activ pathway			SMAD3	KAT2A, MYC	5	78
Canonical_Pathways	reactome downstream signaling events of b cell receptor bcr			REL	PSMD3, MAP3K7	5	92
Canonical_Pathways	reactome cell cycle checkpoints			UBE2D1	PSMD3, ATRIP	5	111
Canonical_Pathways	reactome signaling by the b cell receptor bcr			REL	PSMD3, MAP3K7	5	121
Canonical_Pathways	kegg cell cycle			SMAD3	CDKN2D, MYC	5	124
Canonical_Pathways	kegg systemic lupus erythematosus			IL10	C7, C6	5	131
Canonical_Pathways	reactome g alpha i signalling events		ADCY7	CCR6	INSL5, GT1	5	192
Canonical_Pathways	kegg neuroactive ligand receptor interaction			PTGER4	CHRNG, ADRA1B	5	269
Canonical_Pathways	reactome alpha linolenic acid ala metabolism	FADS1	FADS2			4	11
Canonical_Pathways	biocarta th1th2 pathway	IL18R1			IL4	4	19
Canonical_Pathways	kegg biosynthesis of unsaturated fatty acids	FADS1	FADS2		YOD1	4	22
Canonical_Pathways	pid nfkappab canonical pathway	NOD2			CYLD	4	22
Canonical_Pathways	reactome il receptor shc signaling	JAK2			IL5	4	27
Canonical_Pathways	pid integrin2 pathway	ICAM1	ICAM4			4	29
Canonical_Pathways	pid erbb2 erbb3 pathway	JAK2			NF2	4	44
Canonical_Pathways	kegg glutathione metabolism	GPX1			GPX3	4	50
Canonical_Pathways	kegg amyotrophic lateral sclerosis als	GPX1			NEFH	4	52
Canonical_Pathways	pid kit pathway	JAK2			STAT5A	4	52
Canonical_Pathways	kegg arachidonic acid metabolism	GPX1			GPX3	4	58
Canonical_Pathways	reactome immunoregulatory interactions between a lymphoid and a non lymphoid cell	ICAM1	ICAM4			4	61
Canonical_Pathways	pid endothelin pathway	JAK2	ADCY7			4	63
Canonical_Pathways	st fas signaling pathway	TNFRSF6B	TUFM			4	64
Canonical_Pathways	kegg adipocytokine signaling pathway	JAK2	ACSL6			4	67
Canonical_Pathways	reactome metabolism of nucleotides	GPX1			GLRX	4	72
Canonical_Pathways	reactome integrin cell surface interactions	ICAM1	ICAM4			4	78
Canonical_Pathways	reactome rna pol i rna pol iii and mitochondrial transcription	SPC4			PTRF	4	115
Canonical_Pathways	kegg neurotrophin signaling pathway	SH2B1	RPS6KA2			4	126
Canonical_Pathways	kegg cell adhesion molecules cams	ICAM1			CD274	4	130
Canonical_Pathways	reactome fatty acid triacylglycerol and ketone body metabolism	FADS1	ACSL6			4	168
Canonical_Pathways	reactome post translational protein modification	MUC19			PREB	4	183
Canonical_Pathways	reactome transcription	SPC4			PTRF	4	200
Canonical_Pathways	biocarta asbcell pathway			IL10	IL4	4	12
Canonical_Pathways	reactome oxygen dependent proline hydroxylation of hypoxia inducible factor alpha		CUL2	UBE2D1		4	16
Canonical_Pathways	biocarta tob1 pathway			SMAD3	IL4	4	19
Canonical_Pathways	biocarta nthi pathway			SMAD3	MAP3K7	4	23
Canonical_Pathways	reactome regulation of hypoxia inducible factor hif by oxygen		CUL2	UBE2D1		4	23
Canonical_Pathways	reactome smad2 smad3 smad4 heterotrimer regulates transcription			SMAD3	MYC	4	25
Canonical_Pathways	reactome negative regulators of rig i mda5 signaling		UBA7	UBE2D1	CYLD	4	30
Canonical_Pathways	reactome glycosphingolipid metabolism		GBA	GALC		4	36
Canonical_Pathways	pid fra pathway			CCL2	LIF	4	37
Canonical_Pathways	kegg sphingolipid metabolism		GBA	GALC		4	39
Canonical_Pathways	reactome pi metabolism		INPP5E	MTMR3		4	47
Canonical_Pathways	pid ar tf pathway			REL	CEBPA	4	52
Canonical_Pathways	reactome autodegradation of cdh1 by cdh1 apc c			UBE2D1	PSMD3	4	56
Canonical_Pathways	kegg colorectal cancer			SMAD3	MYC	4	62
Canonical_Pathways	reactome apc c cdh1 mediated degradation of cdc20 and other apc c cdh1 targeted proteins in late mitosis early g1			UBE2D1	PSMD3	4	64
Canonical_Pathways	reactome apc c cdc20 mediated degradation of mitotic proteins			UBE2D1	PSMD3	4	65
Canonical_Pathways	reactome sphingolipid metabolism		GBA	GALC		4	66
Canonical_Pathways	kegg adherens junction			SMAD3	MAP3K7	4	72
Canonical_Pathways	reactome unfolded protein response			CCL2	PREB	4	77
Canonical_Pathways	reactome regulation of mitotic cell cycle			UBE2D1	PSMD3	4	77
Canonical_Pathways	pid met pathway			PTPN2	INPP5D	4	80
Canonical_Pathways	kegg tgf beta signaling pathway		THBS3	SMAD3	MYC	4	85
Canonical_Pathways	reactome g alpha s signalling events		ADCY7	PTGER4		4	120
Canonical_Pathways	reactome diabetes pathways			CCL2	PREB	4	128
Canonical_Pathways	reactome developmental biology		RPS6KA2	SMAD3		4	385
GO_bp	go cytokine mediated signaling pathway	IL23R, ICAM1, TYK2, IL18R1, TNFRSF6B, JAK2, TNFSF15		TNFSF18, TNFSF4, TNFSF11, CCL2, CCL7, IL1RL1, IRF1, CCR6	CCL11, CCL8, CCL13, CCL1, PSMD3, STAT5B, STAT5A, PSME3, CEBPA, SP100, OSM, IL5	28	448
GO_bp	go regulation of response to wounding	NOD2, GPX1, NDFIP1, JAK2	GBA	TNFSF18, TNFSF4, IL10, TNFSF11, SMAD3, CCL2, CCL7, PTPN2, IL1RL1, PTGER4	ASIC2, CCL11, CCL8, CCL13, CCL1, STAT5B, OSM, C7, C6, IL4, IL33	26	412
GO_bp	go regulation of inflammatory response	NOD2, GPX1, NDFIP1, JAK2	GBA	TNFSF18, TNFSF4, IL10, TNFSF11, SMAD3, CCL2, CCL7, PTPN2, IL1RL1, PTGER4	CCL11, CCL8, CCL13, CCL1, STAT5B, OSM, C7, C6, IL4, IL33	25	293
GO_bp	go positive regulation of defense response	NOD2, JAK2, CARD9	MAPKAPK3	TNFSF18, TNFSF4, UBE2D1, TNFSF11, CCL2, CCL7, IL1RL1, PTGER4	CYLD, CCL11, CCL8, CCL13, CCL1, PSMD3, DHX58, STAT5B, PSME3, OSM, TAB1, MAP3K7, IL33	25	363
GO_bp	go inflammatory response	IL23R, IL27, ICAM1, IL18RAP, TNFRSF6B, IRGM		TNFSF4, IL10, IL19, CCL2, CCL7, REL	IL24, CCL11, CCL8, CCL13, CCL1, STAT5B, SEH1L, SP100, IL5, PLGRKT	23	451
GO_bp	go regulation of cell activation	IL23R, IL27, NOD2, IKZF3, NDFIP1, JAK2	CCDC88B	TNFSF18, TNFSF4, IL10, TNFSF11, CCL2, PTPN2, IL1RL1, IRF1	CYLD, STAT5B, INPP5D, IL5, IL4, MAP3K7, CD274, IL33	23	458
GO_bp	go positive regulation of response to external stimulus	NOD2, JAK2	GBA	TNFSF18, TNFSF4, TNFSF11, SMAD3, CCL2, CCL7, IL1RL1, PTGER4, CCR6	CCL11, CCL8, CCL13, CCL1, DHX58, STAT5B, BECN1, OSM, IL4, IL33	22	296
GO_bp	go positive regulation of cytokine production	IL23R, IL27, NOD2, IL18R1, JAK2, CARD9	CCDC88B	TNFSF4, IL10, SMAD3, CCL2, IL1RL1, PTGER4, IRF1	DHX58, STAT5B, IL4, MAP3K7, CD274, IL33	20	369
GO_bp	go positive regulation of mapk cascade	LRRK2, NOD2, ICAM1, TNFRSF6B, JAK2, CARD9	MAPKAPK3	TNFSF11, CCL2, CCL7	CCL11, CCL8, CCL13, CCL1, LIF, OSM, TAB1, FGF1, ADRA1B, MAP3K7	20	466
GO_bp	go regulation of cell cell adhesion	IL23R, IL27, NOD2, NDFIP1, JAK2	CCDC88B	TNFSF18, TNFSF4, IL10, TNFSF11, CCL2, PTPN2, IRF1	CYLD, STAT5B, NF2, IL4, MAP3K7, CD274	19	373
GO_bp	go negative regulation of immune system process	GPX1, NDFIP1		TNFSF18, TNFSF4, IL10, CCL2, PTPN2, IL1RL1, PTGER4, IRF1	CYLD, DHX58, STAT5B, INPP5D, IL4, MYC, CD274, IL33	19	368
GO_bp	go regulation of immune effector process	IL23R, IL27, ICAM1, NDFIP1		TNFSF18, TNFSF4, IL10, CCL2	DHX58, STAT5B, AP1B1, C7, C6, IL5, IL4, MAP3K7, IL33	18	423
GO_bp	go regulation of protein catabolic process	LRRK2, GPX1, NDFIP1	GBA, USP19	IL10, UBE2D1, SMAD3	YOD1, NKD1, PSMD3, PSME3, CEBPA, RNF14, UBE2J1, NSMCE2, KIAA1432, IL33	18	391
GO_bp	go regulation of leukocyte differentiation	IL23R, IL27, IKZF3, NDFIP1		TNFSF18, TNFSF4, TNFSF11, PTPN2, IRF1	CYLD, STAT5B, INPP5D, LIF, IL5, IL4, MYC	17	232
GO_bp	go response to tumor necrosis factor	ICAM1, TNFRSF6B, JAK2, TNFSF15	GBA	TNFSF18, TNFSF4, TNFSF11, CCL2, CCL7	CCL11, CCL8, CCL13, CCL1, PSMD3, KAT2A, PSME3	17	232
GO_bp	go regulation of homotypic cell cell adhesion	IL23R, IL27, NOD2, NDFIP1	CCDC88B	TNFSF18, TNFSF4, IL10, TNFSF11, CCL2, PTPN2, IRF1	CYLD, STAT5B, IL4, MAP3K7, CD274	17	300
GO_bp	go regulation of hemopoiesis	IL23R, IL27, IKZF3, NDFIP1		TNFSF18, TNFSF4, TNFSF11, PTPN2, IRF1	CYLD, STAT5B, INPP5D, LIF, IL5, IL4, MYC	17	313
GO_bp	go lymphocyte activation	NKX2-3, IKZF3, ICAM1, IL18R1		TNFSF18, TNFSF4, IL10, SMAD3, PTPN2, PTGER4, IRF1, IKZF1	STAT5B, ZFP36L2, PATZ1, IL4	17	340
GO_bp	go leukocyte activation	NKX2-3, IKZF3, ICAM1, IL18R1		TNFSF18, TNFSF4, IL10, SMAD3, PTPN2, PTGER4, IRF1, IKZF1	STAT5B, ZFP36L2, PATZ1, IL4	17	412
GO_bp	go positive regulation of inflammatory response	NOD2, JAK2		TNFSF18, TNFSF4, TNFSF11, CCL2, CCL7, IL1RL1, PTGER4	CCL11, CCL8, CCL13, CCL1, STAT5B, OSM, IL33	17	113
GO_bp	go positive regulation of response to wounding	NOD2, JAK2		TNFSF18, TNFSF4, TNFSF11, CCL2, CCL7, IL1RL1, PTGER4	CCL11, CCL8, CCL13, CCL1, STAT5B, OSM, IL33	17	162
GO_bp	go regulation of innate immune response	NOD2, TYK2, JAK2, CARD9	MAPKAPK3, ERAP1	UBE2D1, PTPN2, IRF1	CYLD, PSMD3, DHX58, STAT5B, PSME3, TAB1, MAP3K7	16	354
GO_bp	go immune effector process	NKX2-3, ICAM1, IL18R1, CARD9	NCKIPSD	TNFSF18, DENND1B, PTGER4, IRF1	DHX58, BECN1, INPP5D, C7, C6, IL4, IL33	16	454
GO_bp	go organic hydroxy compound metabolic process	SULT1A2, SULT1A1, SLC22A4, SLC22A5	GBA, IPMK, CLN3, CLN3, INPP5E	TNFSF4	PFKFB2, AOC2, CEBPA, INPP5D, IL4, SQLE	16	481
GO_bp	go positive regulation of proteolysis	LRRK2, JAK2, TNFSF15	GBA	UBE2D1, SMAD3	PSMD3, PSME3, CEBPA, TBC1D10A, C6, RNF14, NSMCE2, MYC, PLGRKT, IL33	16	362
GO_bp	go signal transduction by protein phosphorylation	LRRK2, NOD2, JAK2	MAPKAPK3	TNFSF11, CCL2, PTGER4	CCL11, PSMD3, KCNH4, PSME3, TAB1, IL5, FGF1, MAP3K7, MYC	16	402
GO_bp	go negative regulation of intracellular signal transduction	LRRK2, GPX1	GBA, STMN3	IL10, PTPN2, IL1RL1, FIGNL1	CYLD, DHX58, CDKN2D, NF2, LIF, ARAP3, SPRY4, MYC	16	434
GO_bp	go negative regulation of cell cycle		CUL2, BRD7, WDR6, RPS6KA2	SMAD3, IRF1	ZNF830, CDKN2D, CEBPA, CGREF1, GIGYF2, THOC5, LIF, OSM, MYC	16	431
GO_bp	go regulation of leukocyte proliferation	IL23R, IL27, IKZF3, NDFIP1	CCDC88B	TNFSF18, TNFSF4, IL10, IRF1	CCL8, STAT5B, INPP5D, IL5, IL4, CD274	15	203
GO_bp	go regulation of apoptotic signaling pathway	LRRK2, ICAM1, GPX1, JAK2		IL19, SMAD3, PTPN2, FIGNL1	CYLD, PSME3, CDKN2D, SP100, OSM, IL4	15	362
GO_bp	go positive regulation of cell activation	IL23R, NOD2, JAK2	CCDC88B	TNFSF4, TNFSF11, CCL2, IL1RL1	STAT5B, INPP5D, IL5, IL4, MAP3K7, CD274, IL33	15	285
GO_bp	go single organism cell adhesion	NKX2-3, ICAM1, IL18R1	ICAM4, ICAM5	TNFSF18, TNFSF4, SMAD3, PTPN2, PTGER4, IRF1	STAT5B, ZFP36L2, PATZ1, IL4	15	455
GO_bp	go negative regulation of transport	LRRK2, ICAM1, NDFIP1	SYT11	TNFSF4, IL10, PTGER4	YOD1, CYLD, HCRT, SP100, LIF, OSM, UBE2J1, IL33	15	455
GO_bp	go transmembrane receptor protein tyrosine kinase signaling pathway	TYK2, MST1, JAK2	MAPKAPK3	CCL2, PTPN2	ATP6V1G3, PIGR, STAT5B, STAT5A, ATP6V0A1, GIGYF2, NGEF, DGKD, FGF1	15	498
GO_bp	go leukocyte differentiation	NKX2-3, IL18R1		IL10, TNFSF11, PTPN2, PTGER4, IRF1, IKZF1	STAT5B, CEBPA, ZFP36L2, THOC5, PATZ1, IL4	15	292
GO_bp	go positive regulation of locomotion	ICAM1, JAK2	FGFR1OP	TNFSF18, SMAD3, CCL2, CCL7, PTGER4, CCR6	CCL11, CCL8, STAT5A, IL4, FGF1, CD274	15	417
GO_bp	go leukocyte cell cell adhesion	NKX2-3, ICAM1, IL18R1		TNFSF18, TNFSF4, SMAD3, PTPN2, PTGER4, IRF1	STAT5B, ZFP36L2, PATZ1, IL4	14	254
GO_bp	go regulation of jak stat cascade	IL23R, JAK2		TNFSF18, IL10, IL19, PTPN2, PTGER4	IL24, NF2, LIF, OSM, IL5, IL4	14	144
GO_bp	go regulation of stat cascade	IL23R, JAK2		TNFSF18, IL10, IL19, PTPN2, PTGER4	IL24, NF2, LIF, OSM, IL5, IL4	14	144
GO_bp	go regulation of sequence specific dna binding transcription factor activity	NOD2, ICAM1, JAK2		TNFSF18, TNFSF4, IL10, TNFSF11	CYLD, SP100, TAB1, IL5, IL4, MAP3K7	14	361
GO_bp	go positive regulation of cell adhesion	IL23R, NOD2, JAK2	CCDC88B	TNFSF18, TNFSF4, TNFSF11, SMAD3, CCL2, PTGER4	STAT5B, IL4, MAP3K7, CD274	14	367
GO_bp	go negative regulation of cytokine production	IL23R, NDFIP1	GBA, UBA7	TNFSF4, IL10, REL, IL1RL1, PTGER4	CYLD, DHX58, INPP5D, CD274, IL33	14	206
GO_bp	go regulation of erk1 and erk2 cascade	NOD2, ICAM1		TNFSF11, CCL2, CCL7, PTPN2	CCL11, CCL8, CCL13, CCL1, LIF, SPRY4, FGF1	14	236
GO_bp	go leukocyte migration	NKX2-3, ICAM1		IL10, TNFSF11, CCL2, CCL7, CCR6	CCL11, CCL8, CCL13, CCL1, STAT5B, INPP5D	14	257
GO_bp	go positive regulation of secretion	NOD2, JAK2		TNFSF4, IL10, TNFSF11, IL1RL1, PTGER4	PFKFB2, LIF, IL5, IL4, CD274, IL33	14	368
GO_bp	go activation of immune response	NOD2, CARD9	NCKIPSD, MAPKAPK3	DENND1B, UBE2D1	CYLD, PSMD3, PSME3, INPP5D, TAB1, C7, C6, MAP3K7	14	392
GO_bp	go positive regulation of catabolic process	LRRK2, NDFIP1	GBA	UBE2D1	ABCD2, NKD1, PSMD3, BECN1, PSME3, CEBPA, ZFP36L2, RNF14, NSMCE2, IL33	14	393
GO_bp	go divalent inorganic cation homeostasis	JAK2	CLN3, CLN3	TNFSF11, CCL2, CCL7, CCR6	CCL11, CCL8, CCL13, CCL1, HCRT, TRPM8, ADRA1B	14	342
GO_bp	go response to growth factor			IL10, UBE2D1, SMAD3, CCL2	KAT2A, STAT5B, BECN1, TAB1, GDF9, FGF1, MAP3K7, MYC	14	474
GO_bp	go response to molecule of bacterial origin	IL23R, NOD2, ICAM1, TNFRSF6B, JAK2, CARD9	MAPKAPK3	TNFSF4, IL10, CCL2, PTGER4	IL24, STAT5B	13	319
GO_bp	go regulation of lymphocyte differentiation	IL23R, IL27, IKZF3, NDFIP1		TNFSF18, TNFSF4, PTPN2, IRF1	CYLD, STAT5B, INPP5D, IL4	13	132
GO_bp	go regulation of protein serine threonine kinase activity	LRRK2, NOD2, MST1, JAK2, TNFSF15	GBA, MAPKAPK3	TNFSF11	CDKN2D, CEBPA, TAB1, FGF1, MAP3K7	13	466
GO_bp	go regulation of peptidyl tyrosine phosphorylation	IL23R, ICAM1, JAK2	FGFR1OP	TNFSF18, PTPN2, PTGER4	IL24, NF2, LIF, OSM, IL5, IL4	13	212
GO_bp	go negative regulation of response to external stimulus	LRRK2, GPX1, NDFIP1	GBA, CLN3, CLN3	IL10, SMAD3, CCL2, PTPN2, PTGER4	DHX58, IL4	13	272
GO_bp	go monocarboxylic acid metabolic process	FADS1, GPX1, SLC22A4, SLC22A5	FADS2, AMT, ACSL6		PFKFB2, ABCD2, STAT5B, STAT5A, UGT1A1	13	499
GO_bp	go response to extracellular stimulus	FADS1, LRRK2, ICAM1	GBA	CCL2, MTMR3, CPEB4	DJC15, KAT2A, BECN1, SEH1L, CDKN2D, IL4	13	436
GO_bp	go defense response to other organism	IL23R, NOD2, CARD9		TNFSF4, IL10, IRF1	DHX58, BECN1, SEH1L, IL4, LEAP2, IL33	13	482
GO_bp	go regulation of dna metabolic process	SH2B1, NDFIP1	NEK7	TNFSF4, IL10, FIGNL1	ZNF830, LIG3, HCRT, NF2, RAD50, IL4, MYC	13	339
GO_bp	go regulation of mitotic cell cycle	SH2B1	NEK7, BRD7	UBE2D1, SMAD3	CYLD, ZNF830, PSMD3, STAT5B, BECN1, PSME3, GIGYF2, NSMCE2	13	467
GO_bp	go taxis		CELSR3	IL10, TNFSF11, CCL2, CCL7, CCR6	CCL11, CCL8, CCL13, CCL1, IL4, PLGRKT	13	463
GO_bp	go regulation of adaptive immune response	IL23R, IL27, NDFIP1		TNFSF18, TNFSF4, IL10, IL1RL1, IRF1	IL4, MAP3K7, IL33	12	123
GO_bp	go adaptive immune response	ICAM1, IL18R1, ERAP2, JAK2	ERAP1	TNFSF18, DENND1B	FCAMR, INPP5D, C7, C6, IL4	12	254
GO_bp	go response to interferon gamma	IL23R, ICAM1, JAK2		CCL2, CCL7, IRF1	CCL11, CCL8, CCL13, CCL1, SP100	12	141
GO_bp	go positive regulation of stat cascade	IL23R, JAK2		TNFSF18, IL10, IL19, PTGER4	IL24, LIF, OSM, IL5, IL4	12	73
GO_bp	go positive regulation of jak stat cascade	IL23R, JAK2		TNFSF18, IL10, IL19, PTGER4	IL24, LIF, OSM, IL5, IL4	12	73
GO_bp	go purine containing compound metabolic process	LRRK2, SULT1A2, SULT1A1, GPX1	ADCY7, PDE4A	FIGNL1	PFKFB2, ATP6V0A1, UQCR10, UQCRQ, AK3	12	392
GO_bp	go positive regulation of sequence specific dna binding transcription factor activity	NOD2, ICAM1, JAK2		TNFSF18, IL10, TNFSF11	SP100, TAB1, IL5, IL4, MAP3K7	12	226
GO_bp	go negative regulation of immune response	GPX1, NDFIP1		TNFSF18, TNFSF4, IL10, PTPN2, IL1RL1	DHX58, INPP5D, IL4, IL33	12	120
GO_bp	go positive regulation of kinase activity	LRRK2, NOD2, JAK2, TNFSF15	ADCY7, MAPKAPK3	TNFSF11	PFKFB2, TAB1, RAD50, FGF1, MAP3K7	12	479
GO_bp	go negative regulation of cell cell adhesion	NDFIP1, JAK2		TNFSF18, TNFSF4, IL10, PTPN2, IRF1	CYLD, NF2, IL4, CD274	12	136
GO_bp	go regulation of intracellular protein transport	LRRK2, IL18R1, JAK2	UBE2L3	IL10, SMAD3, CCL2	YOD1, CYLD, KAT2A, SP100, UBE2J1	12	381
GO_bp	go response to peptide	NOD2, JAK2, CARD9	ADCY7	IL10, CCL2, PTPN2, IL1RL1	ATP6V1G3, STAT5B, STAT5A, ATP6V0A1	12	400
GO_bp	go lymphocyte differentiation	NKX2-3, IL18R1		IL10, PTPN2, PTGER4, IRF1, IKZF1	STAT5B, ZFP36L2, PATZ1, IL4	12	209
GO_bp	go negative regulation of cell adhesion	NDFIP1, JAK2		TNFSF18, TNFSF4, IL10, PTPN2, IRF1	CYLD, NF2, IL4, CD274	12	221
GO_bp	go regulation of cellular protein catabolic process	LRRK2, GPX1	GBA, USP19	UBE2D1	PSMD3, PSME3, CEBPA, RNF14, NSMCE2, KIAA1432, IL33	12	273
GO_bp	go monovalent inorganic cation transport	SLC22A4, SLC22A5			ATP6V1G3, SLC2A13, ASIC2, KCNH4, ATP6V0A1, KCNJ13, UQCR10, UQCRQ	12	429
GO_bp	go negative regulation of phosphorylation	LRRK2	GBA, FGFR1OP	SMAD3, PTPN2	DJC15, CDKN2D, CEBPA, NF2, LIF, SPRY4, MYC	12	419
GO_bp	go regulation of cytoskeleton organization	ICAM1	NEK7, STMN3	GPR65, SMAD3, PTGER4	CYLD, CCL11, BECN1, CEP76, NF2, KIAA0196	12	496
GO_bp	go in utero embryonic development			IL10, SMAD3	ZNF830, KAT2A, CEBPA, EIF4E2, LIF, TAB1, C6, PCDH12	12	310
GO_bp	go regulation of i kappab kinase nf kappab signaling	NOD2, IL18R1, NDFIP1, CARD9		IL10, TNFSF11, REL, IL1RL1	CYLD, MAP3K7	11	231
GO_bp	go regulation of t cell proliferation	IL23R, IL27, NDFIP1	CCDC88B	TNFSF18, TNFSF4, IL10, IRF1	STAT5B, IL4, CD274	11	144
GO_bp	go positive regulation of peptidyl tyrosine phosphorylation	IL23R, ICAM1, JAK2		TNFSF18, PTGER4	IL24, LIF, OSM, IL5, IL4	11	161
GO_bp	go regulation of tyrosine phosphorylation of stat protein	IL23R, JAK2		TNFSF18, PTPN2, PTGER4	IL24, NF2, LIF, OSM, IL4	11	68
GO_bp	go cellular response to external stimulus	FADS1, LRRK2, ICAM1	GBA	MTMR3, PTGER4, IRF1, CPEB4	DJC15, BECN1, SEH1L	11	260
GO_bp	go cellular response to interferon gamma	ICAM1, JAK2		CCL2, CCL7, IRF1	CCL11, CCL8, CCL13, CCL1, SP100	11	119
GO_bp	go positive regulation of erk1 and erk2 cascade	NOD2, ICAM1		TNFSF11, CCL2, CCL7	CCL11, CCL8, CCL13, CCL1, FGF1	11	170
GO_bp	go regulation of myeloid cell differentiation	IL23R, NDFIP1		TNFSF11, PTPN2	STAT5B, INPP5D, LIF, IL5, IL4, MYC	11	182
GO_bp	go peptidyl tyrosine modification	TYK2, JAK2	FGFR1OP		DYRK3, STAT5B, STAT5A, LIF, OSM, IL5, FGF1	11	186
GO_bp	go negative regulation of catabolic process	LRRK2, RASIP1	CLN3, CLN3, WDR6, USP19	IL10, SMAD3	YOD1, UBE2J1, KIAA1432	11	201
GO_bp	go negative regulation of establishment of protein localization	LRRK2, NDFIP1		TNFSF4, IL10, PTGER4	YOD1, CYLD, SP100, UBE2J1, IL33	11	208
GO_bp	go positive regulation of protein secretion	NOD2, JAK2		TNFSF4, IL10, IL1RL1, PTGER4	PFKFB2, IL5, CD274, IL33	11	209
GO_bp	go regulation of cytoplasmic transport	LRRK2, IL18R1, JAK2	UBE2L3	IL10, SMAD3	YOD1, CYLD, KAT2A, SP100, UBE2J1	11	479
GO_bp	go positive regulation of protein catabolic process	LRRK2, NDFIP1	GBA	UBE2D1	NKD1, PSMD3, PSME3, CEBPA, RNF14, NSMCE2, IL33	11	262
GO_bp	go positive regulation of immune effector process	IL23R		TNFSF4, CCL2	DHX58, STAT5B, C6, IL5, IL4, MAP3K7, IL33	11	156
GO_bp	go negative regulation of cell activation	NDFIP1		TNFSF18, TNFSF4, IL10, PTPN2, IRF1	CYLD, INPP5D, IL4, CD274	11	156
GO_bp	go regulation of protein secretion	NOD2, JAK2		TNFSF4, IL10, IL1RL1, PTGER4	PFKFB2, IL5, CD274, IL33	11	386
GO_bp	go response to radiation	ICAM1, GPX1		CCL2, CCL7, FIGNL1	ASIC2, CCL11, CDKN2D, GT1, MYC	11	411
GO_bp	go regulation of hormone levels	SULT1A1, JAK2		TNFSF11, PTGER4	PFKFB2, STAT5B, UGT1A1, LIF, OSM, GDF9	11	475
GO_bp	go reproductive system development	ICAM1		IL10	ZNF830, STAT5B, CEBPA, NEFH, LIF, PATZ1, PCDH12, INSL6	11	399
GO_bp	go organelle localization	LRRK2	SYT11, CLN3, CLN3, SEC16A		KAT2A, BECN1, SEH1L, PREB, KIF3A	11	410
GO_bp	go leukocyte chemotaxis			IL10, TNFSF11, CCL2, CCL7, CCR6	CCL11, CCL8, CCL13, CCL1	11	117
GO_bp	go cell chemotaxis			IL10, TNFSF11, CCL2, CCL7, CCR6	CCL11, CCL8, CCL13, CCL1	11	162
GO_bp	go negative regulation of hemopoiesis			TNFSF18, TNFSF4, PTPN2, IRF1	CYLD, STAT5B, INPP5D, IL4, MYC	11	128
GO_bp	go negative regulation of locomotion			CCL2, PTPN2, PTGER4	IL24, SP100, NF2, IL4, ARAP3, IL33	11	261
GO_bp	go negative regulation of transferase activity		GBA, FGFR1OP	UBE2D1, PTPN2	PSMD3, PSME3, CDKN2D, CEBPA, UGT1A1, NF2	11	350
GO_bp	go alcohol metabolic process		GBA, IPMK, CLN3, CLN3, INPP5E	TNFSF4	CEBPA, INPP5D, IL4, SQLE	11	347
GO_bp	go regulation of b cell activation	NOD2, IKZF3, NDFIP1		TNFSF4, IL10	STAT5B, INPP5D, IL5, IL4	10	102
GO_bp	go regulation of leukocyte mediated immunity	IL23R, ICAM1, NDFIP1		TNFSF4, IL10, CCL2	STAT5B, IL4, MAP3K7	10	156
GO_bp	go regulation of t cell differentiation	IL23R, IL27		TNFSF18, TNFSF4, PTPN2, IRF1	CYLD, STAT5B, IL4	10	107
GO_bp	go regulation of myeloid leukocyte differentiation	IL23R, NDFIP1		TNFSF11, PTPN2	INPP5D, LIF, IL5, IL4, MYC	10	108
GO_bp	go t cell differentiation	NKX2-3, IL18R1		PTPN2, PTGER4, IRF1	STAT5B, ZFP36L2, PATZ1, IL4	10	123
GO_bp	go regulation of binding	LRRK2, PLCL1, JAK2		TNFSF18, IL10, SMAD3	KAT2A, SP100, LIF	10	283
GO_bp	go response to inorganic substance	LRRK2, ICAM1, IL18RAP, GPX1		TNFSF4	BECN1, CEBPA, NEFH, IL4	10	478
GO_bp	go sulfur compound metabolic process	SULT1A2, SULT1A1, GPX1	SLC35D1, ACSL6		ADO, STAT5B, STAT5A, CHSY3	10	356
GO_bp	go regulation of proteasomal protein catabolic process	LRRK2, GPX1	GBA, USP19		PSME3, CEBPA, RNF14, NSMCE2, IL33	10	180
GO_bp	go glycosyl compound metabolic process	LRRK2, SULT1A2, SULT1A1		FIGNL1	PFKFB2, ATP6V0A1, UQCR10, UQCRQ, AK3	10	365
GO_bp	go myeloid cell differentiation	NKX2-3, JAK2		TNFSF11, PTPN2, IKZF1	DYRK3, CEBPA, THOC5, IL4	10	189
GO_bp	go response to drug	ICAM1, SLC22A5, CARD9	PDE4A	IL10, CCL2, PTGER4	BECN1, IL4, MYC	10	426
GO_bp	go positive regulation of cell cell adhesion	IL23R, NOD2	CCDC88B	TNFSF4, TNFSF11, CCL2	STAT5B, IL4, MAP3K7, CD274	10	236
GO_bp	go positive regulation of innate immune response	NOD2, CARD9	MAPKAPK3	UBE2D1	CYLD, PSMD3, STAT5B, PSME3, TAB1, MAP3K7	10	245
GO_bp	go regulation of autophagy	LRRK2, RASIP1	GBA, CLN3, CLN3, WDR6	MTMR3	KAT2A, ATP6V0A1, BECN1	10	249
GO_bp	go cellular response to peptide	NOD2, JAK2	ADCY7	CCL2, PTPN2, IL1RL1	ATP6V1G3, STAT5B, STAT5A, ATP6V0A1	10	272
GO_bp	go negative regulation of homotypic cell cell adhesion	NDFIP1		TNFSF18, TNFSF4, IL10, PTPN2, IRF1	CYLD, IL4, CD274	10	100
GO_bp	go regulation of leukocyte migration	ICAM1		TNFSF18, CCL2, CCL7, PTGER4, CCR6	CCL8, IL4, IL33	10	149
GO_bp	go negative regulation of organelle organization	LRRK2, GPX1	NEK7, RPS6KA2		LIG3, LIF, OSM, RAD50, KIAA0196	10	384
GO_bp	go cellular response to lipid	ICAM1, JAK2	UBE2L3	TNFSF4, IL10, CCL2, PTGER4	IL24, NEFH, RNF14	10	455
GO_bp	go regulation of cell division	SH2B1	RPS6KA2, SDCCAG3		BECN1, LIF, OSM, FGF1, NSMCE2, MYC	10	271
GO_bp	go anatomical structure homeostasis	NOD2		TNFSF11	PIGR, SPATA7, ZNF830, SP100, GIGYF2, RAD50, NSMCE2	10	281
GO_bp	go immune response regulating cell surface receptor signaling pathway	CARD9	NCKIPSD	DENND1B, UBE2D1	PIGR, PSMD3, PSME3, INPP5D, TAB1, MAP3K7	10	288
GO_bp	go wnt signaling pathway	LRRK2	BRD7, CELSR3		NKD1, CYLD, PSMD3, PSME3, MAP3K7, MYC	10	350
GO_bp	go response to alcohol	ICAM1	GBA, ADCY7	IL10, CCL2, CCL7	STAT5B, CDKN2D, NEFH, IL4	10	360
GO_bp	go growth	GPX1	THBS3	SMAD3	CCL11, ZNF830, KAT2A, GIGYF2, DGKD, GDF9, FGF1	10	409
GO_bp	go organophosphate biosynthetic process	FADS1	IPMK, ADCY7, PGAP3, INPP5E	MTMR3	ATP6V0A1, INPP5D, FGF1, AK3	10	448
GO_bp	go response to steroid hormone	JAK2	GBA, UBE2L3	IL10, CCL2, PTGER4	CCL1, STAT5B, NEFH, RNF14	10	493
GO_bp	go amide biosynthetic process	EIF3C	GBA, EIF3CL, TUFM	CPEB4	EIF2D, SLC25A28, CEBPA, EIF4E2, APEH	10	494
GO_bp	go regulation of chemotaxis			TNFSF18, SMAD3, CCL2, CCL7, PTPN2, CCR6	IL4, FGF1	10	179
GO_bp	go negative regulation of leukocyte differentiation			TNFSF18, TNFSF4, PTPN2, IRF1	CYLD, INPP5D, IL4, MYC	10	82
GO_bp	go myeloid leukocyte migration			TNFSF11, CCL2, CCL7	CCL11, CCL8, CCL13, CCL1, STAT5B	10	99
GO_bp	go regulation of interferon gamma production	IL23R, IL27, IL18R1		TNFSF4, IL10, IL1RL1	CD274, IL33	9	95
GO_bp	go regulation of tumor necrosis factor superfamily cytokine production	NOD2, JAK2, CARD9		IL10, CCL2, PTGER4	UBE2J1, CD274	9	100
GO_bp	go tumor necrosis factor mediated signaling pathway	TNFRSF6B, JAK2, TNFSF15		TNFSF18, TNFSF4, TNFSF11	PSMD3, PSME3	9	117
GO_bp	go regulation of tyrosine phosphorylation of stat3 protein	IL23R, JAK2		PTPN2, PTGER4	IL24, NF2, LIF, OSM	9	44
GO_bp	go activation of protein kinase activity	LRRK2, NOD2, JAK2, TNFSF15	ADCY7, MAPKAPK3	TNFSF11	TAB1, MAP3K7	9	278
GO_bp	go homeostasis of number of cells	NKX2-3, SLC22A5, JAK2		PTPN2, IKZF1	DYRK3, STAT5B, GIGYF2	9	175
GO_bp	go cellular response to extracellular stimulus	FADS1, LRRK2, ICAM1	GBA	MTMR3, CPEB4	DJC15, BECN1, SEH1L	9	186
GO_bp	go negative regulation of apoptotic signaling pathway	LRRK2, ICAM1, GPX1		IL19, FIGNL1	PSME3, CDKN2D, IL4	9	199
GO_bp	go regulation of cytokine biosynthetic process	IL27, CARD9		IL10, IRF1	STAT5B, INPP5D, IL4, UBE2J1	9	94
GO_bp	go regulation of neuron death	LRRK2, GPX1, JAK2	CLN3, CLN3	CCL2, REL, CPEB4		9	251
GO_bp	go negative regulation of defense response	GPX1, NDFIP1	GBA	IL10, SMAD3, PTPN2, PTGER4	DHX58, IL4	9	143
GO_bp	go regulation of protein targeting	LRRK2, IL18R1, JAK2	UBE2L3	IL10, SMAD3, CCL2	CYLD, KAT2A	9	307
GO_bp	go regulation of map kinase activity	LRRK2, NOD2, JAK2	GBA, MAPKAPK3	TNFSF11	TAB1, FGF1, MAP3K7	9	317
GO_bp	go intracellular receptor signaling pathway	NOD2, JAK2			CYLD, SP100, TAB1, RNF14, MAP3K7	9	167
GO_bp	go glycerolipid metabolic process	NKX2-3, GPX1, SLC22A4	PGAP3, INPP5E	MTMR3	INPP5D, DGKD, FGF1	9	351
GO_bp	go circulatory system process	ICAM1, GPX1, ERAP2	ERAP1, RPS6KA2		ASIC2, LNPEP, ADRA1B	9	365
GO_bp	go regulation of peptidase activity	GPX1, JAK2, TNFSF15		SMAD3	PSME3, CDKN2D, TBC1D10A, MYC	9	383
GO_bp	go activation of innate immune response	NOD2, CARD9	MAPKAPK3	UBE2D1	CYLD, PSMD3, PSME3, TAB1, MAP3K7	9	203
GO_bp	go antigen processing and presentation	ICAM1, ERAP2	ERAP1		PSMD3, PSME3, AP1B1, LNPEP, KIF3A	9	209
GO_bp	go steroid metabolic process	SULT1A2, SULT1A1		TNFSF4	STAT5B, CEBPA, UGT1A1, IL4, SQLE	9	236
GO_bp	go wound healing	SH2B1, GPX1, JAK2		SMAD3, IRF1	IL24, DGKD, AK3	9	467
GO_bp	go cellular response to interleukin 1	ICAM1		CCL2, CCL7, PTGER4	CCL11, CCL8, CCL13, CCL1	9	88
GO_bp	go regulation of peptide transport	IL18R1, JAK2		IL10, TNFSF11, PTGER4	PFKFB2, CYLD, LIF	9	254
GO_bp	go multicellular organismal homeostasis	NOD2, GPX1	GBA, ADCY7	TNFSF11	PIGR, SPATA7, ZNF830, GIGYF2	9	268
GO_bp	go regulation of epithelial cell proliferation	NOD2, GPX1		SMAD3, CCL2	CCL11, STAT5A, FGF1, MYC	9	284
GO_bp	go fatty acid metabolic process	FADS1, GPX1	FADS2, ACSL6		ABCD2, STAT5B, STAT5A, UGT1A1	9	292
GO_bp	go positive regulation of leukocyte migration	ICAM1		TNFSF18, CCL2, CCL7, PTGER4, CCR6	CCL8, IL4	9	109
GO_bp	go response to interleukin 1	ICAM1		CCL2, CCL7, PTGER4	CCL11, CCL8, CCL13, CCL1	9	114
GO_bp	go positive regulation of leukocyte differentiation	IL23R		TNFSF4, TNFSF11	STAT5B, INPP5D, LIF, IL5, IL4	9	131
GO_bp	go organonitrogen compound catabolic process	GPX1, ERAP2	GBA, PDE4A, AMT, ERAP1	GALC	ADO, LNPEP	9	340
GO_bp	go positive regulation of hemopoiesis	IL23R		TNFSF4, TNFSF11	STAT5B, INPP5D, LIF, IL5, IL4	9	162
GO_bp	go gland development	NKX2-3, JAK2		TNFSF11, SMAD3	CCL11, STAT5B, STAT5A, CEBPA	9	395
GO_bp	go positive regulation of cellular protein catabolic process	LRRK2	GBA	UBE2D1	PSMD3, PSME3, CEBPA, RNF14, NSMCE2, IL33	9	192
GO_bp	go regulation of homeostatic process	LRRK2, SLC22A5	NEK7	TNFSF11, PTGER4	STAT5B, INPP5D, RAD50, MYC	9	445
GO_bp	go cellular response to organic cyclic compound	LRRK2, JAK2	UBE2L3	IL10, SMAD3, CCL2	CEBPA, NEFH, RNF14	9	463
GO_bp	go vacuolar transport	NDFIP1	CLN3, CLN3, SDCCAG3	DENND1B	BECN1, TBC1D10A, KIAA0196, KIAA1432	9	246
GO_bp	go response to virus	CARD9		TNFSF4, IRF1	CCL11, CCL8, DHX58, BECN1, IL33	9	247
GO_bp	go developmental growth	GPX1	THBS3	SMAD3	CCL11, ZNF830, KAT2A, GIGYF2, GDF9, FGF1	9	332
GO_bp	go posttranscriptional regulation of gene expression	EIF3C	EIF3CL	SMAD3, CPEB4	PSMD3, PSME3, ZFP36L2, EIF4E2, GIGYF2	9	445
GO_bp	go endocytosis	LRRK2	CLN3, CLN3, ICAM5, NCKIPSD, MAPKAPK3		BECN1, DGKD	9	478
GO_bp	go monocyte chemotaxis			TNFSF11, CCL2, CCL7	CCL11, CCL8, CCL13, CCL1	9	41
GO_bp	go chemokine mediated signaling pathway			CCL2, CCL7, CCR6	CCL11, CCL8, CCL13, CCL1	9	72
GO_bp	go transmembrane receptor protein serine threonine kinase signaling pathway			UBE2D1, SMAD3, CCL2	TAB1, LNPEP, GDF9, MAP3K7	9	189
GO_bp	go multi multicellular organism process		ADCY7	CCL2, PTGER4	STAT5B, LIF, LNPEP, IL4, RLN1	9	210
GO_bp	go regulation of vasculature development		ERAP1	CCL2, PTGER4	CCL11, SP100, LIF, C6, FGF1	9	233
GO_bp	go negative regulation of growth			IL10, SMAD3	NKD1, CDKN2D, CGREF1, NF2, GDF9	9	235
GO_bp	go sensory organ development			SMAD3	NKD1, CEBPA, NF2, LIF, GT1, IL4	9	492
GO_bp	go positive regulation of i kappab kinase nf kappab signaling	NOD2, IL18R1, NDFIP1, CARD9		TNFSF11, REL	MAP3K7	8	178
GO_bp	go response to oxidative stress	LRRK2, IL18RAP, GPX1, JAK2			NEFH, GPX3	8	351
GO_bp	go regulation of cysteine type endopeptidase activity	GPX1, JAK2, TNFSF15		SMAD3	CDKN2D, TBC1D10A, MYC	8	212
GO_bp	go negative regulation of inflammatory response	GPX1, NDFIP1	GBA	IL10, SMAD3, PTPN2, PTGER4	IL4	8	99
GO_bp	go regulation of lymphocyte mediated immunity	IL23R, NDFIP1		TNFSF4, IL10	STAT5B, IL4, MAP3K7	8	114
GO_bp	go cellular response to starvation	FADS1, LRRK2	GBA	MTMR3, CPEB4	DJC15, BECN1, SEH1L	8	115
GO_bp	go adaptive immune response based on somatic recombination of immune receptors built from immunoglobulin superfamily domains	ICAM1, IL18R1		DENND1B	INPP5D, C7, C6, IL4	8	122
GO_bp	go positive regulation of protein serine threonine kinase activity	LRRK2, NOD2, TNFSF15	MAPKAPK3	TNFSF11	TAB1, FGF1, MAP3K7	8	287
GO_bp	go regulation of intrinsic apoptotic signaling pathway	LRRK2, GPX1		IL19, PTPN2, FIGNL1	CYLD, CDKN2D	8	144
GO_bp	go response to starvation	FADS1, LRRK2	GBA	MTMR3, CPEB4	DJC15, BECN1, SEH1L	8	152
GO_bp	go regulation of extrinsic apoptotic signaling pathway	ICAM1, GPX1		IL19	CYLD, PSME3, SP100, IL4	8	153
GO_bp	go negative regulation of cellular catabolic process	LRRK2, RASIP1	CLN3, CLN3, WDR6, USP19	IL10	KIAA1432	8	154
GO_bp	go negative regulation of response to wounding	GPX1, NDFIP1	GBA	IL10, SMAD3, PTPN2, PTGER4	IL4	8	155
GO_bp	go negative regulation of neuron death	LRRK2, JAK2	CLN3, CLN3	CCL2, REL, CPEB4		8	170
GO_bp	go regulation of protein localization to nucleus	IL18R1, JAK2		IL10, SMAD3	CYLD, NF2, LIF	8	218
GO_bp	go regulation of anatomical structure size	LRRK2, ICAM1, GPX1			ASIC2, CCL11, ADRA1B	8	465
GO_bp	go regulation of production of molecular mediator of immune response	NDFIP1		TNFSF4, IL10	IL5, IL4, MAP3K7, IL33	8	100
GO_bp	go negative regulation of immune effector process	NDFIP1		TNFSF18, TNFSF4, IL10	DHX58, IL4, IL33	8	102
GO_bp	go negative regulation of dna metabolic process	NDFIP1			ZNF830, LIG3, HCRT, NF2, RAD50	8	111
GO_bp	go tube morphogenesis	NKX2-3, RASIP1	IPMK	SMAD3	CCL11, KAT2A, FGF1, MYC	8	323
GO_bp	go negative regulation of cellular protein localization	LRRK2		IL10	YOD1, CYLD, SP100, UBE2J1, ASTN2	8	135
GO_bp	go positive regulation of cellular protein localization	IL18R1, JAK2	UBE2L3	SMAD3, CCL2	KAT2A, BECN1, LIF	8	360
GO_bp	go regulation of cytokine secretion	NOD2		TNFSF4, IL10, IL1RL1, PTGER4	CD274, IL33	8	146
GO_bp	go regulation of response to extracellular stimulus	LRRK2	GBA, CLN3, CLN3	MTMR3	KAT2A, ATP6V0A1, BECN1	8	171
GO_bp	go regulation of response to nutrient levels	LRRK2	GBA, CLN3, CLN3	MTMR3	KAT2A, ATP6V0A1, BECN1	8	171
GO_bp	go antigen processing and presentation of peptide antigen	ERAP2	ERAP1		PSMD3, PSME3, AP1B1, LNPEP, KIF3A	8	174
GO_bp	go germ cell development	ZPBP2	RPS6KA2		ZNF830, GDF9, UBE2J1, KIAA0196, INSL6	8	206
GO_bp	go development of primary sexual characteristics	ICAM1			ZNF830, STAT5B, NEFH, PATZ1, INSL6	8	207
GO_bp	go vasculature development	RASIP1, GPX1	ERAP1	CCL2, PTGER4	LIF, TAB1, FGF1	8	468
GO_bp	go regulation of multi organism process	IL23R, IL27		IL10	DHX58, SP100, AP1B1, IL4	8	470
GO_bp	go nucleoside triphosphate metabolic process	LRRK2		FIGNL1	PFKFB2, ATP6V0A1, UQCR10, UQCRQ, AK3	8	224
GO_bp	go nitrogen compound transport	SLC22A4, SLC22A5	SLC35D1, CLN3, CLN3		SEH1L, THOC5	8	499
GO_bp	go cellular process involved in reproduction in multicellular organism	ZPBP2	RPS6KA2		ZNF830, GDF9, UBE2J1, KIAA0196, INSL6	8	249
GO_bp	go sex differentiation	ICAM1			ZNF830, STAT5B, NEFH, PATZ1, INSL6	8	257
GO_bp	go regulation of hormone secretion	JAK2		TNFSF11, PTGER4	PFKFB2, LIF, OSM, GDF9	8	260
GO_bp	go regulation of lipid metabolic process	NOD2			ABCD2, DJC15, STAT5B, UGT1A1, FGF1	8	282
GO_bp	go response to oxygen levels	ICAM1	CUL2	UBE2D1, SMAD3, CCL2, CPEB4	STAT5B, BECN1	8	310
GO_bp	go response to acid chemical	ICAM1		TNFSF4, CCL2, PTGER4, CPEB4	CDKN2D, SP100	8	318
GO_bp	go regulation of membrane potential	LRRK2	CLN3, CLN3		ASIC2, KCNH4, HCRT, GLRX	8	343
GO_bp	go phospholipid metabolic process	FADS1	CLN3, CLN3, PGAP3, INPP5E	MTMR3	INPP5D, FGF1	8	360
GO_bp	go morphogenesis of an epithelium	RASIP1	IPMK	IL10, SMAD3	CCL11, KAT2A, FGF1, MYC	8	399
GO_bp	go positive regulation of cellular component biogenesis	ICAM1		GPR65, SMAD3	ASIC2, CCL11, NF2, IL5	8	403
GO_bp	go ribonucleoprotein complex biogenesis	EIF3C	EIF3CL, USP4		EIF2D, SF3A1, RBM5, RIOK2	8	433
GO_bp	go male gamete generation	ZPBP2			SPATA7, CCT6B, PATZ1, UBE2J1, INSL6	8	456
GO_bp	go organelle assembly	ZPBP2	NEK7, CELSR3		BECN1, ATG4D, KIF3A, KIAA0196	8	492
GO_bp	go negative regulation of t cell differentiation			TNFSF18, TNFSF4, PTPN2, IRF1	CYLD, IL4	8	32
GO_bp	go negative regulation of lymphocyte differentiation			TNFSF18, TNFSF4, PTPN2, IRF1	CYLD, IL4	8	40
GO_bp	go positive regulation of chemotaxis			TNFSF18, SMAD3, CCL2, CCL7, CCR6	IL4	8	120
GO_bp	go regulation of type i interferon production		UBA7	IL10, REL, IRF1	CYLD, DHX58, TREX1	8	111
GO_bp	go negative regulation of secretion		SYT11	TNFSF4, IL10, PTGER4	LIF, OSM, IL33	8	198
GO_bp	go granulocyte migration			CCL2, CCL7	CCL11, CCL8, CCL13, CCL1	8	75
GO_bp	go t cell receptor signaling pathway			DENND1B, UBE2D1	PSMD3, PSME3, INPP5D, MAP3K7	8	141
GO_bp	go cell cycle arrest		CUL2, WDR6	SMAD3, IRF1	CDKN2D, CGREF1, MYC	8	154
GO_bp	go antigen receptor mediated signaling pathway			DENND1B, UBE2D1	PSMD3, PSME3, INPP5D, MAP3K7	8	171
GO_bp	go embryonic organ development			IL10, SMAD3	CEBPA, THOC5, LIF, PCDH12	8	406
GO_bp	go fc receptor signaling pathway		NCKIPSD	UBE2D1	PIGR, PSMD3, PSME3, TAB1, MAP3K7	8	184
GO_bp	go regulation of protein stability		USP19, USP4, DNLZ	SMAD3	KAT2A, NF2, CDC37L1	8	219
GO_bp	go nucleoside monophosphate metabolic process			FIGNL1	PFKFB2, ATP6V0A1, UQCR10, UQCRQ, AK3	8	238
GO_bp	go protein polyubiquitination		UBE2L3	UBE2D1	RUSC1, PSMD3, PSME3, LNPEP, RNF14	8	243
GO_bp	go regulation of cell cycle phase transition		BRD7	UBE2D1	ZNF830, PSMD3, PSME3, GIGYF2, NSMCE2	8	321
GO_bp	go eye development			SMAD3	NKD1, NF2, LIF, GT1, IL4	8	325
GO_bp	go cellular response to oxidative stress	LRRK2, IL18RAP, GPX1, JAK2			NEFH	7	184
GO_bp	go lymphocyte activation involved in immune response	NKX2-3, ICAM1, IL18R1		TNFSF18, PTGER4	IL4	7	98
GO_bp	go response to xenobiotic stimulus	SULT1A2, SULT1A1, GPX1			AOC2, UGT1A1	7	103
GO_bp	go positive regulation of tyrosine phosphorylation of stat3 protein	IL23R, JAK2		PTGER4	IL24, LIF, OSM	7	37
GO_bp	go regulation of interleukin 10 production	IL23R, NOD2		TNFSF4, PTGER4	IL4, CD274	7	44
GO_bp	go cell activation involved in immune response	NKX2-3, ICAM1, IL18R1		TNFSF18, PTGER4	IL4	7	139
GO_bp	go negative regulation of autophagy	LRRK2, RASIP1	CLN3, CLN3, WDR6			7	53
GO_bp	go alpha beta t cell activation	NKX2-3, IL18R1		TNFSF4, PTGER4, IRF1	IL4	7	54
GO_bp	go regulation of cell killing	IL23R, ICAM1		IL10, CCL2	STAT5B, IL4	7	63
GO_bp	go regulation of alpha beta t cell activation	IL23R, IL27		TNFSF18, TNFSF4, IRF1	IL4	7	68
GO_bp	go defense response to bacterium	IL23R, NOD2, CARD9		IL10	SEH1L, LEAP2	7	214
GO_bp	go regulation of interleukin 6 production	NOD2, CARD9	GBA	TNFSF4, IL10	INPP5D, IL33	7	102
GO_bp	go positive regulation of nf kappab transcription factor activity	NOD2, ICAM1		TNFSF18, TNFSF11	TAB1, MAP3K7	7	131
GO_bp	go apoptotic signaling pathway	TNFRSF6B, GPX1, JAK2	CUL2	SMAD3	IL4, IL33	7	287
GO_bp	go negative regulation of adaptive immune response	NDFIP1		TNFSF18, TNFSF4, IL1RL1	IL4, IL33	7	37
GO_bp	go response to ionizing radiation	ICAM1, GPX1		CCL2, CCL7, FIGNL1	MYC	7	145
GO_bp	go regulation of reactive oxygen species metabolic process	ICAM1, JAK2		IL10, PTGER4	BECN1, IL4	7	151
GO_bp	go positive regulation of peptidase activity	JAK2, TNFSF15		SMAD3	PSME3, TBC1D10A, MYC	7	153
GO_bp	go regulation of immunoglobulin production	NDFIP1		TNFSF4, IL10	IL5, IL4, IL33	7	47
GO_bp	go ammonium ion metabolic process	SLC22A4, SLC22A5	GBA, CLN3, CLN3			7	169
GO_bp	go stat cascade	JAK2		CCL2	STAT5B, STAT5A, LIF, OSM	7	50
GO_bp	go jak stat cascade	JAK2		CCL2	STAT5B, STAT5A, LIF, OSM	7	50
GO_bp	go regulation of dna recombination	NDFIP1		TNFSF4, IL10, FIGNL1	RAD50, IL4	7	57
GO_bp	go regulation of defense response to virus	IL23R, IL27			DHX58, AP1B1, IL4	7	190
GO_bp	go regulation of neuron apoptotic process	GPX1, JAK2	CLN3, CLN3	CCL2, CPEB4		7	191
GO_bp	go positive regulation of map kinase activity	LRRK2, NOD2	MAPKAPK3	TNFSF11	TAB1, FGF1, MAP3K7	7	206
GO_bp	go positive regulation of b cell activation	NOD2		TNFSF4	STAT5B, INPP5D, IL5, IL4	7	67
GO_bp	go regulation of mitochondrion organization	LRRK2, GPX1	UBE2L3		LIG3, KAT2A, BECN1	7	218
GO_bp	go regulation of nucleocytoplasmic transport	IL18R1, JAK2		IL10, SMAD3	CYLD, SP100	7	220
GO_bp	go regulation of response to biotic stimulus	IL23R, IL27			DHX58, AP1B1, IL4	7	237
GO_bp	go positive regulation of leukocyte mediated immunity	IL23R		TNFSF4, CCL2	STAT5B, IL4, MAP3K7	7	85
GO_bp	go organic acid transport	SLC22A4, SLC22A5	SLC35D1, CLN3, CLN3		ABCD2	7	257
GO_bp	go protein maturation	JAK2, TNFSF15	CLN3, CLN3	SMAD3	ATG4D, TBC1D10A	7	262
GO_bp	go aging	LRRK2, ICAM1		IL10, CCL2	INPP5D, NSMCE2	7	264
GO_bp	go negative regulation of intracellular protein transport	LRRK2		IL10	YOD1, CYLD, SP100, UBE2J1	7	95
GO_bp	go positive regulation of cytokine secretion	NOD2		IL10, IL1RL1, PTGER4	CD274, IL33	7	96
GO_bp	go positive regulation of proteasomal protein catabolic process	LRRK2			CEBPA, RNF14, NSMCE2, IL33	7	98
GO_bp	go regulation of protein modification by small protein conjugation or removal	LRRK2, NDFIP1	UBE2L3, USP4	UBE2D1	PSMD3, PSME3	7	279
GO_bp	go innate immune response activating cell surface receptor signaling pathway	CARD9		UBE2D1	PSMD3, PSME3, TAB1, MAP3K7	7	106
GO_bp	go negative regulation of cytoplasmic transport	LRRK2		IL10	YOD1, CYLD, SP100, UBE2J1	7	115
GO_bp	go lymphocyte mediated immunity	ICAM1		DENND1B	INPP5D, C7, C6, IL4	7	115
GO_bp	go cytokine production	NOD2	NFATC2IP	TNFSF4, DENND1B, IL19	SEH1L, IL4	7	120
GO_bp	go negative regulation of proteolysis	LRRK2, GPX1	CLN3, CLN3, USP19	IL10	CDKN2D	7	320
GO_bp	go response to metal ion	LRRK2, ICAM1			BECN1, CEBPA, IL4	7	333
GO_bp	go positive regulation of cell division	SH2B1			BECN1, OSM, FGF1, NSMCE2	7	132
GO_bp	go positive regulation of leukocyte proliferation	IL23R	CCDC88B	TNFSF4	STAT5B, IL5, IL4, CD274	7	135
GO_bp	go regulation of cell shape	ICAM1		CCL2, CCL7	CCL11, CCL13, ARAP3	7	139
GO_bp	go negative regulation of intracellular transport	LRRK2		IL10	YOD1, CYLD, SP100, UBE2J1	7	141
GO_bp	go regulation of proteasomal ubiquitin dependent protein catabolic process	LRRK2	GBA		CEBPA, RNF14, NSMCE2, IL33	7	147
GO_bp	go regulation of organelle assembly	LRRK2		MTMR3	CYLD, CEP76, TBC1D10A, IL5	7	148
GO_bp	go positive regulation of intracellular transport	IL18R1, JAK2	UBE2L3	SMAD3, CCL2	KAT2A, IL4	7	370
GO_bp	go positive regulation of epithelial cell proliferation	NOD2		CCL2	CCL11, STAT5A, FGF1, MYC	7	153
GO_bp	go leukocyte mediated immunity	ICAM1		DENND1B	INPP5D, C7, C6, IL4	7	157
GO_bp	go organic anion transport	SLC22A4, SLC22A5	SLC35D1, CLN3, CLN3		ABCD2	7	382
GO_bp	go regulation of nuclear division	SH2B1	RPS6KA2		BECN1, LIF, OSM, NSMCE2	7	162
GO_bp	go autophagy	LRRK2, IRGM	CLN3, CLN3	MTMR3	BECN1, ATG4D	7	392
GO_bp	go tissue homeostasis	NOD2		TNFSF11	PIGR, SPATA7, ZNF830, GIGYF2	7	167
GO_bp	go regulation of blood pressure	ERAP2	ERAP1, RPS6KA2		ASIC2, LNPEP, ADRA1B	7	169
GO_bp	go regulation of carbohydrate metabolic process	MST1		PTPN2, PTGER4	PFKFB2, KAT2A, UGT1A1	7	171
GO_bp	go positive regulation of apoptotic signaling pathway	JAK2		IL19, SMAD3, PTPN2	CYLD, OSM	7	171
GO_bp	go positive regulation of cytoskeleton organization	ICAM1		GPR65, SMAD3	CCL11, BECN1, NF2	7	172
GO_bp	go synaptic signaling	LRRK2, BSN	SYT11		ASIC2, HCRT, CHRNG	7	419
GO_bp	go membrane lipid metabolic process	ORMDL3	GBA, CLN3, CLN3, PGAP3	GALC		7	182
GO_bp	go ribonucleoprotein complex subunit organization	EIF3C	EIF3CL, USP4		EIF2D, SF3A1, RBM5	7	195
GO_bp	go telencephalon development	LRRK2			KAT2A, NEFH, NF2, UQCRQ	7	225
GO_bp	go regulation of canonical wnt signaling pathway	LRRK2		SMAD3	NKD1, CYLD, PSMD3, PSME3	7	236
GO_bp	go response to light stimulus	GPX1			ASIC2, CDKN2D, GT1, MYC	7	278
GO_bp	go regulation of actin filament based process	ICAM1		GPR65, SMAD3, PTGER4	CCL11, NF2	7	307
GO_bp	go regulation of wnt signaling pathway	LRRK2		SMAD3	NKD1, CYLD, PSMD3, PSME3	7	309
GO_bp	go small molecule catabolic process	FUT2	AMT, INPP5E		PFKFB2, ADO, ABCD2	7	327
GO_bp	go forebrain development	LRRK2			KAT2A, NEFH, NF2, UQCRQ	7	354
GO_bp	go small molecule biosynthetic process	FADS1	SLC35D1, GBA, IPMK, FADS2		SQLE	7	437
GO_bp	go positive regulation of leukocyte chemotaxis			TNFSF18, CCL2, CCL7, CCR6	IL4	7	81
GO_bp	go negative regulation of interferon gamma production			TNFSF4, IL10, IL1RL1	CD274, IL33	7	33
GO_bp	go regulation of leukocyte chemotaxis			TNFSF18, CCL2, CCL7, CCR6	IL4	7	96
GO_bp	go response to insulin			IL10, CCL2, PTPN2	ATP6V1G3, ATP6V0A1	7	205
GO_bp	go transforming growth factor beta receptor signaling pathway			SMAD3, CCL2	TAB1, GDF9, MAP3K7	7	94
GO_bp	go cellular response to abiotic stimulus			PTGER4, IRF1, FIGNL1	GT1, MYC	7	259
GO_bp	go negative regulation of protein catabolic process		USP19	IL10, SMAD3	YOD1, UBE2J1, KIAA1432	7	108
GO_bp	go response to transforming growth factor beta			SMAD3, CCL2	TAB1, GDF9, MAP3K7	7	143
GO_bp	go lymphocyte chemotaxis			CCL2	CCL11, CCL8, CCL13, CCL1	7	38
GO_bp	go lymphocyte migration			CCL2	CCL11, CCL8, CCL13, CCL1	7	49
GO_bp	go positive regulation of production of molecular mediator of immune response			TNFSF4	IL5, IL4, MAP3K7, IL33	7	64
GO_bp	go regulation of acute inflammatory response			TNFSF11	OSM, C7, C6, IL4	7	74
GO_bp	go negative regulation of myeloid cell differentiation			PTPN2	STAT5B, INPP5D, IL4, MYC	7	84
GO_bp	go dephosphorylation		INPP5E	PTPN2, MTMR3	PFKFB2, INPP5D, TAB1	7	284
GO_bp	go liposaccharide metabolic process		GBA, CLN3, CLN3, PGAP3	GALC		7	112
GO_bp	go fc epsilon receptor signaling pathway			UBE2D1	PSMD3, PSME3, TAB1, MAP3K7	7	124
GO_bp	go negative regulation of mapk cascade		GBA	PTPN2	NF2, LIF, SPRY4, MYC	7	145
GO_bp	go regulation of epithelial cell migration			CCR6	STAT5A, SP100, IL4, FGF1	7	166
GO_bp	go negative regulation of cell growth			SMAD3	CDKN2D, CGREF1, NF2, GDF9	7	169
GO_bp	go positive regulation of cell development		NCKIPSD, INPP5E	TNFSF11, SMAD3	LIF, IL5	7	469
GO_bp	go negative regulation of kinase activity		GBA, FGFR1OP	PTPN2	CDKN2D, CEBPA, NF2	7	249
GO_bp	go proteasomal protein catabolic process		USP19	UBE2D1	YOD1, PSMD3, PSME3, UBE2J1	7	270
GO_bp	go microtubule cytoskeleton organization		NEK7, STMN3, FGFR1OP	FIGNL1	NEFH, KIAA0196	7	344
GO_bp	go regulation of cell growth		FGFR1OP	SMAD3	CDKN2D, CGREF1, NF2, GDF9	7	387
GO_bp	go regulation of transmembrane transport			CCL2	ASIC2, KCNH4, KCNJ13, GLRX	7	423
GO_bp	go regulation of tyrosine phosphorylation of stat5 protein	IL23R, JAK2		PTPN2	NF2, IL4	6	20
GO_bp	go regulation of t helper 1 type immune response	IL23R, IL27		TNFSF4, IL1RL1	IL33	6	22
GO_bp	go regulation of t helper cell differentiation	IL23R, IL27		TNFSF18, TNFSF4	IL4	6	26
GO_bp	go neutral lipid metabolic process	NKX2-3, GPX1, SLC22A4			DGKD	6	83
GO_bp	go cd4 positive alpha beta t cell activation	NKX2-3, IL18R1		TNFSF4, PTGER4	IL4	6	34
GO_bp	go regulation of cd4 positive alpha beta t cell activation	IL23R, IL27		TNFSF18, TNFSF4	IL4	6	38
GO_bp	go alpha beta t cell differentiation	NKX2-3, IL18R1		PTGER4, IRF1	IL4	6	45
GO_bp	go regulation of alpha beta t cell differentiation	IL23R, IL27		TNFSF18, TNFSF4	IL4	6	46
GO_bp	go positive regulation of binding	LRRK2, PLCL1, JAK2		TNFSF18	KAT2A	6	127
GO_bp	go t cell activation involved in immune response	ICAM1, IL18R1		TNFSF18, PTGER4	IL4	6	60
GO_bp	go protein autophosphorylation	LRRK2, TYK2, JAK2	MAPKAPK3			6	192
GO_bp	go negative regulation of extrinsic apoptotic signaling pathway	ICAM1, GPX1		IL19	PSME3, IL4	6	98
GO_bp	go mesoderm development	IKZF3, JAK2		SMAD3, IKZF1	NF2	6	111
GO_bp	go nucleotide binding domain leucine rich repeat containing receptor signaling pathway	NOD2			CYLD, TAB1, MAP3K7	6	28
GO_bp	go positive regulation of interleukin 10 production	NOD2		TNFSF4, PTGER4	IL4, CD274	6	29
GO_bp	go cytoplasmic pattern recognition receptor signaling pathway	NOD2			CYLD, TAB1, MAP3K7	6	33
GO_bp	go amine metabolic process	SULT1A2, SULT1A1	CLN3, CLN3		AOC2	6	131
GO_bp	go b cell activation	NKX2-3, IKZF3		IL10, PTPN2	IL4	6	132
GO_bp	go activation of mapk activity	LRRK2, NOD2	MAPKAPK3	TNFSF11	TAB1, MAP3K7	6	137
GO_bp	go regulation of activated t cell proliferation	IL23R		TNFSF4	STAT5B, IL4, CD274	6	39
GO_bp	go sensory perception of mechanical stimulus	ICAM1, GPX1			ASIC2, CDKN2D	6	154
GO_bp	go regeneration	GPX1, JAK2		CCL2	NEFH, LIF	6	159
GO_bp	go vascular process in circulatory system	ICAM1, GPX1			ASIC2, ADRA1B	6	163
GO_bp	go regulation of b cell proliferation	IKZF3		IL10	INPP5D, IL5, IL4	6	55
GO_bp	go regulation of protein import	IL18R1, JAK2		IL10, SMAD3	CYLD	6	183
GO_bp	go positive regulation of protein modification by small protein conjugation or removal	LRRK2, NDFIP1	UBE2L3	UBE2D1	PSMD3, PSME3	6	195
GO_bp	go regulation of stress activated protein kinase signaling cascade	NOD2, CARD9		TNFSF11	MAP3K7, MYC	6	197
GO_bp	go negative regulation of leukocyte proliferation	NDFIP1		IL10	CCL8, INPP5D, CD274	6	67
GO_bp	go i kappab kinase nf kappab signaling	CARD9		REL	NKIRAS2, TAB1, MAP3K7	6	68
GO_bp	go positive regulation of lymphocyte mediated immunity	IL23R		TNFSF4	STAT5B, IL4, MAP3K7	6	69
GO_bp	go ceramide metabolic process	ORMDL3	GBA, CLN3, CLN3	GALC		6	72
GO_bp	go regulation of cellular ph	LRRK2	CLN3, CLN3		ATP6V1G3, ATP6V0A1	6	75
GO_bp	go positive regulation of myeloid cell differentiation	IL23R		TNFSF11	INPP5D, LIF, IL5	6	80
GO_bp	go positive regulation of lymphocyte differentiation	IL23R		TNFSF4	STAT5B, INPP5D, IL4	6	80
GO_bp	go jnk cascade	NOD2		TNFSF11, PTGER4	TAB1, MAP3K7	6	82
GO_bp	go nik nf kappab signaling	TNFSF15		REL	PSMD3, PSME3, MAP3K7	6	82
GO_bp	go regulation of protein maturation	LRRK2	RPS6KA2		C7, C6, PLGRKT	6	82
GO_bp	go regulation of ph	LRRK2	CLN3, CLN3		ATP6V1G3, ATP6V0A1	6	89
GO_bp	go antigen processing and presentation of peptide antigen via mhc class i	ERAP2	ERAP1		PSMD3, PSME3, LNPEP	6	90
GO_bp	go positive regulation of intracellular protein transport	IL18R1, JAK2	UBE2L3	SMAD3, CCL2	KAT2A	6	258
GO_bp	go positive regulation of peptide secretion	JAK2		TNFSF11, PTGER4	PFKFB2, LIF	6	91
GO_bp	go regulation of dna binding	JAK2			KAT2A, SP100, LIF	6	93
GO_bp	go positive regulation of t cell proliferation	IL23R	CCDC88B	TNFSF4	STAT5B, IL4, CD274	6	94
GO_bp	go myeloid leukocyte differentiation	NKX2-3		TNFSF11	CEBPA, THOC5, IL4	6	96
GO_bp	go cellular monovalent inorganic cation homeostasis	LRRK2	CLN3, CLN3		ATP6V1G3, ATP6V0A1	6	96
GO_bp	go stress activated protein kinase signaling cascade	NOD2		TNFSF11, PTGER4	TAB1, MAP3K7	6	103
GO_bp	go pattern recognition receptor signaling pathway	NOD2	MAPKAPK3	UBE2D1	CYLD, TAB1, MAP3K7	6	108
GO_bp	go regulation of blood circulation	ICAM1, JAK2			ASIC2, ADRA1B	6	295
GO_bp	go modulation of synaptic transmission	LRRK2, PLCL1	SYT11	CCL2, PTGER4	HCRT	6	299
GO_bp	go female sex differentiation	ICAM1			ZNF830, STAT5B, NEFH	6	115
GO_bp	go positive regulation of hormone secretion	JAK2		TNFSF11, PTGER4	PFKFB2, LIF	6	117
GO_bp	go mammary gland development	JAK2		TNFSF11	CCL11, STAT5B, STAT5A	6	117
GO_bp	go hemostasis	SH2B1, JAK2		IRF1	DGKD, AK3	6	309
GO_bp	go positive regulation of mitotic cell cycle	SH2B1			STAT5B, BECN1, NSMCE2	6	123
GO_bp	go monovalent inorganic cation homeostasis	LRRK2	CLN3, CLN3		ATP6V1G3, ATP6V0A1	6	123
GO_bp	go branching morphogenesis of an epithelial tube	RASIP1			CCL11, FGF1, MYC	6	131
GO_bp	go negative regulation of neuron apoptotic process	JAK2	CLN3, CLN3	CCL2, CPEB4		6	134
GO_bp	go response to ethanol	ICAM1	ADCY7	CCL2, CCL7	STAT5B, IL4	6	136
GO_bp	go sphingolipid metabolic process	ORMDL3	GBA, CLN3, CLN3	GALC		6	137
GO_bp	go glycoprotein metabolic process	MUC19, FUT2	SLC35D1		CHSY3, UBE2J1	6	346
GO_bp	go male sex differentiation	ICAM1			STAT5B, PATZ1, INSL6	6	145
GO_bp	go blood vessel morphogenesis	RASIP1, GPX1	ERAP1	CCL2, PTGER4	FGF1	6	364
GO_bp	go positive regulation of wnt signaling pathway	LRRK2		SMAD3	NKD1, PSMD3, PSME3	6	152
GO_bp	go cellular response to inorganic substance	LRRK2		TNFSF4	BECN1, CEBPA, IL4	6	156
GO_bp	go hormone mediated signaling pathway	JAK2			STAT5B, STAT5A, RNF14	6	157
GO_bp	go negative regulation of hydrolase activity	LRRK2, GPX1			CDKN2D, GT1	6	389
GO_bp	go cellular response to biotic stimulus	ICAM1		TNFSF4, IL10, CCL2	IL24	6	162
GO_bp	go defense response to virus	CARD9		IRF1	DHX58, BECN1, IL33	6	164
GO_bp	go vacuole organization	LRRK2	CLN3, CLN3		BECN1, ATG4D	6	166
GO_bp	go morphogenesis of a branching structure	RASIP1		IL10	CCL11, FGF1, MYC	6	167
GO_bp	go glucose homeostasis	ICAM1		PTPN2, PTGER4	CEBPA, ADRA1B	6	168
GO_bp	go carbohydrate homeostasis	ICAM1		PTPN2, PTGER4	CEBPA, ADRA1B	6	168
GO_bp	go regulation of neurotransmitter levels	LRRK2	SYT11, CLN3, CLN3	PTGER4	HCRT	6	187
GO_bp	go regulation of cytosolic calcium ion concentration	JAK2	CLN3, CLN3	CCR6	HCRT, ADRA1B	6	202
GO_bp	go monosaccharide metabolic process	FUT2			PFKFB2, UGT1A1, GNPDA1	6	202
GO_bp	go regulation of peptide secretion	JAK2		TNFSF11, PTGER4	PFKFB2, LIF	6	207
GO_bp	go positive regulation of homeostatic process	SLC22A5	NEK7	TNFSF11, PTGER4	INPP5D, RAD50	6	214
GO_bp	go cellular response to steroid hormone stimulus	JAK2	UBE2L3	IL10, CCL2	NEFH, RNF14	6	217
GO_bp	go phospholipid biosynthetic process	FADS1	PGAP3, INPP5E	MTMR3	INPP5D, FGF1	6	235
GO_bp	go positive regulation of cell cycle	SH2B1	USP19		STAT5B, BECN1, NSMCE2	6	331
GO_bp	go cellular protein complex assembly	JAK2		SMAD3	CCT6B, ATP6V0A1, UQCR10	6	344
GO_bp	go regulation of cellular amide metabolic process	EIF3C	EIF3CL	SMAD3, CPEB4	EIF4E2, GIGYF2	6	351
GO_bp	go establishment of protein localization to organelle	JAK2	CCDC101, NCKIPSD, DNLZ		BECN1	6	357
GO_bp	go regulation of protein complex assembly	ICAM1		PTGER4	DJC15, CCL11, IL5	6	370
GO_bp	go single organism behavior	LRRK2	CLN3, CLN3		GIGYF2, OSM	6	383
GO_bp	go protein targeting	JAK2	NCKIPSD, DNLZ		BECN1, ATG4D	6	403
GO_bp	go regulation of neuron projection development	LRRK2	NCKIPSD, INPP5E		NGEF, LIF	6	404
GO_bp	go muscle structure development	GPX1			NKD1, KAT2A, LIF	6	430
GO_bp	go protein oligomerization	NOD2		TNFSF11	DGKD, TRPM8, GPX3	6	431
GO_bp	go regulation of actin filament bundle assembly			GPR65, SMAD3, PTGER4	NF2	6	76
GO_bp	go negative regulation of protein secretion			TNFSF4, IL10, PTGER4	IL33	6	107
GO_bp	go cellular response to alcohol		ADCY7	IL10, CCL2, CCL7	NEFH	6	115
GO_bp	go negative regulation of type i interferon production		UBA7	IL10, REL	CYLD, DHX58	6	40
GO_bp	go negative regulation of reactive oxygen species metabolic process			IL10, PTGER4	BECN1, IL4	6	42
GO_bp	go response to ketone		GBA	TNFSF4, CCL2, PTGER4		6	180
GO_bp	go regulation of chemokine production			IL10, IL1RL1	IL4, IL33	6	65
GO_bp	go glycosylceramide metabolic process		GBA, CLN3, CLN3	GALC		6	11
GO_bp	go positive regulation of carbohydrate metabolic process			PTPN2, PTGER4	PFKFB2, KAT2A	6	74
GO_bp	go response to mechanical stimulus			CCL2, PTGER4, IRF1	ASIC2	6	206
GO_bp	go ossification		THBS3	TNFSF11, SMAD3, FIGNL1		6	251
GO_bp	go negative regulation of cellular amide metabolic process			SMAD3, CPEB4	EIF4E2, GIGYF2	6	131
GO_bp	go positive regulation of immunoglobulin production			TNFSF4	IL5, IL4, IL33	6	31
GO_bp	go cellular response to insulin stimulus			CCL2, PTPN2	ATP6V1G3, ATP6V0A1	6	146
GO_bp	go humoral immune response			CCL2, CCR6	C7, C6	6	155
GO_bp	go g protein coupled receptor signaling pathway coupled to cyclic nucleotide second messenger		ADCY7	CCL2, PTGER4	GT1, ADRA1B	6	171
GO_bp	go response to corticosteroid		GBA, UBE2L3	IL10, CCL2	CCL1	6	175
GO_bp	go negative regulation of myeloid leukocyte differentiation			PTPN2	INPP5D, IL4, MYC	6	44
GO_bp	go cellular defense response			CCR6	FAIM3, BECN1, IL4	6	58
GO_bp	go positive regulation of ion transport			TNFSF11, CCL2	HCRT, GLRX	6	235
GO_bp	go glycosphingolipid metabolic process		GBA, CLN3, CLN3	GALC		6	68
GO_bp	go embryonic placenta development			IL10	CEBPA, LIF, PCDH12	6	83
GO_bp	go phosphatidylinositol biosynthetic process		PGAP3, INPP5E	MTMR3	INPP5D, FGF1	6	120
GO_bp	go sterol metabolic process			TNFSF4	CEBPA, IL4, SQLE	6	123
GO_bp	go regulation of reproductive process		RPS6KA2	PTGER4	LIF, OSM, GDF9	6	128
GO_bp	go placenta development			IL10	CEBPA, LIF, PCDH12	6	138
GO_bp	go regulation of response to dna damage stimulus			FIGNL1	CDKN2D, THOC5, MYC	6	143
GO_bp	go response to temperature stimulus			CCL2	TRPM8, OSM, FGF1	6	148
GO_bp	go skeletal system development		SLC35D1, THBS3	SMAD3, PTGER4		6	453
GO_bp	go positive regulation of dna metabolic process		NEK7	TNFSF4	RAD50, IL4, MYC	6	185
GO_bp	go phosphatidylinositol metabolic process		PGAP3, INPP5E	MTMR3	INPP5D, FGF1	6	190
GO_bp	go response to nutrient			CCL2	BECN1, CDKN2D, IL4	6	191
GO_bp	go lipid modification		INPP5E	MTMR3	ABCD2, INPP5D, FGF1	6	207
GO_bp	go glycerolipid biosynthetic process		PGAP3, INPP5E	MTMR3	INPP5D, FGF1	6	211
GO_bp	go response to endoplasmic reticulum stress		USP19	CCL2	YOD1, PREB, UBE2J1	6	232
GO_bp	go protein homooligomerization			TNFSF11	DGKD, TRPM8, GPX3	6	247
GO_bp	go macroautophagy		CLN3, CLN3	MTMR3	BECN1, ATG4D	6	279
GO_bp	go regulation of developmental growth			PTGER4	NKD1, STAT5B, STAT5A	6	286
GO_bp	go glycerophospholipid metabolic process		PGAP3, INPP5E	MTMR3	INPP5D, FGF1	6	294
GO_bp	go heart development		RPS6KA2	SMAD3	KAT2A, AP1B1, TAB1	6	465
GO_bp	go response to hydroperoxide	GPX1, JAK2			GPX3	5	15
GO_bp	go positive regulation of tyrosine phosphorylation of stat5 protein	IL23R, JAK2			IL4	5	16
GO_bp	go regulation of type 2 immune response	NOD2, NDFIP1		TNFSF4	IL33	5	26
GO_bp	go positive regulation of nik nf kappab signaling	NOD2, TNFSF15			MAP3K7	5	29
GO_bp	go negative regulation of mitochondrion organization	LRRK2, GPX1			LIG3	5	39
GO_bp	go catecholamine metabolic process	SULT1A2, SULT1A1			AOC2	5	42
GO_bp	go regulation of nik nf kappab signaling	NOD2, TNFSF15			MAP3K7	5	42
GO_bp	go catechol containing compound metabolic process	SULT1A2, SULT1A1			AOC2	5	42
GO_bp	go activation of mapkk activity	LRRK2, JAK2			MAP3K7	5	51
GO_bp	go regulation of nitric oxide biosynthetic process	ICAM1, JAK2		IL10	IL4	5	53
GO_bp	go regulation of leukocyte mediated cytotoxicity	IL23R, ICAM1		CCL2	STAT5B	5	53
GO_bp	go regulation of extrinsic apoptotic signaling pathway via death domain receptors	ICAM1, GPX1			SP100	5	55
GO_bp	go tyrosine phosphorylation of stat protein	JAK2			LIF, OSM	5	10
GO_bp	go regulation of reactive oxygen species biosynthetic process	ICAM1, JAK2		IL10	IL4	5	65
GO_bp	go interferon gamma mediated signaling pathway	ICAM1, JAK2		IRF1	SP100	5	67
GO_bp	go positive regulation of interleukin 6 production	NOD2, CARD9		TNFSF4	IL33	5	67
GO_bp	go jak stat cascade involved in growth hormone signaling pathway	JAK2			STAT5B, STAT5A	5	15
GO_bp	go regulation of tyrosine phosphorylation of stat1 protein	IL23R		TNFSF18, PTPN2	LIF	5	16
GO_bp	go phenol containing compound metabolic process	SULT1A2, SULT1A1			AOC2	5	81
GO_bp	go negative regulation of intrinsic apoptotic signaling pathway	LRRK2, GPX1		FIGNL1	CDKN2D	5	89
GO_bp	go cellular response to growth hormone stimulus	JAK2			STAT5B, STAT5A	5	20
GO_bp	go activation of cysteine type endopeptidase activity	JAK2, TNFSF15		SMAD3	TBC1D10A	5	94
GO_bp	go regulation of b cell differentiation	IKZF3			STAT5B, INPP5D	5	22
GO_bp	go negative regulation of macroautophagy	LRRK2	CLN3, CLN3			5	22
GO_bp	go reactive oxygen species metabolic process	LRRK2, GPX1		IL19	GPX3	5	96
GO_bp	go regulation of isotype switching	NDFIP1		TNFSF4, IL10	IL4	5	24
GO_bp	go positive regulation of activated t cell proliferation	IL23R		TNFSF4	STAT5B, IL4	5	27
GO_bp	go zymogen activation	JAK2, TNFSF15		SMAD3	TBC1D10A	5	111
GO_bp	go response to growth hormone	JAK2			STAT5B, STAT5A	5	30
GO_bp	go monocarboxylic acid transport	SLC22A4, SLC22A5			ABCD2	5	123
GO_bp	go positive regulation of protein localization to nucleus	IL18R1, JAK2		SMAD3	LIF	5	129
GO_bp	go negative regulation of binding	LRRK2, JAK2		IL10	SP100	5	131
GO_bp	go negative regulation of response to extracellular stimulus	LRRK2	CLN3, CLN3			5	36
GO_bp	go negative regulation of response to nutrient levels	LRRK2	CLN3, CLN3			5	36
GO_bp	go positive regulation of stress activated protein kinase signaling cascade	NOD2, CARD9		TNFSF11	MAP3K7	5	135
GO_bp	go regulation of response to cytokine stimulus	TYK2, JAK2		PTPN2	CYLD	5	141
GO_bp	go negative regulation of response to endoplasmic reticulum stress	LRRK2			YOD1, UBE2J1	5	39
GO_bp	go sodium ion transport	SLC22A4, SLC22A5			ASIC2	5	143
GO_bp	go regulation of b cell mediated immunity	NDFIP1		TNFSF4, IL10	IL4	5	41
GO_bp	go response to transition metal nanoparticle	LRRK2, ICAM1			IL4	5	148
GO_bp	go intrinsic apoptotic signaling pathway	GPX1, JAK2	CUL2			5	151
GO_bp	go organic hydroxy compound transport	SLC22A4, SLC22A5			SLC2A13	5	154
GO_bp	go regulation of jnk cascade	NOD2, CARD9		TNFSF11	MAP3K7	5	159
GO_bp	go regulation of interleukin 2 production	CARD9		TNFSF4	STAT5B, MAP3K7	5	48
GO_bp	go response to gamma radiation	GPX1		CCL2, CCL7	MYC	5	50
GO_bp	go positive regulation of myeloid leukocyte differentiation	IL23R		TNFSF11	LIF, IL5	5	50
GO_bp	go positive regulation of mitotic nuclear division	SH2B1			BECN1, NSMCE2	5	51
GO_bp	go lytic vacuole organization	LRRK2	CLN3, CLN3		BECN1	5	51
GO_bp	go lysosome organization	LRRK2	CLN3, CLN3		BECN1	5	51
GO_bp	go positive regulation of cytokine biosynthetic process	IL27		IRF1	STAT5B, IL4	5	58
GO_bp	go response to reactive oxygen species	IL18RAP, GPX1			GPX3	5	191
GO_bp	go positive regulation of nuclear division	SH2B1			BECN1, NSMCE2	5	62
GO_bp	go regulation of osteoclast differentiation	IL23R		TNFSF11	INPP5D, IL4	5	63
GO_bp	go regulation of vasoconstriction	ICAM1			ASIC2, ADRA1B	5	66
GO_bp	go iron ion homeostasis	NDFIP1			SLC25A28, MYC	5	68
GO_bp	go cell surface receptor signaling pathway involved in cell cell signaling	LRRK2			HCRT, CHRNG	5	71
GO_bp	go body fluid secretion	SLC22A4			STAT5B, STAT5A	5	71
GO_bp	go positive regulation of adaptive immune response	IL23R		TNFSF4	IL4, MAP3K7	5	73
GO_bp	go erythrocyte homeostasis	JAK2		PTPN2, IKZF1	DYRK3	5	73
GO_bp	go kidney morphogenesis	LRRK2			FGF1, MYC	5	82
GO_bp	go response to toxic substance	GPX1, JAK2		CCL2	GPX3	5	240
GO_bp	go regulation of carbohydrate biosynthetic process	MST1		PTPN2, PTGER4	KAT2A	5	87
GO_bp	go myeloid cell homeostasis	JAK2		PTPN2, IKZF1	DYRK3	5	88
GO_bp	go long chain fatty acid metabolic process	FADS1	FADS2, ACSL6			5	88
GO_bp	go ovulation cycle process	ICAM1			ZNF830, STAT5B	5	88
GO_bp	go regulation of stem cell proliferation	LRRK2			NF2, MYC	5	88
GO_bp	go b cell differentiation	NKX2-3		IL10, PTPN2	IL4	5	89
GO_bp	go glycosylation	MUC19, FUT2			UBE2J1	5	260
GO_bp	go regulation of transcription factor import into nucleus	IL18R1		IL10, SMAD3	CYLD	5	95
GO_bp	go extrinsic apoptotic signaling pathway	JAK2		SMAD3	IL4, IL33	5	98
GO_bp	go cellular hormone metabolic process	SULT1A1			STAT5B, UGT1A1	5	103
GO_bp	go positive regulation of cytoplasmic transport	IL18R1, JAK2	UBE2L3	SMAD3	KAT2A	5	282
GO_bp	go transition metal ion homeostasis	NDFIP1			SLC25A28, MYC	5	105
GO_bp	go regulation of glucose metabolic process	MST1		PTPN2	PFKFB2, KAT2A	5	105
GO_bp	go angiogenesis	RASIP1, GPX1	ERAP1	CCL2	FGF1	5	293
GO_bp	go organophosphate catabolic process	GPX1	PDE4A, INPP5E			5	112
GO_bp	go ovulation cycle	ICAM1			ZNF830, STAT5B	5	113
GO_bp	go regulation of peptidyl serine phosphorylation	PLCL1			LIF, OSM	5	117
GO_bp	go positive regulation of canonical wnt signaling pathway	LRRK2		SMAD3	PSMD3, PSME3	5	119
GO_bp	go spermatid differentiation	ZPBP2			UBE2J1, INSL6	5	125
GO_bp	go response to uv	GPX1			CDKN2D, MYC	5	126
GO_bp	go positive regulation of lipid metabolic process	NOD2			ABCD2, FGF1	5	128
GO_bp	go response to alkaloid	ICAM1			CHRNG, NEFH	5	137
GO_bp	go regulation of phosphatidylinositol 3 kinase signaling	JAK2			BECN1, FGF1	5	138
GO_bp	go translational initiation	EIF3C	EIF3CL		EIF2D, EIF4E2	5	142
GO_bp	go fertilization	ZPBP2		ZPBP	GNPDA1, INSL6	5	142
GO_bp	go cellular response to oxygen levels	ICAM1	CUL2	UBE2D1, CPEB4		5	143
GO_bp	go peptidyl serine modification	LRRK2	MAPKAPK3, RPS6KA2		IL24	5	148
GO_bp	go regulation of cell projection assembly	ICAM1			CYLD, TBC1D10A	5	153
GO_bp	go protein import	JAK2	NCKIPSD, DNLZ			5	155
GO_bp	go hexose metabolic process	FUT2			PFKFB2, GNPDA1	5	157
GO_bp	go hormone metabolic process	SULT1A1			STAT5B, UGT1A1	5	163
GO_bp	go positive regulation of protein complex assembly	ICAM1			CCL11, IL5	5	194
GO_bp	go endomembrane system organization	LRRK2, ZPBP2	SEC16A		SEH1L	5	462
GO_bp	go cellular modified amino acid metabolic process	GPX1			STAT5B, STAT5A	5	216
GO_bp	go epithelial cell differentiation	ICAM1, GPX1		SMAD3	NF2	5	493
GO_bp	go positive regulation of cell cycle process	SH2B1	USP19		BECN1, NSMCE2	5	247
GO_bp	go cell projection assembly	SH2B1	CELSR3		NEFH, KIF3A	5	263
GO_bp	go carboxylic acid biosynthetic process	FADS1	SLC35D1, FADS2			5	264
GO_bp	go organic acid biosynthetic process	FADS1	SLC35D1, FADS2			5	264
GO_bp	go vesicle organization	ZPBP2	SYT11, SEC16A		PREB	5	278
GO_bp	go viral life cycle	ICAM1		CCL2	SEH1L, THOC5	5	289
GO_bp	go urogenital system development	LRRK2		SMAD3	FGF1, MYC	5	296
GO_bp	go rhythmic process	ICAM1	PER3		ZNF830, STAT5B	5	297
GO_bp	go extracellular structure organization	ICAM1	ICAM4, ICAM5			5	299
GO_bp	go regulation of metal ion transport	ICAM1		CCL2	HCRT, GLRX	5	324
GO_bp	go covalent chromatin modification	JAK2	CCDC101		KAT2A, MAP3K7	5	334
GO_bp	go regulation of cell morphogenesis involved in differentiation	LRRK2		SMAD3	NGEF, LIF	5	335
GO_bp	go nuclear transport	JAK2	NCKIPSD		SEH1L, THOC5	5	353
GO_bp	go organic cyclic compound catabolic process	GPX1	PDE4A, RSET2		ZFP36L2	5	425
GO_bp	go actin filament based process	JAK2		GPR65	CCL11, NF2	5	444
GO_bp	go regulation of vesicle mediated transport	LRRK2	SYT11	CCL2	TBC1D10A, IL4	5	460
GO_bp	go secretion by cell	NOD2	SYT11		CCL8, CDC37L1	5	480
GO_bp	go negative regulation of cd4 positive alpha beta t cell differentiation			TNFSF18, TNFSF4	IL4	5	12
GO_bp	go negative regulation of alpha beta t cell differentiation			TNFSF18, TNFSF4	IL4	5	15
GO_bp	go negative regulation of cd4 positive alpha beta t cell activation			TNFSF18, TNFSF4	IL4	5	15
GO_bp	go regulation of mononuclear cell migration			TNFSF18, CCL2	IL4	5	16
GO_bp	go erk1 and erk2 cascade			TNFSF11, PTGER4	CCL11	5	22
GO_bp	go negative regulation of alpha beta t cell activation			TNFSF18, TNFSF4	IL4	5	23
GO_bp	go cellular response to glucose starvation			MTMR3, CPEB4	BECN1	5	31
GO_bp	go negative regulation of leukocyte migration			CCL2, PTGER4	IL33	5	32
GO_bp	go regulation of bone resorption			TNFSF11, PTGER4	INPP5D	5	33
GO_bp	go regulation of granulocyte chemotaxis			TNFSF18, CCL2	IL4	5	39
GO_bp	go regulation of bone remodeling			TNFSF11, PTGER4	INPP5D	5	42
GO_bp	go negative regulation of tumor necrosis factor superfamily cytokine production			IL10, PTGER4	CD274	5	43
GO_bp	go positive regulation of actin filament bundle assembly			GPR65, SMAD3	NF2	5	48
GO_bp	go negative regulation of i kappab kinase nf kappab signaling			IL10, IL1RL1	CYLD	5	50
GO_bp	go regulation of cytokine production involved in immune response			TNFSF4, IL10	MAP3K7	5	56
GO_bp	go regulation of tissue remodeling			TNFSF11, PTGER4	INPP5D	5	62
GO_bp	go positive regulation of immunoglobulin secretion			TNFSF4	IL5, IL33	5	11
GO_bp	go positive regulation of interleukin 13 production			TNFSF4	IL4, IL33	5	13
GO_bp	go negative regulation of vasculature development			CCL2, PTGER4	LIF	5	80
GO_bp	go positive regulation of ossification			SMAD3, PTGER4	CEBPA	5	84
GO_bp	go positive regulation of camp metabolic process		ADCY7	GPR65, PTGER4		5	89
GO_bp	go regulation of immunoglobulin secretion			TNFSF4	IL5, IL33	5	17
GO_bp	go regulation of interleukin 13 production			TNFSF4	IL4, IL33	5	18
GO_bp	go positive regulation of cyclic nucleotide metabolic process		ADCY7	GPR65, PTGER4		5	109
GO_bp	go regulation of osteoblast differentiation			SMAD3, PTGER4	CEBPA	5	111
GO_bp	go ionotropic glutamate receptor signaling pathway		CLN3, CLN3	CPEB4		5	24
GO_bp	go regulation of macrophage activation			IL1RL1	IL4, IL33	5	26
GO_bp	go regulation of wound healing			SMAD3, PTGER4	ASIC2	5	126
GO_bp	go regulation of camp metabolic process		ADCY7	GPR65, PTGER4		5	129
GO_bp	go positive regulation of purine nucleotide metabolic process		ADCY7	GPR65, PTGER4		5	132
GO_bp	go positive regulation of nucleotide metabolic process		ADCY7	GPR65, PTGER4		5	132
GO_bp	go positive regulation of interleukin 2 production			TNFSF4	STAT5B, MAP3K7	5	31
GO_bp	go regulation of cyclic nucleotide metabolic process		ADCY7	GPR65, PTGER4		5	155
GO_bp	go glutamate receptor signaling pathway		CLN3, CLN3	CPEB4		5	41
GO_bp	go regulation of ossification			SMAD3, PTGER4	CEBPA	5	176
GO_bp	go protein dephosphorylation			PTPN2, MTMR3	TAB1	5	189
GO_bp	go positive regulation of chemokine production			IL1RL1	IL4, IL33	5	49
GO_bp	go negative regulation of erk1 and erk2 cascade			PTPN2	LIF, SPRY4	5	52
GO_bp	go regulation of nucleotide metabolic process		ADCY7	GPR65, PTGER4	DJC15	5	210
GO_bp	go smad protein signal transduction			SMAD3	LNPEP, GDF9	5	56
GO_bp	go positive regulation of endothelial cell proliferation			CCL2	CCL11, STAT5A	5	68
GO_bp	go lymphocyte costimulation			TNFSF4	IL4, CD274	5	71
GO_bp	go negative regulation of nucleocytoplasmic transport			IL10	CYLD, SP100	5	71
GO_bp	go anaphase promoting complex dependent catabolic process			UBE2D1	PSMD3, PSME3	5	77
GO_bp	go insulin receptor signaling pathway			PTPN2	ATP6V1G3, ATP6V0A1	5	80
GO_bp	go toll like receptor signaling pathway		MAPKAPK3	UBE2D1	TAB1, MAP3K7	5	84
GO_bp	go response to heat			CCL2	OSM, FGF1	5	89
GO_bp	go mesonephros development			SMAD3	FGF1, MYC	5	90
GO_bp	go response to vitamin			CCL2	BECN1, CDKN2D	5	98
GO_bp	go regulation of endothelial cell proliferation			CCL2	CCL11, STAT5A	5	98
GO_bp	go regulation of protein ubiquitination involved in ubiquitin dependent protein catabolic process			UBE2D1	PSMD3, PSME3	5	103
GO_bp	go response to retinoic acid			CCL2	CDKN2D, SP100	5	107
GO_bp	go positive regulation of ligase activity		UBE2L3	UBE2D1	PSMD3, PSME3	5	109
GO_bp	go cellular response to topologically incorrect protein			CCL2	YOD1, PREB	5	122
GO_bp	go kidney epithelium development			SMAD3	FGF1, MYC	5	123
GO_bp	go hepaticobiliary system development			SMAD3	STAT5B, CEBPA	5	128
GO_bp	go regulation of ligase activity		UBE2L3	UBE2D1	PSMD3, PSME3	5	129
GO_bp	go protein stabilization		USP19, DNLZ	SMAD3	CDC37L1	5	130
GO_bp	go protein ubiquitination involved in ubiquitin dependent protein catabolic process		CUL2, UBE2L3	UBE2D1	RNF14	5	133
GO_bp	go negative regulation of sequence specific dna binding transcription factor activity			TNFSF4	CYLD, SP100	5	134
GO_bp	go cellular response to radiation			FIGNL1	GT1, MYC	5	137
GO_bp	go negative regulation of protein modification by small protein conjugation or removal		USP4	UBE2D1	PSMD3, PSME3	5	139
GO_bp	go adenylate cyclase modulating g protein coupled receptor signaling pathway		ADCY7	PTGER4	GT1, ADRA1B	5	144
GO_bp	go response to estradiol			IL10	STAT5B, NEFH	5	146
GO_bp	go negative regulation of multi organism process			IL10	DHX58, SP100	5	151
GO_bp	go response to topologically incorrect protein			CCL2	YOD1, PREB	5	163
GO_bp	go carbohydrate derivative catabolic process		GBA, PDE4A	GALC	GNPDA1	5	172
GO_bp	go gliogenesis			CCL2	NF2, LIF	5	174
GO_bp	go negative regulation of mitotic cell cycle		BRD7	SMAD3	ZNF830, GIGYF2	5	198
GO_bp	go response to estrogen		GBA	IL10	STAT5B, NEFH	5	217
GO_bp	go lipid catabolic process		GBA	GALC	ABCD2, PLCXD3	5	243
GO_bp	go pattern specification process			SMAD3	KAT2A, AP1B1	5	418
GO_bp	go mitochondrion distribution	LRRK2			KAT2A	4	11
GO_bp	go alpha linolenic acid metabolic process	FADS1	FADS2			4	13
GO_bp	go positive regulation of type 2 immune response	NOD2		TNFSF4	IL33	4	14
GO_bp	go determination of adult lifespan	LRRK2			INPP5D	4	14
GO_bp	go linoleic acid metabolic process	FADS1	FADS2			4	14
GO_bp	go antigen processing and presentation of endogenous peptide antigen	ERAP2	ERAP1			4	14
GO_bp	go maintenance of gastrointestinal epithelium	NOD2			ZNF830	4	15
GO_bp	go negative regulation of interleukin 10 production	IL23R			CD274	4	16
GO_bp	go regulation of interleukin 6 biosynthetic process	CARD9			INPP5D	4	16
GO_bp	go cytokine metabolic process	TNFSF15		IL19	IL4	4	17
GO_bp	go activation of nf kappab inducing kinase activity	TNFSF15			MAP3K7	4	17
GO_bp	go regulation of protein kinase a signaling	LRRK2	PDE4A			4	17
GO_bp	go cytokine production involved in immune response	NOD2		DENND1B	IL4	4	17
GO_bp	go antigen processing and presentation of endogenous antigen	ERAP2	ERAP1			4	17
GO_bp	go regulation of interleukin 2 biosynthetic process	CARD9			STAT5B	4	18
GO_bp	go regulation of tumor necrosis factor biosynthetic process	CARD9		IL10	UBE2J1	4	18
GO_bp	go positive regulation of natural killer cell activation	IL23R			STAT5B	4	18
GO_bp	go t helper 1 type immune response	IL18R1			IL4	4	19
GO_bp	go macrophage differentiation	NKX2-3			CEBPA	4	19
GO_bp	go hydrogen peroxide catabolic process	GPX1			GPX3	4	20
GO_bp	go formation of translation preinitiation complex	EIF3C	EIF3CL		EIF2D	4	21
GO_bp	go epithelial structure maintenance	NOD2			ZNF830	4	21
GO_bp	go axon regeneration	JAK2			NEFH	4	22
GO_bp	go gtp metabolic process	LRRK2			AK3	4	22
GO_bp	go peptide catabolic process	ERAP2	ERAP1		LNPEP	4	24
GO_bp	go excitatory postsynaptic potential	LRRK2			HCRT	4	27
GO_bp	go regulation of natural killer cell activation	IL23R			STAT5B	4	27
GO_bp	go t cell mediated immunity	ICAM1		DENND1B	IL4	4	27
GO_bp	go negative regulation of endothelial cell apoptotic process	ICAM1		IL10	IL4	4	27
GO_bp	go flavonoid metabolic process	SULT1A1			UGT1A1	4	28
GO_bp	go regulation of interleukin 4 production	NDFIP1		TNFSF4	IL33	4	29
GO_bp	go negative regulation of production of molecular mediator of immune response	NDFIP1		IL10	IL33	4	29
GO_bp	go t cell differentiation involved in immune response	IL18R1		PTGER4	IL4	4	29
GO_bp	go negative regulation of b cell activation	NDFIP1		IL10	INPP5D	4	30
GO_bp	go hydrogen peroxide metabolic process	GPX1			GPX3	4	30
GO_bp	go regulation of dendritic spine morphogenesis	LRRK2			NGEF	4	30
GO_bp	go multicellular organism aging	LRRK2			INPP5D	4	31
GO_bp	go neuron projection regeneration	JAK2			NEFH	4	31
GO_bp	go positive regulation of t cell mediated immunity	IL23R		TNFSF4	MAP3K7	4	32
GO_bp	go positive regulation of vasoconstriction	ICAM1			ADRA1B	4	35
GO_bp	go negative regulation of epithelial cell apoptotic process	ICAM1		IL10	IL4	4	35
GO_bp	go mitochondrion localization	LRRK2			KAT2A	4	35
GO_bp	go regulation of gluconeogenesis	MST1		PTPN2	KAT2A	4	38
GO_bp	go positive regulation of cell killing	IL23R		CCL2	STAT5B	4	39
GO_bp	go regulation of endothelial cell apoptotic process	ICAM1		IL10	IL4	4	42
GO_bp	go positive regulation of dna binding	JAK2			KAT2A	4	42
GO_bp	go cellular iron ion homeostasis	NDFIP1			MYC	4	45
GO_bp	go guanosine containing compound metabolic process	LRRK2			AK3	4	45
GO_bp	go response to axon injury	JAK2			NEFH	4	46
GO_bp	go negative regulation of dna binding	JAK2			SP100	4	46
GO_bp	go positive regulation of dephosphorylation	JAK2	GBA	SMAD3		4	47
GO_bp	go regulation of nf kappab import into nucleus	IL18R1		IL10	CYLD	4	48
GO_bp	go hexose catabolic process	FUT2			PFKFB2	4	49
GO_bp	go regulation of neurotransmitter secretion	LRRK2	SYT11	PTGER4	HCRT	4	50
GO_bp	go negative regulation of t cell proliferation	NDFIP1		IL10	CD274	4	50
GO_bp	go purine containing compound catabolic process	GPX1	PDE4A			4	50
GO_bp	go negative regulation of carbohydrate metabolic process	MST1			UGT1A1	4	52
GO_bp	go regulation of t cell mediated immunity	IL23R		TNFSF4	MAP3K7	4	52
GO_bp	go mammary gland epithelium development	JAK2		TNFSF11	CCL11	4	53
GO_bp	go natural killer cell activation	IL18R1			STAT5B	4	54
GO_bp	go regulation of postsynaptic membrane potential	LRRK2			HCRT	4	55
GO_bp	go regulation of dendritic spine development	LRRK2			NGEF	4	55
GO_bp	go unsaturated fatty acid biosynthetic process	FADS1	FADS2			4	55
GO_bp	go regulation of epithelial cell apoptotic process	ICAM1		IL10	IL4	4	59
GO_bp	go monosaccharide catabolic process	FUT2			PFKFB2	4	59
GO_bp	go production of molecular mediator of immune response	NOD2		DENND1B	IL4	4	59
GO_bp	go leukocyte homeostasis	NKX2-3			STAT5B	4	60
GO_bp	go ovarian follicle development	ICAM1			ZNF830	4	61
GO_bp	go negative regulation of synaptic transmission	LRRK2	SYT11			4	61
GO_bp	go digestive system process	NOD2			ZNF830	4	61
GO_bp	go positive regulation of phosphatidylinositol 3 kinase signaling	JAK2			BECN1	4	62
GO_bp	go regulation of neurotransmitter transport	LRRK2	SYT11	PTGER4	HCRT	4	63
GO_bp	go positive regulation of insulin secretion	JAK2			PFKFB2	4	64
GO_bp	go positive regulation of actin filament polymerization	ICAM1			CCL11	4	66
GO_bp	go response to type i interferon	TYK2		IRF1	SP100	4	67
GO_bp	go cell redox homeostasis	GPX1			GLRX	4	67
GO_bp	go cell aging	ICAM1			NSMCE2	4	67
GO_bp	go nucleoside phosphate catabolic process	GPX1	PDE4A			4	69
GO_bp	go protein localization to mitochondrion	LRRK2	DNLZ			4	70
GO_bp	go intracellular steroid hormone receptor signaling pathway	JAK2			RNF14	4	71
GO_bp	go defense response to gram positive bacterium	CARD9			SEH1L	4	71
GO_bp	go acute inflammatory response	ICAM1		TNFSF4	STAT5B	4	73
GO_bp	go regulation of neural precursor cell proliferation	LRRK2			NF2	4	73
GO_bp	go regulation of dendrite morphogenesis	LRRK2			NGEF	4	74
GO_bp	go cellular response to carbohydrate stimulus	ICAM1	RPS6KA2	PTGER4		4	74
GO_bp	go odontogenesis of dentin containing tooth	NKX2-3			NF2	4	75
GO_bp	go positive regulation of autophagy	LRRK2	GBA		BECN1	4	75
GO_bp	go cellular transition metal ion homeostasis	NDFIP1			MYC	4	76
GO_bp	go detoxification	GPX1			GPX3	4	77
GO_bp	go regulation of leukocyte apoptotic process	NOD2		IL10	CD274	4	79
GO_bp	go regulation of translational initiation	EIF3C	EIF3CL			4	81
GO_bp	go regulation of calcium ion dependent exocytosis	LRRK2	SYT11			4	84
GO_bp	go heart process	GPX1	RPS6KA2			4	85
GO_bp	go positive regulation of protein polymerization	ICAM1			CCL11	4	86
GO_bp	go negative regulation of cysteine type endopeptidase activity	GPX1			CDKN2D	4	88
GO_bp	go post embryonic development	NKX2-3			GIGYF2	4	89
GO_bp	go positive regulation of blood circulation	ICAM1			ADRA1B	4	93
GO_bp	go regulation of dna biosynthetic process	SH2B1	NEK7		MYC	4	94
GO_bp	go canonical wnt signaling pathway	LRRK2			MYC	4	95
GO_bp	go gland morphogenesis	NKX2-3			CCL11	4	97
GO_bp	go regulation of protein targeting to mitochondrion	LRRK2	UBE2L3		KAT2A	4	98
GO_bp	go fat cell differentiation	GPX1	ERAP1		CEBPA	4	105
GO_bp	go unsaturated fatty acid metabolic process	FADS1	FADS2			4	105
GO_bp	go odontogenesis	NKX2-3			NF2	4	105
GO_bp	go single fertilization	ZPBP2		ZPBP	GNPDA1	4	107
GO_bp	go lipid homeostasis	ORMDL3			CEBPA	4	108
GO_bp	go fatty acid biosynthetic process	FADS1	FADS2			4	111
GO_bp	go carbohydrate catabolic process	FUT2			PFKFB2	4	113
GO_bp	go regulation of dendrite development	LRRK2			NGEF	4	119
GO_bp	go steroid hormone mediated signaling pathway	JAK2			RNF14	4	124
GO_bp	go regulation of g protein coupled receptor protein signaling pathway	LRRK2			GT1	4	126
GO_bp	go negative regulation of ion transport	ICAM1			HCRT	4	126
GO_bp	go cell recognition	ZPBP2	CELSR3	ZPBP	PCDH12	4	127
GO_bp	go regulation of regulated secretory pathway	LRRK2	SYT11		IL4	4	128
GO_bp	go regulation of establishment of protein localization to mitochondrion	LRRK2	UBE2L3		KAT2A	4	128
GO_bp	go nuclear import	JAK2	NCKIPSD			4	129
GO_bp	go digestion	NOD2			ZNF830	4	131
GO_bp	go regulation of defense response to virus by host	IL23R			IL4	4	135
GO_bp	go regulation of actin filament length	ICAM1			CCL11	4	152
GO_bp	go regulation of dephosphorylation	JAK2	GBA	SMAD3		4	155
GO_bp	go protein localization to nucleus	JAK2	NCKIPSD			4	156
GO_bp	go second messenger mediated signaling	LRRK2	ADCY7		DGKD	4	160
GO_bp	go response to carbohydrate	ICAM1	RPS6KA2	PTGER4	PFKFB2	4	167
GO_bp	go regulation of protein polymerization	ICAM1			CCL11	4	169
GO_bp	go monocarboxylic acid biosynthetic process	FADS1	FADS2			4	169
GO_bp	go actin filament organization	JAK2			CCL11	4	169
GO_bp	go striated muscle cell differentiation	GPX1			KAT2A	4	171
GO_bp	go regulation of cell substrate adhesion	JAK2		SMAD3	NF2	4	172
GO_bp	go locomotory behavior	LRRK2			GIGYF2	4	181
GO_bp	go regulation of exocytosis	LRRK2	SYT11		IL4	4	184
GO_bp	go regulation of transporter activity	NDFIP1			GLRX	4	198
GO_bp	go cell cell adhesion via plasma membrane adhesion molecules	ICAM1	CELSR3		PCDH12	4	200
GO_bp	go regulation of calcium ion transport	ICAM1		CCL2	HCRT	4	208
GO_bp	go regulation of heart contraction	JAK2			ADRA1B	4	221
GO_bp	go regulation of gene expression epigenetic	GPX1		SMAD3	KAT2A	4	225
GO_bp	go muscle cell differentiation	GPX1			KAT2A	4	235
GO_bp	go negative regulation of peptidase activity	GPX1			CDKN2D	4	237
GO_bp	go cellular component assembly involved in morphogenesis	ZPBP2	CELSR3		KIF3A	4	246
GO_bp	go muscle tissue development	GPX1			KAT2A	4	274
GO_bp	go muscle organ development	GPX1			LIF	4	276
GO_bp	go regulation of cellular component size	ICAM1			CCL11	4	330
GO_bp	go small gtpase mediated signal transduction	LRRK2	MAPKAPK3		NKIRAS2	4	349
GO_bp	go neuron projection morphogenesis	LRRK2	CELSR3		NEFH	4	400
GO_bp	go regulation of interleukin 10 secretion			PTGER4	CD274	4	10
GO_bp	go ceramide catabolic process		GBA	GALC		4	11
GO_bp	go positive regulation of tyrosine phosphorylation of stat1 protein			TNFSF18	LIF	4	11
GO_bp	go glycolipid catabolic process		GBA	GALC		4	11
GO_bp	go regulation of chronic inflammatory response			IL10	IL4	4	11
GO_bp	go positive regulation of macrophage activation			IL1RL1	IL33	4	12
GO_bp	go negative regulation of nitric oxide metabolic process			IL10	IL4	4	12
GO_bp	go negative regulation of nitric oxide biosynthetic process			IL10	IL4	4	12
GO_bp	go regulation of female gonad development			PTGER4	GDF9	4	12
GO_bp	go regulation of chemokine secretion			IL1RL1	IL33	4	12
GO_bp	go cellular response to ethanol		ADCY7	CCL7		4	13
GO_bp	go regulation of mhc class ii biosynthetic process			IL10	IL4	4	13
GO_bp	go positive regulation of gluconeogenesis			PTPN2	KAT2A	4	13
GO_bp	go positive regulation of t cell cytokine production			TNFSF4	MAP3K7	4	14
GO_bp	go negative regulation of b cell proliferation			IL10	INPP5D	4	15
GO_bp	go response to salt			PTGER4	NEFH	4	15
GO_bp	go negative regulation of reactive oxygen species biosynthetic process			IL10	IL4	4	16
GO_bp	go negative regulation of nf kappab import into nucleus			IL10	CYLD	4	18
GO_bp	go positive regulation of dna recombination			TNFSF4	IL4	4	18
GO_bp	go regulation of interleukin 5 production			IL1RL1	IL33	4	19
GO_bp	go response to acidic ph			GPR65	ASIC2	4	19
GO_bp	go negative regulation of protein tyrosine kinase activity		FGFR1OP	PTPN2		4	20
GO_bp	go response to protozoan			IL10	IL4	4	20
GO_bp	go regulation of macrophage differentiation			PTPN2	LIF	4	20
GO_bp	go membrane lipid catabolic process		GBA	GALC		4	22
GO_bp	go regulation of t cell cytokine production			TNFSF4	MAP3K7	4	22
GO_bp	go positive regulation of interleukin 4 production			TNFSF4	IL33	4	22
GO_bp	go phosphatidylinositol dephosphorylation		INPP5E	MTMR3	INPP5D	4	23
GO_bp	go lens fiber cell differentiation			SMAD3	NF2	4	25
GO_bp	go regulation of circadian sleep wake cycle		PER3	PTGER4		4	25
GO_bp	go positive regulation of behavior			PTGER4	INSL5	4	26
GO_bp	go positive regulation of b cell mediated immunity			TNFSF4	IL4	4	26
GO_bp	go positive regulation of immunoglobulin mediated immune response			TNFSF4	IL4	4	26
GO_bp	go positive regulation of acute inflammatory response			TNFSF11	OSM	4	28
GO_bp	go negative regulation of cytokine biosynthetic process			IL10	INPP5D	4	28
GO_bp	go positive regulation of cytokine production involved in immune response			TNFSF4	MAP3K7	4	30
GO_bp	go cellular response to estradiol stimulus			IL10	NEFH	4	30
GO_bp	go regulation of transcription from rna polymerase ii promoter in response to hypoxia		CUL2	UBE2D1		4	32
GO_bp	go phospholipid dephosphorylation		INPP5E	MTMR3	INPP5D	4	34
GO_bp	go negative regulation of interleukin 6 production		GBA	IL10	INPP5D	4	34
GO_bp	go positive regulation of glucose metabolic process			PTPN2	KAT2A	4	35
GO_bp	go negative regulation of innate immune response			PTPN2	DHX58	4	38
GO_bp	go negative regulation of transcription factor import into nucleus			IL10	CYLD	4	39
GO_bp	go negative regulation of peptidyl tyrosine phosphorylation		FGFR1OP	PTPN2	NF2	4	39
GO_bp	go response to ph		GBA	GPR65	ASIC2	4	40
GO_bp	go cytoplasmic microtubule organization		STMN3	FIGNL1		4	41
GO_bp	go cellular response to estrogen stimulus			IL10	NEFH	4	41
GO_bp	go labyrinthine layer development			IL10	PCDH12	4	44
GO_bp	go negative regulation of jak stat cascade			PTPN2	NF2	4	44
GO_bp	go negative regulation of stat cascade			PTPN2	NF2	4	44
GO_bp	go regulation of tumor necrosis factor mediated signaling pathway			PTPN2	CYLD	4	49
GO_bp	go regulation of lymphocyte apoptotic process			IL10	CD274	4	54
GO_bp	go cellular response to corticosteroid stimulus		UBE2L3	CCL2		4	58
GO_bp	go regulation of protein tyrosine kinase activity		FGFR1OP	PTPN2		4	60
GO_bp	go regulation of smooth muscle contraction			PTGER4	ADRA1B	4	60
GO_bp	go maternal process involved in female pregnancy		ADCY7	CCL2	LIF	4	60
GO_bp	go positive regulation of osteoblast differentiation			PTGER4	CEBPA	4	60
GO_bp	go somitogenesis			SMAD3	KAT2A	4	62
GO_bp	go positive regulation of jun kinase activity			TNFSF11	MAP3K7	4	63
GO_bp	go regulation of behavior		PER3	PTGER4	INSL5	4	65
GO_bp	go mesoderm morphogenesis			SMAD3	NF2	4	66
GO_bp	go cellular response to drug		PDE4A	CCL2	MYC	4	66
GO_bp	go lens development in camera type eye			SMAD3	NF2	4	66
GO_bp	go regulation of dna templated transcription in response to stress		CUL2	UBE2D1		4	67
GO_bp	go regulation of neurological system process			IL10	HCRT	4	68
GO_bp	go positive regulation of type i interferon production			IRF1	DHX58	4	70
GO_bp	go vascular endothelial growth factor receptor signaling pathway		MAPKAPK3	CCL2		4	74
GO_bp	go activation of gtpase activity			GPR65	TBC1D10A	4	75
GO_bp	go artery development			PTGER4	TAB1	4	75
GO_bp	go somite development			SMAD3	KAT2A	4	78
GO_bp	go receptor metabolic process			IL10	BECN1	4	81
GO_bp	go regulation of jun kinase activity			TNFSF11	MAP3K7	4	81
GO_bp	go organ regeneration			CCL2	LIF	4	83
GO_bp	go tissue remodeling			TNFSF11	LIF	4	87
GO_bp	go segmentation			SMAD3	KAT2A	4	89
GO_bp	go regulation of cell matrix adhesion			SMAD3	NF2	4	90
GO_bp	go response to bmp			UBE2D1	GDF9	4	93
GO_bp	go cellular response to bmp stimulus			UBE2D1	GDF9	4	93
GO_bp	go regulation of lipid transport			TNFSF11	GDF9	4	95
GO_bp	go renal system process		ADCY7	PTGER4		4	99
GO_bp	go regulation of muscle tissue development		USP19	SMAD3		4	102
GO_bp	go regulation of circadian rhythm		PER3	PTGER4		4	102
GO_bp	go regulation of muscle organ development		USP19	SMAD3		4	102
GO_bp	go positive regulation of epithelial cell migration			CCR6	STAT5A	4	103
GO_bp	go negative regulation of protein complex assembly			PTGER4	DJC15	4	105
GO_bp	go positive regulation of calcium ion transport			CCL2	HCRT	4	106
GO_bp	go regulation of fat cell differentiation			SMAD3	CEBPA	4	106
GO_bp	go formation of primary germ layer			SMAD3	NF2	4	110
GO_bp	go regulation of stem cell differentiation			SMAD3	ZFP36L2	4	113
GO_bp	go response to fibroblast growth factor			CCL2	FGF1	4	116
GO_bp	go specification of symmetry			SMAD3	AP1B1	4	117
GO_bp	go embryonic skeletal system development		SLC35D1	SMAD3		4	122
GO_bp	go endocrine system development			SMAD3	RFX8	4	123
GO_bp	go positive regulation of transmembrane transport			CCL2	GLRX	4	131
GO_bp	go maintenance of location			IL10	STAT5B	4	136
GO_bp	go gene silencing by rna			SMAD3	SEH1L	4	139
GO_bp	go regulation of muscle contraction			PTGER4	ADRA1B	4	146
GO_bp	go cellular lipid catabolic process		GBA	GALC	ABCD2	4	149
GO_bp	go gastrulation			SMAD3	NF2	4	153
GO_bp	go positive regulation of developmental growth			PTGER4	STAT5B	4	154
GO_bp	go bone development		THBS3	PTGER4		4	155
GO_bp	go positive regulation of cell morphogenesis involved in differentiation			SMAD3	LIF	4	161
GO_bp	go cell junction organization			SMAD3	NF2	4	183
GO_bp	go anterior posterior pattern specification			SMAD3	KAT2A	4	194
GO_bp	go regulation of muscle system process			PTGER4	ADRA1B	4	194
GO_bp	go skeletal system morphogenesis		THBS3	SMAD3		4	200
GO_bp	go regulation of symbiosis encompassing mutualism through parasitism			IL10	SP100	4	205
GO_bp	go regulation of transmembrane receptor protein serine threonine kinase signaling pathway			SMAD3	GDF9	4	206
GO_bp	go gene silencing			SMAD3	SEH1L	4	208
GO_bp	go heart morphogenesis			SMAD3	TAB1	4	212
GO_bp	go regulation of cellular response to growth factor stimulus			SMAD3	FGF1	4	228
GO_bp	go positive regulation of growth		FGFR1OP	PTGER4	STAT5B	4	234
GO_bp	go regionalization			SMAD3	KAT2A	4	311
GO_bp	go ncrna processing			SMAD3	RIOK2	4	382
GO_cc	go organelle subcompartment	LRRK2, FUT2, RASIP1, BSN	CLN3, CLN3, INPP5E		BECN1, AP1B1, CABP7, CHSY3, KIAA1432	13	306
GO_cc	go side of membrane	LRRK2, ICAM1, TYK2, JAK2		IL1RL1	CYLD, TRPM8, GT1, IL4, CD274	11	402
GO_cc	go membrane microdomain	LRRK2, ICAM1, JAK2	CLN3, CLN3		PTRF, INPP5D, TRPM8, NF2	10	286
GO_cc	go endosomal part	LRRK2, NDFIP1, JAK2			ATP6V0A1, BECN1, TAB1, LNPEP, MAP3K7	10	423
GO_cc	go cell body	LRRK2, ZPBP2, BSN		CCL2, PTGER4	ASIC2, NEFH, NF2, GT1	10	493
GO_cc	go trans golgi network	LRRK2, BSN	CLN3, CLN3		BECN1, AP1B1, CABP7, KIAA1432	9	190
GO_cc	go postsynapse	LRRK2, BSN		CPEB4	RUSC1, ASIC2, HCRT, CHRNG, NEFH	9	376
GO_cc	go nuclear envelope		RPS6KA2	SMAD3, PTGER4	GHDC, SEH1L, TREX1, APEH, ADRA1B	9	413
GO_cc	go extrinsic component of membrane	TYK2, JAK2		MTMR3	CYLD, BECN1, NF2, GT1	8	251
GO_cc	go secretory vesicle	LRRK2, ZPBP2	SYT11, CLN3, CLN3		HCRT, CDC37L1	8	459
GO_cc	go cytoplasmic side of membrane	LRRK2, TYK2, JAK2			CYLD, GT1	7	169
GO_cc	go golgi stack	FUT2, RASIP1	CLN3, CLN3, INPP5E		CHSY3	7	123
GO_cc	go cytoplasmic region	LRRK2, BSN, NDFIP1	NRBP1		NF2, FGF1	7	285
GO_cc	go presynapse	LRRK2, BSN	SYT11, CLN3, CLN3		HCRT	7	282
GO_cc	go mitochondrial matrix	LRRK2, GPX1	TUFM, AMT		ATG4D, AK3	7	412
GO_cc	go dendrite	LRRK2, BSN		CCL2, CPEB4	ASIC2, BECN1	7	451
GO_cc	go transport vesicle	LRRK2	SYT11, CLN3, CLN3		HCRT, IL33	7	333
GO_cc	go autophagosome	LRRK2, IRGM	CLN3, CLN3		BECN1	6	77
GO_cc	go plasma membrane raft	LRRK2, JAK2	CLN3, CLN3		PTRF	6	86
GO_cc	go extrinsic component of cytoplasmic side of plasma membrane	TYK2, JAK2			CYLD, GT1	6	98
GO_cc	go extrinsic component of plasma membrane	TYK2, JAK2			CYLD, GT1	6	136
GO_cc	go cell cortex	BSN, NDFIP1	NRBP1		NF2, FGF1	6	237
GO_cc	go exocytic vesicle	LRRK2	SYT11, CLN3, CLN3		HCRT	6	141
GO_cc	go apical part of cell	SLC22A4, SLC22A5			NF2, GT1	6	361
GO_cc	go external side of plasma membrane	ICAM1		IL1RL1	TRPM8, IL4, CD274	6	214
GO_cc	go endocytic vesicle	IRGM		CCL2	ATP6V0A1, BECN1, AP1B1	6	252
GO_cc	go transcription factor complex	SPC4		SMAD3, REL	KAT2A, CEBPA	6	295
GO_cc	go cell projection membrane	SLC22A5	PDE4A		NF2, GT1, SPRY4	6	298
GO_cc	go ubiquitin ligase complex		CUL2, UBE2L3	UBE2D1, BACH2	RNF14	6	260
GO_cc	go nuclear membrane		RPS6KA2	SMAD3, PTGER4	APEH, ADRA1B	6	278
GO_cc	go nuclear chromatin			SMAD3, IRF1	KAT2A, RAD50	6	287
GO_cc	go chromatin			SMAD3, IRF1	KAT2A, RAD50	6	435
GO_cc	go inclusion body	LRRK2, GPX1			NEFH	5	70
GO_cc	go cop9 signalosome	NOD2	NCKIPSD, WDR6			5	33
GO_cc	go phagocytic vesicle	IRGM			ATP6V0A1, BECN1	5	84
GO_cc	go apical plasma membrane	SLC22A4, SLC22A5			GT1	5	292
GO_cc	go vacuolar lumen	JAK2	GBA, RSET2	GALC	LNPEP	5	115
GO_cc	go nuclear transcription factor complex	SPC4			KAT2A, CEBPA	5	125
GO_cc	go endocytic vesicle membrane	IRGM			ATP6V0A1, AP1B1	5	148
GO_cc	go axon	LRRK2, BSN	STMN3	CCL2	NEFH	5	417
GO_cc	go actin based cell projection	LRRK2			NF2, TBC1D10A	5	179
GO_cc	go outer membrane	LRRK2	CISD1, ACSL6			5	189
GO_cc	go excitatory synapse	BSN		CPEB4	RUSC1, NEFH	5	196
GO_cc	go endoplasmic reticulum lumen	ERAP2	ERAP1, RSET2			5	199
GO_cc	go late endosome	LRRK2	CLN3, CLN3			5	209
GO_cc	go receptor complex	IL23R		SMAD3	PIGR, CHRNG	5	324
GO_cc	go secretory granule	ZPBP2			HCRT, CDC37L1	5	351
GO_cc	go anchoring junction	ICAM1			NF2, SPRY4	5	488
GO_cc	go lysosomal lumen		GBA, RSET2	GALC		5	88
GO_cc	go eukaryotic translation initiation factor 3 complex	EIF3C	EIF3CL			4	16
GO_cc	go translation preinitiation complex	EIF3C	EIF3CL			4	16
GO_cc	go endosome lumen	JAK2			LNPEP	4	26
GO_cc	go neuronal postsynaptic density	BSN			NEFH	4	53
GO_cc	go exocytic vesicle membrane	LRRK2	SYT11			4	55
GO_cc	go phagocytic vesicle membrane	IRGM			ATP6V0A1	4	56
GO_cc	go golgi cisterna membrane	FUT2	INPP5E		CHSY3	4	72
GO_cc	go microvillus	LRRK2			TBC1D10A	4	75
GO_cc	go cortical cytoskeleton	BSN			NF2	4	81
GO_cc	go golgi cisterna	FUT2	INPP5E		CHSY3	4	91
GO_cc	go perikaryon	LRRK2		CCL2	NEFH	4	108
GO_cc	go cell cortex part	BSN			NF2	4	118
GO_cc	go nuclear periphery	JAK2			SP100	4	119
GO_cc	go transport vesicle membrane	LRRK2	SYT11			4	146
GO_cc	go site of polarized growth	LRRK2	STMN3		NGEF	4	148
GO_cc	go mitochondrial membrane part	LRRK2			UQCR10	4	172
GO_cc	go plasma membrane receptor complex	IL23R			CHRNG	4	175
GO_cc	go cell substrate junction	ICAM1			SPRY4	4	397
GO_cc	go rough endoplasmic reticulum			CCL2	HCRT	4	71
GO_cc	go cullin ring ubiquitin ligase complex		CUL2	BACH2		4	148
GO_cc	go clathrin coated vesicle			DENND1B	AP1B1	4	155
GO_cc	go coated vesicle			DENND1B	AP1B1	4	230
GO_cc	go proteinaceous extracellular matrix			IL1RL1	FGF1	4	350
GO_cc	go extracellular matrix			IL1RL1	FGF1	4	419
GO_mf	go cytokine receptor binding	IL23R, IL27, TYK2, JAK2, TNFSF15	ERAP1	TNFSF18, TNFSF4, IL10, TNFSF11, SMAD3, CCL2, CCL7	CCL11, CCL8, CCL13, CCL1, LIF, OSM, IL5, IL4, GDF9	22	270
GO_mf	go cytokine activity	IL27, TNFSF15		TNFSF18, TNFSF4, IL10, IL19, TNFSF11, CCL2, CCL7	IL24, CCL11, CCL8, CCL13, CCL1, SP100, LIF, OSM, IL5, IL4, GDF9, IL33	22	219
GO_mf	go g protein coupled receptor binding	TYK2, JAK2	USP4	CCL2, CCL7	INSL5, CCL11, CCL8, CCL13, CCL1, HCRT, GT1	12	256
GO_mf	go monovalent inorganic cation transmembrane transporter activity	SLC22A4, SLC22A5			ATP6V1G3, ASIC2, KCNH4, ATP6V0A1, KCNJ13, UQCR10, UQCRQ	11	361
GO_mf	go guanyl nucleotide binding	LRRK2, IRGM	TUFM		NKIRAS2, TUBB6, GPN1, GT1, SEPT8, AK3	10	381
GO_mf	go protein serine threonine kinase activity	LRRK2	NEK7, SBK1, NRBP1, MAPKAPK3, RPS6KA2		DYRK3, RIOK2, MAP3K7	10	443
GO_mf	go ubiquitin like protein transferase activity		CUL2, UBE2L3, UBA7	UBE2D1, BACH2	PDZRN4, RNF14, UBE2J1, NSMCE2	10	415
GO_mf	go ubiquitin like protein ligase binding		PER3, CUL2, UBE2L3, USP19	SMAD3	YOD1, BECN1, EIF4E2, UBE2J1	10	263
GO_mf	go protein tyrosine kinase activity	TYK2, JAK2	FGFR1OP		DYRK3, STAT5B, STAT5A, IL5, FGF1	9	176
GO_mf	go guanyl nucleotide exchange factor activity	JAK2		DENND1B	PREB, NGEF, TBC1D10A, IL5, FGF1, KIAA1432	9	302
GO_mf	go phosphoric ester hydrolase activity	PLCL1	PDE4A, INPP5E	PTPN2, MTMR3	PFKFB2, INPP5D, TAB1, PLCXD3	9	366
GO_mf	go enzyme activator activity	LRRK2	AHSA2		CCL8, DJC7, PSME3, TBC1D10A, TAB1, ARAP3	9	465
GO_mf	go growth factor activity			IL10	LIF, OSM, IL5, IL4, GDF9, FGF1	9	159
GO_mf	go active transmembrane transporter activity	SLC22A4, SLC22A5			ATP6V1G3, ABCD2, SLC2A13, ATP6V0A1	8	352
GO_mf	go transcriptional activator activity rna polymerase ii transcription regulatory region sequence specific binding	IKZF3		REL, IRF1	STAT5B, CEBPA, PATZ1, MYC	8	315
GO_mf	go ccr chemokine receptor binding			CCL2, CCL7	CCL11, CCL8, CCL13, CCL1	8	35
GO_mf	go chemokine activity			CCL2, CCL7	CCL11, CCL8, CCL13, CCL1	8	48
GO_mf	go chemokine receptor binding			CCL2, CCL7	CCL11, CCL8, CCL13, CCL1	8	57
GO_mf	go core promoter proximal region dna binding			SMAD3, IRF1	CEBPA, RFX8, PATZ1, MYC	8	366
GO_mf	go atpase activity			FIGNL1	ATP6V1G3, ABCD2, ATP6V0A1, RAD50, KIF3A	8	418
GO_mf	go growth factor receptor binding	IL23R, JAK2	ERAP1	IL10	IL5, IL4, FGF1	7	129
GO_mf	go ras guanyl nucleotide exchange factor activity	JAK2		DENND1B	NGEF, IL5, FGF1, KIAA1432	7	227
GO_mf	go gtpase activity	LRRK2	TUFM		NKIRAS2, TUBB6, GPN1, GT1	7	240
GO_mf	go protein heterodimerization activity	IKZF3		SMAD3	DGKD, UGT1A1, NEFH, ADRA1B	7	460
GO_mf	go phosphatase activity		INPP5E	PTPN2, MTMR3	PFKFB2, INPP5D, TAB1	7	273
GO_mf	go chromatin binding			SMAD3, REL	KAT2A, STAT5B, PATZ1	7	432
GO_mf	go transcriptional activator activity rna polymerase ii core promoter proximal region sequence specific binding			IRF1	STAT5B, CEBPA, PATZ1, MYC	7	226
GO_mf	go atpase activity coupled			FIGNL1	ATP6V1G3, ABCD2, ATP6V0A1, RAD50	7	309
GO_mf	go transcription factor activity rna polymerase ii core promoter proximal region sequence specific binding			IRF1	STAT5B, CEBPA, PATZ1, MYC	7	328
GO_mf	go pdz domain binding	SLC22A4, SLC22A5			NKD1, TBC1D10A	6	90
GO_mf	go tumor necrosis factor receptor superfamily binding	TNFSF15	ERAP1	TNFSF18, TNFSF4, TNFSF11		6	46
GO_mf	go hormone receptor binding	TYK2, JAK2			STAT5B, RNF14	6	167
GO_mf	go active ion transmembrane transporter activity	SLC22A4, SLC22A5			ATP6V1G3, ATP6V0A1	6	171
GO_mf	go translation factor activity rna binding	EIF3C	EIF3CL, TUFM	CPEB4	EIF2D, EIF4E2	6	86
GO_mf	go heat shock protein binding	NOD2	USP19		DJC7, FGF1, CDC37L1	6	89
GO_mf	go actin binding	LRRK2, NOD2			RUSC1, NF2	6	388
GO_mf	go endopeptidase activity	MST1, ERAP2	ERAP1		ATG4D, APEH	6	406
GO_mf	go receptor signaling protein activity	LRRK2	MAPKAPK3	SMAD3, IL1RL1	KCNH4, MAP3K7	6	171
GO_mf	go binding bridging	SH2B1			RUSC1, NEFH, RAD50	6	172
GO_mf	go glycosaminoglycan binding	NOD2	THBS3	CCL2, CCL7	CCL8, FGF1	6	204
GO_mf	go nucleoside triphosphatase regulator activity	LRRK2	AHSA2		DJC7, TBC1D10A, ARAP3	6	326
GO_mf	go heparin binding		THBS3	CCL2, CCL7	CCL8, FGF1	6	157
GO_mf	go sulfur compound binding		THBS3	CCL2, CCL7	CCL8, FGF1	6	234
GO_mf	go organic hydroxy compound transmembrane transporter activity	SLC22A4, SLC22A5			SLC2A13	5	59
GO_mf	go tumor necrosis factor receptor binding	TNFSF15	ERAP1	TNFSF4, TNFSF11		5	30
GO_mf	go symporter activity	SLC22A4, SLC22A5			SLC2A13	5	141
GO_mf	go protein serine threonine tyrosine kinase activity	LRRK2	MAPKAPK3, RPS6KA2		DYRK3	5	39
GO_mf	go translation initiation factor activity	EIF3C	EIF3CL		EIF2D, EIF4E2	5	49
GO_mf	go secondary active transmembrane transporter activity	SLC22A4, SLC22A5			SLC2A13	5	230
GO_mf	go amide binding	NOD2, ERAP2	ERAP1		LNPEP	5	262
GO_mf	go exopeptidase activity	ERAP2	ERAP1		APEH, LNPEP	5	103
GO_mf	go integrin binding	ICAM1	ICAM4, ICAM5	PTPN2	NF2	5	104
GO_mf	go histone binding	JAK2	CCDC101, BRD7			5	173
GO_mf	go cell adhesion molecule binding	ICAM1	ICAM4, ICAM5	PTPN2	NF2	5	184
GO_mf	go transferase activity transferring hexosyl groups	FUT2			UGT1A1, CHSY3	5	198
GO_mf	go magnesium ion binding	YDJC	RPS6KA2	FIGNL1	DYRK3, MAP3K7	5	199
GO_mf	go microtubule binding	LRRK2			NEFH, KIF3A	5	200
GO_mf	go tubulin binding	LRRK2	STMN3		NEFH, KIF3A	5	269
GO_mf	go transferase activity transferring glycosyl groups	FUT2			UGT1A1, CHSY3	5	276
GO_mf	go gtpase binding	LRRK2			TBC1D10A, KIAA1432	5	294
GO_mf	go enzyme inhibitor activity	LRRK2	FGFR1OP		CDKN2D, UGT1A1	5	365
GO_mf	go transcription factor activity rna polymerase ii distal enhancer sequence specific binding			REL, BACH2	CEBPA	5	89
GO_mf	go phosphoprotein phosphatase activity			PTPN2, MTMR3	TAB1	5	177
GO_mf	go mrna binding			CPEB4	ZFP36L2, RBM5	5	153
GO_mf	go phosphatase binding			SMAD3	KAT2A, STAT5B	5	162
GO_mf	go map kinase kinase activity	LRRK2	MAPKAPK3			4	12
GO_mf	go metalloaminopeptidase activity	ERAP2	ERAP1		LNPEP	4	14
GO_mf	go glutathione peroxidase activity	GPX1			GPX3	4	18
GO_mf	go hsp90 protein binding	NOD2	USP19			4	27
GO_mf	go translation initiation factor binding	EIF3C	EIF3CL			4	29
GO_mf	go phosphatidylinositol 3 kinase binding	JAK2			BECN1	4	30
GO_mf	go hsp70 protein binding	NOD2			FGF1	4	30
GO_mf	go aminopeptidase activity	ERAP2	ERAP1		LNPEP	4	42
GO_mf	go oxidoreductase activity acting on peroxide as acceptor	GPX1			GPX3	4	42
GO_mf	go metalloexopeptidase activity	ERAP2	ERAP1		LNPEP	4	51
GO_mf	go clathrin binding	LRRK2	SYT11			4	64
GO_mf	go antioxidant activity	GPX1			GPX3	4	70
GO_mf	go signaling adaptor activity	SH2B1			RUSC1	4	74
GO_mf	go syntaxin binding	LRRK2	SYT11	PTPN2		4	90
GO_mf	go phosphoric diester hydrolase activity	PLCL1	PDE4A		PLCXD3	4	90
GO_mf	go sh3 domain binding	GPX1	NCKIPSD		INPP5D	4	114
GO_mf	go snare binding	LRRK2	SYT11	PTPN2		4	125
GO_mf	go oxidoreductase activity acting on paired donors with incorporation or reduction of molecular oxygen	FADS1	FADS2		SQLE	4	146
GO_mf	go metallopeptidase activity	ERAP2	ERAP1		LNPEP	4	183
GO_mf	go serine hydrolase activity	MST1			APEH	4	210
GO_mf	go phosphatidylinositol phosphate phosphatase activity		INPP5E	MTMR3	INPP5D	4	29
GO_mf	go ubiquitin like protein conjugating enzyme activity		UBE2L3	UBE2D1	UBE2J1	4	29
GO_mf	go rab guanyl nucleotide exchange factor activity			DENND1B	KIAA1432	4	30
GO_mf	go mrna 3 utr binding			CPEB4	ZFP36L2	4	48
GO_mf	go transforming growth factor beta receptor binding			SMAD3	GDF9	4	50
GO_mf	go protein serine threonine phosphatase activity			MTMR3	TAB1	4	63
GO_mf	go beta catenin binding			SMAD3	NF2	4	84
GO_mf	go hydrolase activity hydrolyzing o glycosyl compounds		GBA	GALC		4	95
GO_mf	go structure specific dna binding			SMAD3	RAD50	4	118
GO_mf	go ubiquitin like protein binding			SMAD3	ATRIP	4	120
GO_mf	go hydrolase activity acting on glycosyl bonds		GBA	GALC		4	121
