# Supplementary material for: Functional mapping and annotation of genetic associations with FUMA
Source: Nat Commun. 2017 Nov 28;8:1826. doi: 10.1038/s41467-017-01261-5 (PMC5705698; doi:10.1038/s41467-017-01261-5)
Supplement: Supplementary file 16 — Supplementary Data 13 [file 41467_2017_1261_MOESM16_ESM.xlsx]

## Sheet: Supplementary Data 13
Supplementary Data 13. Enriched gene sets by prioritized genes from CD GWAS FDR: BH corrected P-value (per category).
Category	GeneSet	#genes in the gene set	#overlapping genes	P	FDR	Overlapping genes
Canonical_Pathways	kegg cytokine cytokine receptor interaction	265	22	5.46861e-12	7.26231e-09	IL23R, TNFSF18, TNFSF4, IL10, IL19, IL24, TNFSF11, CCL2, CCL7, CCL11, CCL8, CCL13, CCL1, IL18R1, IL18RAP, TNFRSF6B, LIF, OSM, IL5, IL4, CCR6, TNFSF15
Canonical_Pathways	pid il23 pathway	37	9	7.59931e-11	5.04594e-08	IL23R, IL19, IL24, CCL2, STAT5A, TYK2, IL18R1, IL18RAP, JAK2
Canonical_Pathways	naba secreted factors	343	22	9.59941e-10	4.24934e-07	INSL5, TNFSF18, TNFSF4, IL10, IL19, IL24, TNFSF11, CCL2, CCL7, CCL11, CCL8, CCL13, CCL1, LIF, OSM, MST1, IL5, IL4, GDF9, FGF1, INSL6, TNFSF15
Canonical_Pathways	reactome immune system	893	36	6.19626e-09	1.78769e-06	CUL2, UBE2D1, SH2B1, NOD2, CYLD, PSMD3, DHX58, STAT5B, STAT5A, PTPN2, SEH1L, ICAM1, ICAM4, TYK2, REL, SP100, EIF4E2, UBE2L3, AP1B1, TAB1, RNF123, UBA7, MAPKAPK3, C7, C6, ERAP1, LNPEP, IRF1, IL5, UBE2J1, MAP3K7, RPS6KA2, CCR6, JAK2, CD274, CARD9
Canonical_Pathways	kegg jak stat signaling pathway	155	14	6.73075e-09	1.78769e-06	IL23R, IL10, IL19, IL24, STAT5B, STAT5A, TYK2, LIF, OSM, IL5, IL4, SPRY4, MYC, JAK2
Canonical_Pathways	pid il4 2pathway	62	9	1.71205e-08	3.248e-06	IL10, PIGR, CCL11, STAT5B, STAT5A, INPP5D, IL5, IL4, JAK2
Canonical_Pathways	kegg nod like receptor signaling pathway	62	9	1.71205e-08	3.248e-06	NOD2, CCL2, CCL7, CCL11, CCL8, CCL13, TAB1, MAP3K7, CARD9
Canonical_Pathways	reactome cytokine signaling in immune system	263	16	2.661e-07	4.41725e-05	SH2B1, NOD2, STAT5B, STAT5A, PTPN2, SEH1L, ICAM1, TYK2, SP100, EIF4E2, TAB1, UBA7, IRF1, IL5, MAP3K7, JAK2
Canonical_Pathways	pid gmcsf pathway	37	6	8.13286e-07	0.000120005	CCL2, STAT5B, STAT5A, INPP5D, OSM, JAK2
Canonical_Pathways	pid il5 pathway	14	4	1.04361e-06	0.000125992	STAT5B, STAT5A, IL5, JAK2
Canonical_Pathways	reactome prolactin receptor signaling	14	4	1.04361e-06	0.000125992	SH2B1, STAT5B, STAT5A, JAK2
Canonical_Pathways	pid il3 pathway	27	5	1.87228e-06	0.000207199	STAT5B, STAT5A, INPP5D, OSM, JAK2
Canonical_Pathways	biocarta il22bp pathway	16	4	2.22407e-06	0.000227198	STAT5B, STAT5A, TYK2, JAK2
Canonical_Pathways	reactome activated tak1 mediates p38 mapk activation	17	4	3.11398e-06	0.000295383	NOD2, TAB1, MAPKAPK3, MAP3K7
Canonical_Pathways	reactome nod1 2 signaling pathway	30	5	3.62263e-06	0.000320724	NOD2, CYLD, TAB1, MAP3K7, CARD9
Canonical_Pathways	reactome innate immune system	268	14	7.93822e-06	0.000629527	UBE2D1, NOD2, CYLD, DHX58, TAB1, UBA7, MAPKAPK3, C7, C6, IRF1, MAP3K7, RPS6KA2, CCR6, CARD9
Canonical_Pathways	biocarta il5 pathway	10	3	8.0587e-06	0.000629527	CCL11, IL5, IL4
Canonical_Pathways	biocarta gleevec pathway	23	4	1.57822e-05	0.00116437	STAT5B, STAT5A, MYC, JAK2
Canonical_Pathways	reactome growth hormone receptor signaling	24	4	1.97031e-05	0.00137714	SH2B1, STAT5B, STAT5A, JAK2
Canonical_Pathways	reactome signaling by ils	106	8	2.16438e-05	0.00143715	NOD2, STAT5B, STAT5A, TYK2, TAB1, IL5, MAP3K7, JAK2
Canonical_Pathways	pid il27 pathway	26	4	2.97868e-05	0.00179804	IL27, STAT5A, TYK2, JAK2
Canonical_Pathways	st interleukin 4 pathway	26	4	2.97868e-05	0.00179804	TYK2, INPP5D, IL4, JAK2
Canonical_Pathways	pid il12 2pathway	63	6	3.18242e-05	0.0018375	STAT5A, TYK2, IL18R1, IL18RAP, IL4, JAK2
Canonical_Pathways	reactome nucleotide binding domain leucine rich repeat containing receptor nlr signaling pathways	45	5	4.15097e-05	0.00229687	NOD2, CYLD, TAB1, MAP3K7, CARD9
Canonical_Pathways	kegg asthma	28	4	4.34738e-05	0.00230933	IL10, CCL11, IL5, IL4
Canonical_Pathways	biocarta il3 pathway	15	3	4.95013e-05	0.00252837	STAT5B, STAT5A, JAK2
Canonical_Pathways	reactome signaling by fgfr1 mutants	29	4	5.19198e-05	0.00253397	STAT5B, STAT5A, FGF1, FGFR1OP
Canonical_Pathways	pid il6 7 pathway	47	5	5.34271e-05	0.00253397	TNFSF11, TYK2, IRF1, MYC, JAK2
Canonical_Pathways	pid il2 stat5 pathway	30	4	6.15792e-05	0.00272591	STAT5B, STAT5A, IL4, MYC
Canonical_Pathways	pid cd40 pathway	30	4	6.15792e-05	0.00272591	FCAMR, STAT5A, IL4, MYC
Canonical_Pathways	reactome jnk c jun kinases phosphorylation and activation mediated by activated human tak1	16	3	6.52604e-05	0.00279567	NOD2, TAB1, MAP3K7
Canonical_Pathways	reactome map kinase activation in tlr cascade	49	5	6.7934e-05	0.00281926	NOD2, TAB1, MAPKAPK3, MAP3K7, RPS6KA2
Canonical_Pathways	reactome interferon signaling	153	9	7.29681e-05	0.00293641	PTPN2, SEH1L, ICAM1, TYK2, SP100, EIF4E2, UBA7, IRF1, JAK2
Canonical_Pathways	biocarta il10 pathway	17	3	8.43823e-05	0.00320171	IL10, STAT5B, STAT5A
Canonical_Pathways	biocarta lair pathway	17	3	8.43823e-05	0.00320171	ICAM1, C7, C6
Canonical_Pathways	kegg chemokine signaling pathway	189	10	9.15734e-05	0.00337804	ADCY7, CCL2, CCL7, CCL11, CCL8, CCL13, CCL1, STAT5B, CCR6, JAK2
Canonical_Pathways	st il 13 pathway	7	2	9.72917e-05	0.00349198	TYK2, JAK2
Canonical_Pathways	reactome signaling by fgfr1 fusion mutants	18	3	0.000107274	0.00374895	STAT5B, STAT5A, FGFR1OP
Canonical_Pathways	pid epo pathway	34	4	0.000114747	0.00390729	STAT5B, STAT5A, INPP5D, JAK2
Canonical_Pathways	biocarta tgfb pathway	19	3	0.000134356	0.00435183	SMAD3, TAB1, MAP3K7
Canonical_Pathways	biocarta epo pathway	19	3	0.000134356	0.00435183	STAT5B, STAT5A, JAK2
Canonical_Pathways	reactome irak2 mediated activation of tak1 complex upon tlr7 8 or 9 stimulation	8	2	0.000154018	0.0048699	TAB1, MAP3K7
Canonical_Pathways	pid reg gr pathway	82	6	0.00017359	0.00536111	STAT5B, STAT5A, ICAM1, IRF1, IL5, IL4
Canonical_Pathways	naba matrisome associated	745	23	0.000191427	0.00549729	INSL5, TNFSF18, TNFSF4, IL10, IL19, IL24, MUC19, TNFSF11, CCL2, CCL7, CCL11, CCL8, CCL13, CCL1, LIF, OSM, MST1, IL5, IL4, GDF9, FGF1, INSL6, TNFSF15
Canonical_Pathways	reactome interferon gamma signaling	59	5	0.000194237	0.00549729	PTPN2, ICAM1, SP100, IRF1, JAK2
Canonical_Pathways	biocarta il2rb pathway	38	4	0.000197548	0.00549729	IKZF3, STAT5B, STAT5A, MYC
Canonical_Pathways	reactome nuclear signaling by erbb4	38	4	0.000197548	0.00549729	SH2B1, STAT5B, STAT5A, JAK2
Canonical_Pathways	biocarta il12 pathway	21	3	0.000202837	0.00549729	TYK2, IL18R1, JAK2
Canonical_Pathways	biocarta cytokine pathway	21	3	0.000202837	0.00549729	IL10, IL5, IL4
Canonical_Pathways	biocarta dc pathway	22	3	0.000245135	0.00638311	IL10, IL5, IL4
Canonical_Pathways	kegg biosynthesis of unsaturated fatty acids	22	3	0.000245135	0.00638311	YOD1, FADS2, FADS1
Canonical_Pathways	reactome il 2 signaling	41	4	0.000284801	0.00727339	STAT5B, STAT5A, IL5, JAK2
Canonical_Pathways	reactome tak1 activates nfkb by phosphorylation and activation of ikks complex	23	3	0.000293419	0.00735209	NOD2, TAB1, MAP3K7
Canonical_Pathways	reactome il 6 signaling	10	2	0.000323092	0.00794567	TYK2, JAK2
Canonical_Pathways	biocarta tpo pathway	24	3	0.000348162	0.00832682	STAT5B, STAT5A, JAK2
Canonical_Pathways	reactome il 3 5 and gm csf signaling	43	4	0.000357401	0.00832682	STAT5B, STAT5A, IL5, JAK2
Canonical_Pathways	reactome signaling by fgfr mutants	43	4	0.000357401	0.00832682	STAT5B, STAT5A, FGF1, FGFR1OP
Canonical_Pathways	reactome alpha linolenic acid ala metabolism	11	2	0.000439556	0.00964835	FADS2, FADS1
Canonical_Pathways	reactome il 7 signaling	11	2	0.000439556	0.00964835	STAT5B, STAT5A
Canonical_Pathways	pid ps1 pathway	45	4	0.000443185	0.00964835	NKD1, TAB1, MAP3K7, MYC
Canonical_Pathways	kegg intestinal immune network for iga production	45	4	0.000443185	0.00964835	IL10, PIGR, IL5, IL4
Canonical_Pathways	kegg leishmania infection	69	5	0.000458708	0.00982523	IL10, TAB1, IL4, MAP3K7, JAK2
Canonical_Pathways	biocarta wnt pathway	26	3	0.000478944	0.0100958	TAB1, MAP3K7, MYC
Canonical_Pathways	pid ap1 pathway	70	5	0.000495775	0.0101291	IL10, CCL2, IL5, IL4, MYC
Canonical_Pathways	reactome nfkb and map kinases activation mediated by tlr4 signaling repertoire	70	5	0.000495775	0.0101291	NOD2, TAB1, MAPKAPK3, MAP3K7, RPS6KA2
Canonical_Pathways	reactome rig i mda5 mediated induction of ifn alpha beta pathways	72	5	0.000576877	0.0111607	UBE2D1, CYLD, DHX58, UBA7, IRF1
Canonical_Pathways	reactome trif mediated tlr3 signaling	72	5	0.000576877	0.0111607	NOD2, TAB1, MAPKAPK3, MAP3K7, RPS6KA2
Canonical_Pathways	biocarta lectin pathway	12	2	0.000579885	0.0111607	C7, C6
Canonical_Pathways	biocarta asbcell pathway	12	2	0.000579885	0.0111607	IL10, IL4
Canonical_Pathways	biocarta gh pathway	28	3	0.000641368	0.0121677	STAT5B, STAT5A, JAK2
Canonical_Pathways	reactome traf6 mediated induction of nfkb and map kinases upon tlr7 8 or 9 activation	75	5	0.00071742	0.0128642	NOD2, TAB1, MAPKAPK3, MAP3K7, RPS6KA2
Canonical_Pathways	biocarta inflam pathway	29	3	0.00073568	0.0128642	IL10, IL5, IL4
Canonical_Pathways	biocarta nkt pathway	29	3	0.00073568	0.0128642	IL18R1, IL5, IL4
Canonical_Pathways	reactome organic cation anion zwitterion transport	13	2	0.000745893	0.0128642	SLC22A4, SLC22A5
Canonical_Pathways	reactome traf6 mediated induction of tak1 complex	13	2	0.000745893	0.0128642	TAB1, MAP3K7
Canonical_Pathways	reactome regulation of ifng signaling	13	2	0.000745893	0.0128642	PTPN2, JAK2
Canonical_Pathways	kegg sulfur metabolism	13	2	0.000745893	0.0128642	SULT1A2, SULT1A1
Canonical_Pathways	reactome negative regulators of rig i mda5 signaling	30	3	0.000839387	0.0142911	UBE2D1, CYLD, UBA7
Canonical_Pathways	pid ptp1b pathway	52	4	0.000869082	0.0146094	STAT5B, STAT5A, TYK2, JAK2
Canonical_Pathways	reactome cytosolic sulfonation of small molecules	14	2	0.000939306	0.0154	SULT1A2, SULT1A1
Canonical_Pathways	biocarta classic pathway	14	2	0.000939306	0.0154	C7, C6
Canonical_Pathways	pid smad2 3nuclear pathway	81	5	0.00107676	0.0172282	IL10, SMAD3, KAT2A, IL5, MYC
Canonical_Pathways	reactome myd88 mal cascade initiated on plasma membrane	81	5	0.00107676	0.0172282	NOD2, TAB1, MAPKAPK3, MAP3K7, RPS6KA2
Canonical_Pathways	pid il2 1pathway	55	4	0.00112348	0.0175528	IKZF3, STAT5B, STAT5A, MYC
Canonical_Pathways	reactome chemokine receptors bind chemokines	55	4	0.00112348	0.0175528	CCL2, CCL7, CCL11, CCR6
Canonical_Pathways	kegg parkinsons disease	112	6	0.00115079	0.0177335	LRRK2, UBE2L3, UQCR10, UBA7, UQCRQ, UBE2J1
Canonical_Pathways	biocarta stem pathway	15	2	0.00116176	0.0177335	IL5, IL4
Canonical_Pathways	pid il12 stat4 pathway	33	3	0.00121188	0.0182884	IL18R1, IL18RAP, IRF1
Canonical_Pathways	kegg acute myeloid leukemia	57	4	0.00132125	0.0197149	STAT5B, STAT5A, CEBPA, MYC
Canonical_Pathways	reactome oxygen dependent proline hydroxylation of hypoxia inducible factor alpha	16	2	0.00141479	0.0206467	CUL2, UBE2D1
Canonical_Pathways	biocarta gata3 pathway	16	2	0.00141479	0.0206467	IL5, IL4
Canonical_Pathways	biocarta mapk pathway	86	5	0.00147007	0.0212202	CEBPA, MAPKAPK3, MAP3K7, RPS6KA2, MYC
Canonical_Pathways	kegg allograft rejection	35	3	0.00151634	0.0216527	IL10, IL5, IL4
Canonical_Pathways	reactome transcriptional activity of smad2 smad3 smad4 heterotrimer	36	3	0.0016869	0.0235151	UBE2D1, SMAD3, MYC
Canonical_Pathways	biocarta no2il12 pathway	17	2	0.00169988	0.0235151	TYK2, JAK2
Canonical_Pathways	biocarta il7 pathway	17	2	0.00169988	0.0235151	STAT5B, STAT5A
Canonical_Pathways	reactome activated tlr4 signalling	91	5	0.00196436	0.0268935	NOD2, TAB1, MAPKAPK3, MAP3K7, RPS6KA2
Canonical_Pathways	reactome glucuronidation	18	2	0.00201841	0.0273514	SLC35D1, UGT1A1
Canonical_Pathways	pid erbb4 pathway	38	3	0.00206713	0.0277287	STAT5B, STAT5A, JAK2
Canonical_Pathways	reactome class i mhc mediated antigen processing presentation	236	9	0.00220573	0.0292921	CUL2, UBE2D1, PSMD3, UBE2L3, RNF123, UBA7, ERAP1, LNPEP, UBE2J1
Canonical_Pathways	reactome il1 signaling	39	3	0.00227777	0.0297129	NOD2, TAB1, MAP3K7
Canonical_Pathways	reactome antigen processing ubiquitination proteasome degradation	199	8	0.00234376	0.0297129	CUL2, UBE2D1, PSMD3, UBE2L3, RNF123, UBA7, LNPEP, UBE2J1
Canonical_Pathways	biocarta comp pathway	19	2	0.00237166	0.0297129	C7, C6
Canonical_Pathways	reactome downregulation of smad2 3 smad4 transcriptional activity	19	2	0.00237166	0.0297129	UBE2D1, SMAD3
Canonical_Pathways	biocarta tob1 pathway	19	2	0.00237166	0.0297129	SMAD3, IL4
Canonical_Pathways	biocarta th1th2 pathway	19	2	0.00237166	0.0297129	IL18R1, IL4
Canonical_Pathways	pid ifng pathway	40	3	0.00250275	0.0310621	PTPN2, IRF1, JAK2
Canonical_Pathways	pid telomerase pathway	68	4	0.00289635	0.0354136	SMAD3, IRF1, RAD50, MYC
Canonical_Pathways	reactome adaptive immune system	510	15	0.00290668	0.0354136	CUL2, UBE2D1, PSMD3, ICAM1, ICAM4, REL, UBE2L3, AP1B1, RNF123, UBA7, ERAP1, LNPEP, UBE2J1, MAP3K7, CD274
Canonical_Pathways	biocarta biopeptides pathway	42	3	0.00299758	0.0361889	STAT5B, STAT5A, JAK2
Canonical_Pathways	naba matrisome	1015	25	0.00302592	0.036202	INSL5, THBS3, TNFSF18, TNFSF4, IL10, IL19, IL24, MUC19, TNFSF11, CCL2, CCL7, CCL11, CCL8, CCL13, CCL1, NTN5, LIF, OSM, MST1, IL5, IL4, GDF9, FGF1, INSL6, TNFSF15
Canonical_Pathways	reactome phase ii conjugation	69	4	0.00308679	0.0366005	SLC35D1, SULT1A2, SULT1A1, UGT1A1
Canonical_Pathways	biocarta atrbrca pathway	21	2	0.00318723	0.037457	TREX1, RAD50
Canonical_Pathways	pid tcptp pathway	43	3	0.00326836	0.0380736	STAT5B, STAT5A, PTPN2
Canonical_Pathways	pid nfkappab canonical pathway	22	2	0.00365177	0.0410979	NOD2, CYLD
Canonical_Pathways	biocarta nfkb pathway	22	2	0.00365177	0.0410979	TAB1, MAP3K7
Canonical_Pathways	biocarta il6 pathway	22	2	0.00365177	0.0410979	TYK2, JAK2
Canonical_Pathways	biocarta il2 pathway	22	2	0.00365177	0.0410979	STAT5B, STAT5A
Canonical_Pathways	kegg chronic myeloid leukemia	73	4	0.00393952	0.0439638	SMAD3, STAT5B, STAT5A, MYC
Canonical_Pathways	biocarta nthi pathway	23	2	0.00415552	0.0454969	SMAD3, MAP3K7
Canonical_Pathways	reactome regulation of hypoxia inducible factor hif by oxygen	23	2	0.00415552	0.0454969	CUL2, UBE2D1
Canonical_Pathways	pid tnf pathway	46	3	0.00417968	0.0454969	CYLD, TAB1, MAP3K7
Canonical_Pathways	pid nfat tfpathway	47	3	0.00451792	0.0487789	IL5, IL4, IKZF1
GO_bp	go immune system process	1924	71	1.15433e-14	5.36996e-11	IL23R, TNFSF18, TNFSF4, DENND1B, DYRK3, IL10, IL19, IL24, FAIM3, PIGR, FCAMR, UBE2D1, NKX2-3, TNFSF11, GPR65, SMAD3, IL27, NOD2, CYLD, CCL2, CCL7, CCL11, CCL8, CCL13, CCL1, LIG3, IKZF3, PSMD3, DHX58, STAT5B, BECN1, PSME3, PTPN2, ICAM1, TYK2, CEBPA, ZFP36L2, REL, IL1RL1, IL18R1, IL18RAP, SP100, INPP5D, TNFRSF6B, AP1B1, THOC5, LIF, OSM, PATZ1, TAB1, NCKIPSD, MAPKAPK3, PTGER4, C7, C6, ERAP1, ERAP2, …
GO_bp	go regulation of inflammatory response	293	25	1.25962e-13	2.11145e-10	GBA, TNFSF18, TNFSF4, IL10, TNFSF11, SMAD3, NOD2, CCL2, CCL7, CCL11, CCL8, CCL13, CCL1, STAT5B, PTPN2, IL1RL1, OSM, GPX1, PTGER4, C7, C6, IL4, NDFIP1, JAK2, IL33
GO_bp	go immune response	1048	48	1.74252e-13	2.11145e-10	IL23R, TNFSF18, TNFSF4, DENND1B, IL10, IL19, IL24, PIGR, FCAMR, NKX2-3, TNFSF11, GPR65, SMAD3, IL27, NOD2, CCL2, CCL7, CCL11, CCL8, CCL13, CCL1, DHX58, ICAM1, TYK2, REL, IL1RL1, IL18R1, IL18RAP, SP100, INPP5D, TNFRSF6B, LIF, OSM, PTGER4, C7, C6, ERAP1, ERAP2, IRF1, IL5, IL4, IRGM, CCR6, JAK2, CD274, IL33, TNFSF15, CARD9
GO_bp	go regulation of defense response	755	40	1.81552e-13	2.11145e-10	IL23R, GBA, TNFSF18, TNFSF4, IL10, UBE2D1, TNFSF11, SMAD3, IL27, NOD2, CYLD, CCL2, CCL7, CCL11, CCL8, CCL13, CCL1, PSMD3, DHX58, STAT5B, PSME3, PTPN2, TYK2, IL1RL1, AP1B1, OSM, TAB1, GPX1, MAPKAPK3, PTGER4, C7, C6, ERAP1, IRF1, IL4, NDFIP1, MAP3K7, JAK2, IL33, CARD9
GO_bp	go positive regulation of inflammatory response	113	16	5.01561e-13	4.66652e-10	TNFSF18, TNFSF4, TNFSF11, NOD2, CCL2, CCL7, CCL11, CCL8, CCL13, CCL1, STAT5B, IL1RL1, OSM, PTGER4, JAK2, IL33
GO_bp	go regulation of response to stress	1461	56	2.54451e-12	1.97285e-09	IL23R, GBA, TNFSF18, TNFSF4, IL10, YOD1, UBE2D1, LRRK2, TNFSF11, SMAD3, CLN3, CLN3, IL27, NOD2, CYLD, ASIC2, CCL2, CCL7, CCL11, CCL8, CCL13, CCL1, PSMD3, DNAJC7, DHX58, KAT2A, STAT5B, ATP6V0A1, BECN1, PSME3, PTPN2, SEH1L, TYK2, CDKN2D, IL1RL1, AP1B1, THOC5, MTMR3, OSM, TAB1, USP19, GPX1, MAPKAPK3, PTGER4, C7, C6, ERAP1, IRF1, IL4, NDFIP1, UBE2J1, MAP3K7, FIGNL1, MYC, JAK2, IL33, CARD9
GO_bp	go response to cytokine	709	36	9.9991e-12	6.64512e-09	IL23R, GBA, TNFSF18, TNFSF4, IL24, TNFSF11, CCL2, CCL7, CCL11, CCL8, CCL13, CCL1, PSMD3, KAT2A, STAT5B, STAT5A, PSME3, ICAM1, TYK2, CEBPA, REL, IL1RL1, IL18R1, IL18RAP, SP100, TNFRSF6B, OSM, MAPKAPK3, PTGER4, IRF1, IL5, IL4, CCR6, JAK2, CD274, TNFSF15
GO_bp	go positive regulation of defense response	363	25	1.70372e-11	9.90715e-09	TNFSF18, TNFSF4, UBE2D1, TNFSF11, NOD2, CYLD, CCL2, CCL7, CCL11, CCL8, CCL13, CCL1, PSMD3, DHX58, STAT5B, PSME3, IL1RL1, OSM, TAB1, MAPKAPK3, PTGER4, MAP3K7, JAK2, IL33, CARD9
GO_bp	go cellular response to cytokine stimulus	602	32	4.03574e-11	2.08603e-08	IL23R, GBA, TNFSF18, TNFSF4, IL24, TNFSF11, CCL2, CCL7, CCL11, CCL8, CCL13, CCL1, PSMD3, KAT2A, STAT5B, STAT5A, PSME3, ICAM1, TYK2, CEBPA, IL1RL1, IL18R1, IL18RAP, SP100, TNFRSF6B, OSM, PTGER4, IRF1, IL5, CCR6, JAK2, TNFSF15
GO_bp	go positive regulation of response to external stimulus	296	22	5.21438e-11	2.20881e-08	GBA, TNFSF18, TNFSF4, TNFSF11, SMAD3, NOD2, CCL2, CCL7, CCL11, CCL8, CCL13, CCL1, DHX58, STAT5B, BECN1, IL1RL1, OSM, PTGER4, IL4, CCR6, JAK2, IL33
GO_bp	go regulation of response to wounding	412	26	5.22289e-11	2.20881e-08	GBA, TNFSF18, TNFSF4, IL10, TNFSF11, SMAD3, NOD2, ASIC2, CCL2, CCL7, CCL11, CCL8, CCL13, CCL1, STAT5B, PTPN2, IL1RL1, OSM, GPX1, PTGER4, C7, C6, IL4, NDFIP1, JAK2, IL33
GO_bp	go cytokine mediated signaling pathway	448	27	6.79829e-11	2.63547e-08	IL23R, TNFSF18, TNFSF4, TNFSF11, CCL2, CCL7, CCL11, CCL8, CCL13, CCL1, PSMD3, STAT5B, STAT5A, PSME3, ICAM1, TYK2, CEBPA, IL1RL1, IL18R1, SP100, TNFRSF6B, OSM, IRF1, IL5, CCR6, JAK2, TNFSF15
GO_bp	go positive regulation of response to wounding	162	16	1.82039e-10	6.51419e-08	TNFSF18, TNFSF4, TNFSF11, NOD2, CCL2, CCL7, CCL11, CCL8, CCL13, CCL1, STAT5B, IL1RL1, OSM, PTGER4, JAK2, IL33
GO_bp	go regulation of response to external stimulus	924	39	3.8962e-10	1.29465e-07	IL23R, GBA, TNFSF18, TNFSF4, IL10, LRRK2, TNFSF11, SMAD3, CLN3, CLN3, IL27, NOD2, ASIC2, CCL2, CCL7, CCL11, CCL8, CCL13, CCL1, DHX58, KAT2A, STAT5B, ATP6V0A1, BECN1, PTPN2, IL1RL1, AP1B1, MTMR3, OSM, GPX1, GNAT1, PTGER4, C7, C6, IL4, NDFIP1, FGF1, CCR6, JAK2, IL33
GO_bp	go positive regulation of stat cascade	73	11	4.92747e-10	1.37928e-07	IL23R, TNFSF18, IL10, IL19, IL24, LIF, OSM, PTGER4, IL5, IL4, JAK2
GO_bp	go positive regulation of jak stat cascade	73	11	4.92747e-10	1.37928e-07	IL23R, TNFSF18, IL10, IL19, IL24, LIF, OSM, PTGER4, IL5, IL4, JAK2
GO_bp	go regulation of immune response	814	36	5.04034e-10	1.37928e-07	IL23R, TNFSF18, TNFSF4, DENND1B, IL10, PIGR, UBE2D1, SMAD3, IL27, NOD2, CYLD, PSMD3, DHX58, STAT5B, PSME3, PTPN2, ICAM1, ICAM4, ICAM5, TYK2, IL1RL1, INPP5D, TAB1, NCKIPSD, GPX1, MAPKAPK3, C7, C6, ERAP1, IRF1, IL4, NDFIP1, MAP3K7, JAK2, IL33, CARD9
GO_bp	go regulation of immune system process	1358	49	5.49602e-10	1.42041e-07	IL23R, TNFSF18, TNFSF4, DENND1B, IL10, PIGR, UBE2D1, CCDC88B, TNFSF11, SMAD3, IL27, NOD2, CYLD, CCL2, CCL7, CCL8, IKZF3, PSMD3, DHX58, STAT5B, PSME3, PTPN2, ICAM1, ICAM4, ICAM5, TYK2, IL1RL1, INPP5D, AP1B1, LIF, TAB1, NCKIPSD, GPX1, MAPKAPK3, PTGER4, C7, C6, ERAP1, IRF1, IL5, IL4, NDFIP1, MAP3K7, CCR6, MYC, JAK2, CD274, IL33, CARD9
GO_bp	go positive regulation of intracellular signal transduction	872	37	9.3774e-10	2.29598e-07	IL23R, TNFSF18, IL10, IL19, IL24, LRRK2, TNFSF11, NOD2, CCL2, CCL7, CCL11, CCL8, CCL13, CCL1, DHX58, BECN1, PTPN2, SEH1L, ICAM1, REL, IL18R1, TNFRSF6B, LIF, OSM, TAB1, GPX1, MAPKAPK3, PTGER4, IL5, IL4, NDFIP1, FGF1, ADRA1B, MAP3K7, JAK2, TNFSF15, CARD9
GO_bp	go positive regulation of protein metabolic process	1482	51	1.25954e-09	2.92968e-07	IL23R, GBA, TNFSF18, IL24, UBE2D1, LRRK2, TNFSF11, SMAD3, IL27, ADCY7, BRD7, NKD1, NOD2, CCL2, CCL7, CCL11, CCL8, CCL13, CCL1, PSMD3, KAT2A, STAT5B, PSME3, ICAM1, CEBPA, TNFRSF6B, UBE2L3, LIF, OSM, TBC1D10A, TAB1, MAPKAPK3, PTGER4, C6, IRF1, IL5, RAD50, IL4, GDF9, RNF14, NDFIP1, FGF1, ADRA1B, MAP3K7, NSMCE2, MYC, JAK2, PLGRKT, IL33, TNFSF15, CARD9
GO_bp	go regulation of cytokine production	556	28	2.08728e-09	4.62382e-07	IL23R, GBA, TNFSF4, IL10, CCDC88B, SMAD3, IL27, NOD2, CYLD, CCL2, DHX58, STAT5B, REL, IL1RL1, IL18R1, INPP5D, TREX1, UBA7, PTGER4, IRF1, IL4, NDFIP1, UBE2J1, MAP3K7, JAK2, CD274, IL33, CARD9
GO_bp	go positive regulation of response to stimulus	1887	59	2.32516e-09	4.91665e-07	INSL5, IL23R, GBA, RUSC1, TNFSF18, TNFSF4, DENND1B, IL10, IL19, IL24, UBE2D1, LRRK2, TNFSF11, SMAD3, SH2B1, NKD1, NOD2, CYLD, CCL2, CCL7, CCL11, CCL8, CCL13, CCL1, PSMD3, DHX58, STAT5B, BECN1, PSME3, PTPN2, SEH1L, ICAM1, REL, IL1RL1, IL18R1, INPP5D, TNFRSF6B, LIF, OSM, TAB1, NCKIPSD, GPX1, MAPKAPK3, PTGER4, C7, C6, IL5, IL4, GDF9, NDFIP1, FGF1, ADRA1B, MAP3K7, CCR6, MYC, JAK2, IL33, TNFSF15, CARD9
GO_bp	go regulation of tyrosine phosphorylation of stat protein	68	10	3.1521e-09	6.37546e-07	IL23R, TNFSF18, IL24, PTPN2, NF2, LIF, OSM, PTGER4, IL4, JAK2
GO_bp	go regulation of intracellular signal transduction	1649	53	6.4941e-09	1.25877e-06	IL23R, GBA, TNFSF18, IL10, IL19, IL24, LRRK2, TNFSF11, BRD7, NOD2, CYLD, CCL2, CCL7, CCL11, CCL8, CCL13, CCL1, DHX58, BECN1, PTPN2, SEH1L, ICAM1, PDE4A, CDKN2D, REL, IL1RL1, IL18R1, NGEF, STMN3, TNFRSF6B, NF2, LIF, OSM, TAB1, ATRIP, GPX1, MAPKAPK3, PTGER4, IL5, RAD50, IL4, GDF9, ARAP3, NDFIP1, SPRY4, FGF1, ADRA1B, MAP3K7, FIGNL1, MYC, JAK2, TNFSF15, CARD9
GO_bp	go response to tumor necrosis factor	232	17	7.09993e-09	1.32116e-06	GBA, TNFSF18, TNFSF4, TNFSF11, CCL2, CCL7, CCL11, CCL8, CCL13, CCL1, PSMD3, KAT2A, PSME3, ICAM1, TNFRSF6B, JAK2, TNFSF15
GO_bp	go regulation of tyrosine phosphorylation of stat3 protein	44	8	1.01241e-08	1.81144e-06	IL23R, IL24, PTPN2, NF2, LIF, OSM, PTGER4, JAK2
GO_bp	go regulation of jak stat cascade	144	13	2.03939e-08	3.3883e-06	IL23R, TNFSF18, IL10, IL19, IL24, PTPN2, NF2, LIF, OSM, PTGER4, IL5, IL4, JAK2
GO_bp	go regulation of stat cascade	144	13	2.03939e-08	3.3883e-06	IL23R, TNFSF18, IL10, IL19, IL24, PTPN2, NF2, LIF, OSM, PTGER4, IL5, IL4, JAK2
GO_bp	go positive regulation of immune system process	829	33	3.48021e-08	5.58274e-06	IL23R, TNFSF18, TNFSF4, DENND1B, UBE2D1, CCDC88B, TNFSF11, NOD2, CYLD, CCL2, CCL7, CCL8, PSMD3, DHX58, STAT5B, PSME3, ICAM1, IL1RL1, INPP5D, LIF, TAB1, NCKIPSD, MAPKAPK3, PTGER4, C7, C6, IL5, IL4, MAP3K7, CCR6, CD274, IL33, CARD9
GO_bp	go regulation of leukocyte proliferation	203	15	3.9785e-08	6.16933e-06	IL23R, TNFSF18, TNFSF4, IL10, CCDC88B, IL27, CCL8, IKZF3, STAT5B, INPP5D, IRF1, IL5, IL4, NDFIP1, CD274
GO_bp	go regulation of leukocyte differentiation	232	16	4.36299e-08	6.5473e-06	IL23R, TNFSF18, TNFSF4, TNFSF11, IL27, CYLD, IKZF3, STAT5B, PTPN2, INPP5D, LIF, IRF1, IL5, IL4, NDFIP1, MYC
GO_bp	go regulation of cell activation	458	23	5.03802e-08	7.32402e-06	IL23R, TNFSF18, TNFSF4, IL10, CCDC88B, TNFSF11, IL27, NOD2, CYLD, CCL2, IKZF3, STAT5B, PTPN2, IL1RL1, INPP5D, IRF1, IL5, IL4, NDFIP1, MAP3K7, JAK2, CD274, IL33
GO_bp	go regulation of lymphocyte differentiation	132	12	5.64193e-08	7.95341e-06	IL23R, TNFSF18, TNFSF4, IL27, CYLD, IKZF3, STAT5B, PTPN2, INPP5D, IRF1, IL4, NDFIP1
GO_bp	go positive regulation of cell communication	1524	48	6.64126e-08	9.0868e-06	IL23R, GBA, RUSC1, TNFSF18, IL10, IL19, IL24, PFKFB2, LRRK2, TNFSF11, SMAD3, SH2B1, NKD1, NOD2, CYLD, CCL2, CCL7, CCL11, CCL8, CCL13, CCL1, PSMD3, DHX58, HCRT, BECN1, PSME3, PTPN2, SEH1L, ICAM1, REL, IL18R1, TNFRSF6B, LIF, OSM, TAB1, GPX1, MAPKAPK3, PTGER4, IL5, IL4, GDF9, NDFIP1, FGF1, ADRA1B, MAP3K7, JAK2, TNFSF15, CARD9
GO_bp	go positive regulation of cytokine production	369	20	9.0183e-08	1.19866e-05	IL23R, TNFSF4, IL10, CCDC88B, SMAD3, IL27, NOD2, CCL2, DHX58, STAT5B, IL1RL1, IL18R1, PTGER4, IRF1, IL4, MAP3K7, JAK2, CD274, IL33, CARD9
GO_bp	go monocyte chemotaxis	41	7	1.01009e-07	1.30526e-05	TNFSF11, CCL2, CCL7, CCL11, CCL8, CCL13, CCL1
GO_bp	go positive regulation of protein modification process	1129	39	1.05629e-07	1.32807e-05	IL23R, GBA, TNFSF18, IL24, UBE2D1, LRRK2, TNFSF11, SMAD3, ADCY7, BRD7, NOD2, CCL2, CCL7, CCL11, CCL8, CCL13, CCL1, PSMD3, KAT2A, PSME3, ICAM1, TNFRSF6B, UBE2L3, LIF, OSM, TAB1, MAPKAPK3, PTGER4, IL5, RAD50, IL4, GDF9, NDFIP1, FGF1, ADRA1B, MAP3K7, JAK2, TNFSF15, CARD9
GO_bp	go negative regulation of immune response	120	11	1.5563e-07	1.87808e-05	TNFSF18, TNFSF4, IL10, DHX58, PTPN2, IL1RL1, INPP5D, GPX1, IL4, NDFIP1, IL33
GO_bp	go inflammatory response	451	22	1.57449e-07	1.87808e-05	IL23R, TNFSF4, IL10, IL19, IL24, IL27, CCL2, CCL7, CCL11, CCL8, CCL13, CCL1, STAT5B, SEH1L, ICAM1, REL, IL18RAP, SP100, TNFRSF6B, IL5, IRGM, PLGRKT
GO_bp	go regulation of adaptive immune response	123	11	2.04402e-07	2.3772e-05	IL23R, TNFSF18, TNFSF4, IL10, IL27, IL1RL1, IRF1, IL4, NDFIP1, MAP3K7, IL33
GO_bp	go regulation of cell proliferation	1487	46	2.13775e-07	2.42556e-05	IL23R, TNFSF18, TNFSF4, IL10, IL24, CUL2, NKX2-3, CCDC88B, LRRK2, SMAD3, IL27, BRD7, NOD2, CCL2, CCL11, CCL8, IKZF3, STAT5B, STAT5A, BECN1, PTPN2, TYK2, CDKN2D, CEBPA, CGREF1, IL1RL1, INPP5D, TNFRSF6B, NF2, LIF, OSM, WDR6, GPX1, RBM5, PTGER4, IRF1, IL5, IL4, GDF9, NDFIP1, FGF1, RPS6KA2, FGFR1OP, MYC, JAK2, CD274
GO_bp	go cellular response to organic substance	1839	53	2.46609e-07	2.73148e-05	IL23R, GBA, TNFSF18, TNFSF4, ATP6V1G3, IL10, IL24, YOD1, UBE2D1, LRRK2, TNFSF11, SMAD3, ADCY7, NOD2, CCL2, CCL7, CCL11, CCL8, CCL13, CCL1, PSMD3, KAT2A, STAT5B, STAT5A, ATP6V0A1, BECN1, PSME3, PTPN2, ICAM1, TYK2, CEBPA, PREB, IL1RL1, IL18R1, IL18RAP, SP100, TNFRSF6B, UBE2L3, NEFH, OSM, TAB1, PTGER4, IRF1, IL5, GDF9, RNF14, FGF1, CPEB4, MAP3K7, RPS6KA2, CCR6, JAK2, TNFSF15
GO_bp	go regulation of tyrosine phosphorylation of stat5 protein	20	5	2.66706e-07	2.88538e-05	IL23R, PTPN2, NF2, IL4, JAK2
GO_bp	go regulation of protein modification process	1696	50	2.77808e-07	2.92203e-05	IL23R, GBA, TNFSF18, IL24, UBE2D1, LRRK2, TNFSF11, SMAD3, ADCY7, BRD7, NOD2, CCL2, CCL7, CCL11, CCL8, CCL13, CCL1, PSMD3, KAT2A, PSME3, PTPN2, ICAM1, CDKN2D, CEBPA, PLCL1, TNFRSF6B, UBE2L3, NF2, LIF, OSM, TAB1, CELSR3, USP4, MST1, MAPKAPK3, PTGER4, IL5, RAD50, IL4, GDF9, NDFIP1, SPRY4, FGF1, ADRA1B, MAP3K7, FGFR1OP, MYC, JAK2, TNFSF15, CARD9
GO_bp	go negative regulation of t cell differentiation	32	6	2.82656e-07	2.92203e-05	TNFSF18, TNFSF4, CYLD, PTPN2, IRF1, IL4
GO_bp	go negative regulation of cytokine production	206	14	2.9889e-07	3.02269e-05	IL23R, GBA, TNFSF4, IL10, CYLD, DHX58, REL, IL1RL1, INPP5D, UBA7, PTGER4, NDFIP1, CD274, IL33
GO_bp	go regulation of homotypic cell cell adhesion	300	17	3.55554e-07	3.51923e-05	IL23R, TNFSF18, TNFSF4, IL10, CCDC88B, TNFSF11, IL27, NOD2, CYLD, CCL2, STAT5B, PTPN2, IRF1, IL4, NDFIP1, MAP3K7, CD274
GO_bp	go regulation of cell cell adhesion	373	19	4.75774e-07	4.61104e-05	IL23R, TNFSF18, TNFSF4, IL10, CCDC88B, TNFSF11, IL27, NOD2, CYLD, CCL2, STAT5B, PTPN2, NF2, IRF1, IL4, NDFIP1, MAP3K7, JAK2, CD274
GO_bp	go regulation of t helper 1 type immune response	22	5	5.01192e-07	4.75826e-05	IL23R, TNFSF4, IL27, IL1RL1, IL33
GO_bp	go negative regulation of cell cell adhesion	136	11	6.11285e-07	5.6874e-05	TNFSF18, TNFSF4, IL10, CYLD, PTPN2, NF2, IRF1, IL4, NDFIP1, JAK2, CD274
GO_bp	go positive regulation of tyrosine phosphorylation of stat3 protein	37	6	8.13286e-07	7.27578e-05	IL23R, IL24, LIF, OSM, PTGER4, JAK2
GO_bp	go negative regulation of adaptive immune response	37	6	8.13286e-07	7.27578e-05	TNFSF18, TNFSF4, IL1RL1, IL4, NDFIP1, IL33
GO_bp	go response to interferon gamma	141	11	9.01193e-07	7.9101e-05	IL23R, CCL2, CCL7, CCL11, CCL8, CCL13, CCL1, ICAM1, SP100, IRF1, JAK2
GO_bp	go regulation of mapk cascade	656	26	9.22875e-07	7.9504e-05	GBA, LRRK2, TNFSF11, NOD2, CCL2, CCL7, CCL11, CCL8, CCL13, CCL1, PTPN2, ICAM1, TNFRSF6B, NF2, LIF, OSM, TAB1, MAPKAPK3, GDF9, SPRY4, FGF1, ADRA1B, MAP3K7, MYC, JAK2, CARD9
GO_bp	go homeostatic process	1328	41	1.03072e-06	8.71801e-05	GBA, ATP6V1G3, DYRK3, PIGR, NKX2-3, SLC25A28, LRRK2, TNFSF11, SPATA7, CLN3, CLN3, ADCY7, NOD2, CCL2, CCL7, CCL11, CCL8, CCL13, CCL1, ZNF830, ORMDL3, HCRT, STAT5B, ATP6V0A1, PTPN2, ICAM1, CEBPA, SP100, GIGYF2, TRPM8, GPX1, PTGER4, GLRX, SLC22A5, RAD50, NDFIP1, ADRA1B, CCR6, IKZF1, NSMCE2, MYC, JAK2
GO_bp	go regulation of t cell proliferation	144	11	1.12854e-06	9.28845e-05	IL23R, TNFSF18, TNFSF4, IL10, CCDC88B, IL27, STAT5B, IRF1, IL4, NDFIP1, CD274
GO_bp	go cellular response to interferon gamma	119	10	1.13809e-06	9.28845e-05	CCL2, CCL7, CCL11, CCL8, CCL13, CCL1, ICAM1, SP100, IRF1, JAK2
GO_bp	go negative regulation of lymphocyte differentiation	40	6	1.4197e-06	0.00011387	TNFSF18, TNFSF4, CYLD, PTPN2, IRF1, IL4
GO_bp	go regulation of t helper cell differentiation	26	5	1.47383e-06	0.000116208	IL23R, TNFSF18, TNFSF4, IL27, IL4
GO_bp	go negative regulation of immune system process	368	18	1.62563e-06	0.000126041	TNFSF18, TNFSF4, IL10, CYLD, CCL2, DHX58, STAT5B, PTPN2, IL1RL1, INPP5D, GPX1, PTGER4, IRF1, IL4, NDFIP1, MYC, CD274, IL33
GO_bp	go negative regulation of homotypic cell cell adhesion	100	9	1.70978e-06	0.000130392	TNFSF18, TNFSF4, IL10, CYLD, PTPN2, IRF1, IL4, NDFIP1, CD274
GO_bp	go negative regulation of cell proliferation	639	25	1.8336e-06	0.000136104	IL10, IL24, CUL2, SMAD3, BRD7, CCL8, BECN1, PTPN2, CDKN2D, CEBPA, CGREF1, IL1RL1, INPP5D, NF2, LIF, OSM, WDR6, RBM5, IRF1, IL4, NDFIP1, RPS6KA2, MYC, JAK2, CD274
GO_bp	go positive regulation of phosphorus metabolic process	1030	34	1.87246e-06	0.000136104	IL23R, GBA, TNFSF18, IL24, PFKFB2, LRRK2, TNFSF11, GPR65, SMAD3, ADCY7, NOD2, CCL2, CCL7, CCL11, CCL8, CCL13, CCL1, ICAM1, TNFRSF6B, LIF, OSM, TAB1, MAPKAPK3, PTGER4, IL5, RAD50, IL4, GDF9, FGF1, ADRA1B, MAP3K7, JAK2, TNFSF15, CARD9
GO_bp	go positive regulation of phosphate metabolic process	1030	34	1.87246e-06	0.000136104	IL23R, GBA, TNFSF18, IL24, PFKFB2, LRRK2, TNFSF11, GPR65, SMAD3, ADCY7, NOD2, CCL2, CCL7, CCL11, CCL8, CCL13, CCL1, ICAM1, TNFRSF6B, LIF, OSM, TAB1, MAPKAPK3, PTGER4, IL5, RAD50, IL4, GDF9, FGF1, ADRA1B, MAP3K7, JAK2, TNFSF15, CARD9
GO_bp	go phosphorylation	1218	38	1.95793e-06	0.000140128	NEK7, DYRK3, IL24, PFKFB2, IPMK, LRRK2, TNFSF11, SBK1, NOD2, CCL2, CCL11, CCL8, PSMD3, KCNH4, STAT5B, STAT5A, PSME3, TYK2, NRBP1, DGKD, UQCR10, LIF, OSM, TAB1, CAMKV, MAPKAPK3, PTGER4, RIOK2, IL5, RAD50, UQCRQ, FGF1, MAP3K7, RPS6KA2, FGFR1OP, MYC, AK3, JAK2
GO_bp	go regulation of b cell activation	102	9	2.0518e-06	0.00014462	TNFSF4, IL10, NOD2, IKZF3, STAT5B, INPP5D, IL5, IL4, NDFIP1
GO_bp	go regulation of catabolic process	728	27	2.15864e-06	0.00014988	GBA, IL10, YOD1, UBE2D1, ABCD2, LRRK2, SMAD3, CLN3, CLN3, NKD1, PSMD3, KAT2A, ATP6V0A1, BECN1, PSME3, CEBPA, RASIP1, ZFP36L2, MTMR3, WDR6, USP19, GPX1, RNF14, NDFIP1, UBE2J1, NSMCE2, KIAA1432, IL33
GO_bp	go regulation of tyrosine phosphorylation of stat1 protein	16	4	2.22407e-06	0.000152153	IL23R, TNFSF18, PTPN2, LIF
GO_bp	go regulation of peptidyl tyrosine phosphorylation	212	13	2.38765e-06	0.000160976	IL23R, TNFSF18, IL24, PTPN2, ICAM1, NF2, LIF, OSM, PTGER4, IL5, IL4, FGFR1OP, JAK2
GO_bp	go negative regulation of leukocyte differentiation	82	8	2.60394e-06	0.000173051	TNFSF18, TNFSF4, CYLD, PTPN2, INPP5D, IRF1, IL4, MYC
GO_bp	go regulation of interleukin 10 production	44	6	2.77891e-06	0.000182077	IL23R, TNFSF4, NOD2, PTGER4, IL4, CD274
GO_bp	go positive regulation of interleukin 10 production	29	5	2.93315e-06	0.000188011	TNFSF4, NOD2, PTGER4, IL4, CD274
GO_bp	go regulation of hemopoiesis	313	16	2.95031e-06	0.000188011	IL23R, TNFSF18, TNFSF4, TNFSF11, IL27, CYLD, IKZF3, STAT5B, PTPN2, INPP5D, LIF, IRF1, IL5, IL4, NDFIP1, MYC
GO_bp	go regulation of t cell differentiation	107	9	3.17883e-06	0.000199837	IL23R, TNFSF18, TNFSF4, IL27, CYLD, STAT5B, PTPN2, IRF1, IL4
GO_bp	go regulation of myeloid leukocyte differentiation	108	9	3.45954e-06	0.000214584	IL23R, TNFSF11, PTPN2, INPP5D, LIF, IL5, IL4, NDFIP1, MYC
GO_bp	go positive regulation of cell activation	285	15	3.80019e-06	0.000232612	IL23R, TNFSF4, CCDC88B, TNFSF11, NOD2, CCL2, STAT5B, IL1RL1, INPP5D, IL5, IL4, MAP3K7, JAK2, CD274, IL33
GO_bp	go regulation of protein catabolic process	391	18	3.9424e-06	0.00023626	GBA, IL10, YOD1, UBE2D1, LRRK2, SMAD3, NKD1, PSMD3, PSME3, CEBPA, USP19, GPX1, RNF14, NDFIP1, UBE2J1, NSMCE2, KIAA1432, IL33
GO_bp	go positive regulation of mapk cascade	466	20	3.96136e-06	0.00023626	LRRK2, TNFSF11, NOD2, CCL2, CCL7, CCL11, CCL8, CCL13, CCL1, ICAM1, TNFRSF6B, LIF, OSM, TAB1, MAPKAPK3, FGF1, ADRA1B, MAP3K7, JAK2, CARD9
GO_bp	go phosphate containing compound metabolic process	1961	52	4.03945e-06	0.000237867	NEK7, DYRK3, IL24, PFKFB2, IPMK, FADS1, LRRK2, TNFSF11, SBK1, CLN3, CLN3, SULT1A2, SULT1A1, ADCY7, NOD2, CCL2, CCL11, CCL8, PGAP3, PSMD3, KCNH4, STAT5B, STAT5A, ATP6V0A1, PSME3, PTPN2, TYK2, PDE4A, NRBP1, INPP5D, DGKD, UQCR10, MTMR3, LIF, OSM, TAB1, GPX1, CAMKV, MAPKAPK3, PTGER4, RIOK2, IL5, RAD50, UQCRQ, FGF1, MAP3K7, RPS6KA2, FGFR1OP, FIGNL1, MYC, AK3, JAK2, INPP5E
GO_bp	go regulation of phosphorus metabolic process	1603	45	4.20453e-06	0.000244494	IL23R, GBA, TNFSF18, IL24, PFKFB2, LRRK2, TNFSF11, DNAJC15, GPR65, SMAD3, ADCY7, NOD2, CCL2, CCL7, CCL11, CCL8, CCL13, CCL1, PTPN2, ICAM1, CDKN2D, CEBPA, PLCL1, TNFRSF6B, NF2, LIF, OSM, TAB1, CELSR3, MST1, MAPKAPK3, PTGER4, IL5, RAD50, IL4, GDF9, SPRY4, FGF1, ADRA1B, MAP3K7, FGFR1OP, MYC, JAK2, TNFSF15, CARD9
GO_bp	go regulation of immunoglobulin production	47	6	4.39668e-06	0.000252511	TNFSF4, IL10, IL5, IL4, NDFIP1, IL33
GO_bp	go cellular response to interleukin 1	88	8	4.71111e-06	0.00026727	CCL2, CCL7, CCL11, CCL8, CCL13, CCL1, ICAM1, PTGER4
GO_bp	go protein phosphorylation	941	31	5.29246e-06	0.000296633	NEK7, DYRK3, IL24, LRRK2, TNFSF11, SBK1, NOD2, CCL2, CCL11, CCL8, PSMD3, KCNH4, STAT5B, STAT5A, PSME3, TYK2, NRBP1, LIF, OSM, TAB1, CAMKV, MAPKAPK3, PTGER4, RIOK2, IL5, FGF1, MAP3K7, RPS6KA2, FGFR1OP, MYC, JAK2
GO_bp	go regulation of nitric oxide synthase biosynthetic process	19	4	5.71576e-06	0.000316544	NOD2, CCL2, PTGER4, JAK2
GO_bp	go negative regulation of interferon gamma production	33	5	6.51811e-06	0.000356732	TNFSF4, IL10, IL1RL1, CD274, IL33
GO_bp	go jak stat cascade	50	6	6.73176e-06	0.000359956	CCL2, STAT5B, STAT5A, LIF, OSM, JAK2
GO_bp	go stat cascade	50	6	6.73176e-06	0.000359956	CCL2, STAT5B, STAT5A, LIF, OSM, JAK2
GO_bp	go leukocyte chemotaxis	117	9	7.11867e-06	0.000376319	IL10, TNFSF11, CCL2, CCL7, CCL11, CCL8, CCL13, CCL1, CCR6
GO_bp	go defense response	1194	36	7.76936e-06	0.000404227	IL23R, TNFSF4, IL10, IL19, IL24, FAIM3, IL27, NOD2, CCL2, CCL7, CCL11, CCL8, CCL13, CCL1, DHX58, STAT5B, BECN1, SEH1L, ICAM1, TYK2, REL, IL18RAP, SP100, TNFRSF6B, C7, C6, IRF1, IL5, IL4, LEAP2, IRGM, CCR6, JAK2, PLGRKT, IL33, CARD9
GO_bp	go cd4 positive alpha beta t cell activation	34	5	7.82038e-06	0.000404227	TNFSF4, NKX2-3, IL18R1, PTGER4, IL4
GO_bp	go tyrosine phosphorylation of stat protein	10	3	8.0587e-06	0.000411564	LIF, OSM, JAK2
GO_bp	go regulation of cytokine biosynthetic process	94	8	8.13927e-06	0.000411564	IL10, IL27, STAT5B, INPP5D, IRF1, IL4, UBE2J1, CARD9
GO_bp	go regulation of erk1 and erk2 cascade	236	13	8.2648e-06	0.000413418	TNFSF11, NOD2, CCL2, CCL7, CCL11, CCL8, CCL13, CCL1, PTPN2, ICAM1, LIF, SPRY4, FGF1
GO_bp	go chemokine mediated signaling pathway	72	7	8.62433e-06	0.000426813	CCL2, CCL7, CCL11, CCL8, CCL13, CCL1, CCR6
GO_bp	go lymphocyte activation	340	16	8.84063e-06	0.000430302	TNFSF18, TNFSF4, IL10, NKX2-3, SMAD3, IKZF3, STAT5B, PTPN2, ICAM1, ZFP36L2, IL18R1, PATZ1, PTGER4, IRF1, IL4, IKZF1
GO_bp	go regulation of interferon gamma production	95	8	8.87984e-06	0.000430302	IL23R, TNFSF4, IL10, IL27, IL1RL1, IL18R1, CD274, IL33
GO_bp	go t cell differentiation	123	9	1.11059e-05	0.000532623	NKX2-3, STAT5B, PTPN2, ZFP36L2, IL18R1, PATZ1, PTGER4, IRF1, IL4
GO_bp	go alpha beta t cell activation	54	6	1.13674e-05	0.000539604	TNFSF4, NKX2-3, IL18R1, PTGER4, IRF1, IL4
GO_bp	go myeloid leukocyte migration	99	8	1.24468e-05	0.000571061	TNFSF11, CCL2, CCL7, CCL11, CCL8, CCL13, CCL1, STAT5B
GO_bp	go negative regulation of inflammatory response	99	8	1.24468e-05	0.000571061	GBA, IL10, SMAD3, PTPN2, GPX1, PTGER4, IL4, NDFIP1
GO_bp	go positive regulation of immunoglobulin secretion	11	3	1.25211e-05	0.000571061	TNFSF4, IL5, IL33
GO_bp	go glycosylceramide metabolic process	11	3	1.25211e-05	0.000571061	GBA, GALC, CLN3, CLN3
GO_bp	go regulation of tumor necrosis factor superfamily cytokine production	100	8	1.35087e-05	0.000610122	IL10, NOD2, CCL2, PTGER4, UBE2J1, JAK2, CD274, CARD9
GO_bp	go regulation of innate immune response	354	16	1.49229e-05	0.000667511	UBE2D1, NOD2, CYLD, PSMD3, DHX58, STAT5B, PSME3, PTPN2, TYK2, TAB1, MAPKAPK3, ERAP1, IRF1, MAP3K7, JAK2, CARD9
GO_bp	go lymphocyte chemotaxis	38	5	1.53005e-05	0.000671491	CCL2, CCL11, CCL8, CCL13, CCL1
GO_bp	go regulation of cd4 positive alpha beta t cell activation	38	5	1.53005e-05	0.000671491	IL23R, TNFSF18, TNFSF4, IL27, IL4
GO_bp	go negative regulation of cell activation	156	10	1.57508e-05	0.000673227	TNFSF18, TNFSF4, IL10, CYLD, PTPN2, INPP5D, IRF1, IL4, NDFIP1, CD274
GO_bp	go positive regulation of immune effector process	156	10	1.57508e-05	0.000673227	IL23R, TNFSF4, CCL2, DHX58, STAT5B, C6, IL5, IL4, MAP3K7, IL33
GO_bp	go negative regulation of hemopoiesis	128	9	1.57742e-05	0.000673227	TNFSF18, TNFSF4, CYLD, STAT5B, PTPN2, INPP5D, IRF1, IL4, MYC
GO_bp	go regulation of dna recombination	57	6	1.63605e-05	0.000691902	TNFSF4, IL10, RAD50, IL4, NDFIP1, FIGNL1
GO_bp	go positive regulation of multicellular organismal process	1388	39	1.76686e-05	0.000740491	IL23R, TNFSF4, IL10, CCDC88B, TNFSF11, SMAD3, IL27, NOD2, ASIC2, CCL2, CCL11, DHX58, HCRT, STAT5B, STAT5A, ICAM1, CEBPA, IL1RL1, IL18R1, INPP5D, LIF, NCKIPSD, PTGER4, C6, ERAP1, SLC22A5, IRF1, IL5, IL4, FGF1, ADRA1B, MAP3K7, CCR6, MYC, JAK2, CD274, IL33, CARD9, INPP5E
GO_bp	go regulation of activated t cell proliferation	39	5	1.78669e-05	0.000742113	IL23R, TNFSF4, STAT5B, IL4, CD274
GO_bp	go positive regulation of cellular extravasation	12	3	1.85703e-05	0.00075121	CCL2, ICAM1, PTGER4
GO_bp	go negative regulation of cd4 positive alpha beta t cell differentiation	12	3	1.85703e-05	0.00075121	TNFSF18, TNFSF4, IL4
GO_bp	go negative regulation of meiotic nuclear division	12	3	1.85703e-05	0.00075121	LIF, OSM, RPS6KA2
GO_bp	go leukocyte cell cell adhesion	254	13	1.89282e-05	0.000759087	TNFSF18, TNFSF4, NKX2-3, SMAD3, STAT5B, PTPN2, ICAM1, ZFP36L2, IL18R1, PATZ1, PTGER4, IRF1, IL4
GO_bp	go regulation of isotype switching	24	4	1.97031e-05	0.000783409	TNFSF4, IL10, IL4, NDFIP1
GO_bp	go positive regulation of proteolysis	362	16	1.98741e-05	0.000783512	GBA, UBE2D1, LRRK2, SMAD3, PSMD3, PSME3, CEBPA, TBC1D10A, C6, RNF14, NSMCE2, MYC, JAK2, PLGRKT, IL33, TNFSF15
GO_bp	go negative regulation of type i interferon production	40	5	2.07693e-05	0.000811923	IL10, CYLD, DHX58, REL, UBA7
GO_bp	go positive regulation of peptidyl tyrosine phosphorylation	161	10	2.11677e-05	0.000820601	IL23R, TNFSF18, IL24, ICAM1, LIF, OSM, PTGER4, IL5, IL4, JAK2
GO_bp	go leukocyte migration	257	13	2.15691e-05	0.000829253	IL10, NKX2-3, TNFSF11, CCL2, CCL7, CCL11, CCL8, CCL13, CCL1, STAT5B, ICAM1, INPP5D, CCR6
GO_bp	go leukocyte differentiation	292	14	2.18882e-05	0.000834622	IL10, NKX2-3, TNFSF11, STAT5B, PTPN2, CEBPA, ZFP36L2, IL18R1, THOC5, PATZ1, PTGER4, IRF1, IL4, IKZF1
GO_bp	go positive regulation of interleukin 13 production	13	3	2.65221e-05	0.0010031	TNFSF4, IL4, IL33
GO_bp	go positive regulation of leukocyte migration	109	8	2.70715e-05	0.00101562	TNFSF18, CCL2, CCL7, CCL8, ICAM1, PTGER4, IL4, CCR6
GO_bp	go regulation of type 2 immune response	26	4	2.97868e-05	0.00110855	TNFSF4, NOD2, NDFIP1, IL33
GO_bp	go regulation of cell killing	63	6	3.18242e-05	0.0011724	IL23R, IL10, CCL2, STAT5B, ICAM1, IL4
GO_bp	go regulation of cell adhesion	620	22	3.20067e-05	0.0011724	IL23R, TNFSF18, TNFSF4, IL10, CCDC88B, TNFSF11, SMAD3, IL27, NOD2, CYLD, CCL2, STAT5B, PTPN2, ICAM1, NF2, PTGER4, IRF1, IL4, NDFIP1, MAP3K7, JAK2, CD274
GO_bp	go positive regulation of erk1 and erk2 cascade	170	10	3.50412e-05	0.00127353	TNFSF11, NOD2, CCL2, CCL7, CCL11, CCL8, CCL13, CCL1, ICAM1, FGF1
GO_bp	go positive regulation of activated t cell proliferation	27	4	3.61311e-05	0.00130296	IL23R, TNFSF4, STAT5B, IL4
GO_bp	go positive regulation of nitric oxide synthase biosynthetic process	14	3	3.67135e-05	0.00130375	NOD2, CCL2, JAK2
GO_bp	go positive regulation of type 2 immune response	14	3	3.67135e-05	0.00130375	TNFSF4, NOD2, IL33
GO_bp	go response to interleukin 1	114	8	3.86785e-05	0.00136313	CCL2, CCL7, CCL11, CCL8, CCL13, CCL1, ICAM1, PTGER4
GO_bp	go innate immune response	587	21	4.09703e-05	0.00141751	IL23R, IL27, NOD2, CCL2, CCL7, CCL11, CCL8, CCL13, CCL1, DHX58, ICAM1, TYK2, REL, SP100, C7, C6, IRF1, IL4, IRGM, JAK2, CARD9
GO_bp	go negative regulation of defense response	143	9	4.11639e-05	0.00141751	GBA, IL10, SMAD3, DHX58, PTPN2, GPX1, PTGER4, IL4, NDFIP1
GO_bp	go cellular response to starvation	115	8	4.14447e-05	0.00141751	GBA, FADS1, LRRK2, DNAJC15, BECN1, SEH1L, MTMR3, CPEB4
GO_bp	go alpha beta t cell differentiation	45	5	4.15097e-05	0.00141751	NKX2-3, IL18R1, PTGER4, IRF1, IL4
GO_bp	go regulation of immune effector process	423	17	4.17452e-05	0.00141751	IL23R, TNFSF18, TNFSF4, IL10, IL27, CCL2, DHX58, STAT5B, ICAM1, AP1B1, C7, C6, IL5, IL4, NDFIP1, MAP3K7, IL33
GO_bp	go nucleotide binding domain leucine rich repeat containing receptor signaling pathway	28	4	4.34738e-05	0.00146551	NOD2, CYLD, TAB1, MAP3K7
GO_bp	go regulation of alpha beta t cell differentiation	46	5	4.71679e-05	0.00157197	IL23R, TNFSF18, TNFSF4, IL27, IL4
GO_bp	go tumor necrosis factor mediated signaling pathway	117	8	4.74809e-05	0.00157197	TNFSF18, TNFSF4, TNFSF11, PSMD3, PSME3, TNFRSF6B, JAK2, TNFSF15
GO_bp	go positive regulation of b cell activation	67	6	4.76456e-05	0.00157197	TNFSF4, NOD2, STAT5B, INPP5D, IL5, IL4
GO_bp	go response to hydroperoxide	15	3	4.95013e-05	0.00158814	GPX1, GPX3, JAK2
GO_bp	go negative regulation of cd4 positive alpha beta t cell activation	15	3	4.95013e-05	0.00158814	TNFSF18, TNFSF4, IL4
GO_bp	go jak stat cascade involved in growth hormone signaling pathway	15	3	4.95013e-05	0.00158814	STAT5B, STAT5A, JAK2
GO_bp	go negative regulation of alpha beta t cell differentiation	15	3	4.95013e-05	0.00158814	TNFSF18, TNFSF4, IL4
GO_bp	go lymphocyte differentiation	209	11	5.03421e-05	0.00160405	IL10, NKX2-3, STAT5B, PTPN2, ZFP36L2, IL18R1, PATZ1, PTGER4, IRF1, IL4, IKZF1
GO_bp	go regulation of alpha beta t cell activation	68	6	5.2471e-05	0.00166051	IL23R, TNFSF18, TNFSF4, IL27, IRF1, IL4
GO_bp	go regulation of leukocyte migration	149	9	5.83719e-05	0.00183477	TNFSF18, CCL2, CCL7, CCL8, ICAM1, PTGER4, IL4, CCR6, IL33
GO_bp	go regulation of myeloid cell differentiation	182	10	6.52519e-05	0.00201054	IL23R, TNFSF11, STAT5B, PTPN2, INPP5D, LIF, IL5, IL4, NDFIP1, MYC
GO_bp	go regulation of mononuclear cell migration	16	3	6.52604e-05	0.00201054	TNFSF18, CCL2, IL4
GO_bp	go positive regulation of tyrosine phosphorylation of stat5 protein	16	3	6.52604e-05	0.00201054	IL23R, IL4, JAK2
GO_bp	go lymphocyte migration	49	5	6.7934e-05	0.00207914	CCL2, CCL11, CCL8, CCL13, CCL1
GO_bp	go positive regulation of immunoglobulin production	31	4	7.25678e-05	0.00219531	TNFSF4, IL5, IL4, IL33
GO_bp	go cellular chemical homeostasis	567	20	7.26737e-05	0.00219531	ATP6V1G3, LRRK2, CLN3, CLN3, CCL2, CCL7, CCL11, CCL8, CCL13, CCL1, ORMDL3, HCRT, ATP6V0A1, ICAM1, TRPM8, PTGER4, NDFIP1, ADRA1B, CCR6, MYC, JAK2
GO_bp	go signal transduction by protein phosphorylation	402	16	7.36397e-05	0.00221014	LRRK2, TNFSF11, NOD2, CCL2, CCL11, PSMD3, KCNH4, PSME3, TAB1, MAPKAPK3, PTGER4, IL5, FGF1, MAP3K7, MYC, JAK2
GO_bp	go regulation of proteolysis	701	23	7.61936e-05	0.00227213	GBA, IL10, UBE2D1, LRRK2, SMAD3, CLN3, CLN3, PSMD3, PSME3, CDKN2D, CEBPA, TBC1D10A, USP19, GPX1, C7, C6, RNF14, RPS6KA2, NSMCE2, MYC, JAK2, PLGRKT, IL33, TNFSF15
GO_bp	go peptidyl tyrosine modification	186	10	7.93543e-05	0.00234626	DYRK3, STAT5B, STAT5A, TYK2, LIF, OSM, IL5, FGF1, FGFR1OP, JAK2
GO_bp	go positive regulation of immune response	528	19	7.97109e-05	0.00234626	IL23R, TNFSF4, DENND1B, UBE2D1, NOD2, CYLD, PSMD3, STAT5B, PSME3, INPP5D, TAB1, NCKIPSD, MAPKAPK3, C7, C6, IL4, MAP3K7, IL33, CARD9
GO_bp	go adaptive immune response	254	12	8.01923e-05	0.00234626	TNFSF18, DENND1B, FCAMR, ICAM1, IL18R1, INPP5D, C7, C6, ERAP1, ERAP2, IL4, JAK2
GO_bp	go regulation of immunoglobulin secretion	17	3	8.43823e-05	0.00242313	TNFSF4, IL5, IL33
GO_bp	go cytokine metabolic process	17	3	8.43823e-05	0.00242313	IL19, IL4, TNFSF15
GO_bp	go cytokine production involved in immune response	17	3	8.43823e-05	0.00242313	DENND1B, NOD2, IL4
GO_bp	go regulation of leukocyte mediated immunity	156	9	8.5853e-05	0.0024416	IL23R, TNFSF4, IL10, CCL2, STAT5B, ICAM1, IL4, NDFIP1, MAP3K7
GO_bp	go negative regulation of cell adhesion	221	11	8.60753e-05	0.0024416	TNFSF18, TNFSF4, IL10, CYLD, PTPN2, NF2, IRF1, IL4, NDFIP1, JAK2, CD274
GO_bp	go regulation of production of molecular mediator of immune response	100	7	9.49777e-05	0.00267334	TNFSF4, IL10, IL5, IL4, NDFIP1, MAP3K7, IL33
GO_bp	go regulation of cell cycle	945	28	9.53942e-05	0.00267334	NEK7, CUL2, UBE2D1, SMAD3, SH2B1, BRD7, CYLD, ZNF830, PSMD3, STAT5B, BECN1, PSME3, CEP76, CDKN2D, CEBPA, CGREF1, GIGYF2, THOC5, LIF, OSM, WDR6, USP19, IRF1, RPS6KA2, FIGNL1, NSMCE2, MYC, SDCCAG3
GO_bp	go granulocyte migration	75	6	9.8666e-05	0.00273241	CCL2, CCL7, CCL11, CCL8, CCL13, CCL1
GO_bp	go cytoplasmic pattern recognition receptor signaling pathway	33	4	9.90226e-05	0.00273241	NOD2, CYLD, TAB1, MAP3K7
GO_bp	go leukocyte activation	412	16	9.92643e-05	0.00273241	TNFSF18, TNFSF4, IL10, NKX2-3, SMAD3, IKZF3, STAT5B, PTPN2, ICAM1, ZFP36L2, IL18R1, PATZ1, PTGER4, IRF1, IL4, IKZF1
GO_bp	go positive regulation of sequence specific dna binding transcription factor activity	226	11	0.000106432	0.00290139	TNFSF18, IL10, TNFSF11, NOD2, ICAM1, SP100, TAB1, IL5, IL4, MAP3K7, JAK2
GO_bp	go regulation of interleukin 13 production	18	3	0.000107274	0.00290139	TNFSF4, IL4, IL33
GO_bp	go regulation of tumor necrosis factor biosynthetic process	18	3	0.000107274	0.00290139	IL10, UBE2J1, CARD9
GO_bp	go negative regulation of immune effector process	102	7	0.000109209	0.00291977	TNFSF18, TNFSF4, IL10, DHX58, IL4, NDFIP1, IL33
GO_bp	go regulation of interleukin 6 production	102	7	0.000109209	0.00291977	GBA, TNFSF4, IL10, NOD2, INPP5D, IL33, CARD9
GO_bp	go cellular homeostasis	673	22	0.000110691	0.00294249	ATP6V1G3, LRRK2, CLN3, CLN3, CCL2, CCL7, CCL11, CCL8, CCL13, CCL1, ORMDL3, HCRT, ATP6V0A1, ICAM1, TRPM8, GPX1, PTGER4, GLRX, NDFIP1, ADRA1B, CCR6, MYC, JAK2
GO_bp	go response to biotic stimulus	859	26	0.000113535	0.00300095	IL23R, TNFSF4, IL10, IL24, SMAD3, IL27, NOD2, CCL2, CCL11, CCL8, DHX58, STAT5B, BECN1, SEH1L, ICAM1, TNFRSF6B, GPX1, MAPKAPK3, PTGER4, ERAP1, IRF1, IL4, LEAP2, JAK2, IL33, CARD9
GO_bp	go positive regulation of leukocyte differentiation	131	8	0.000114244	0.0030026	IL23R, TNFSF4, TNFSF11, STAT5B, INPP5D, LIF, IL5, IL4
GO_bp	go positive regulation of molecular function	1777	44	0.000116078	0.00303367	TNFSF18, DENND1B, NEK7, IL10, PFKFB2, UBE2D1, LRRK2, TNFSF11, GPR65, SMAD3, ADCY7, NOD2, CCL2, CCL7, CCL11, CCL8, CCL13, CCL1, PSMD3, DNAJC7, KAT2A, PSME3, ICAM1, PREB, AHSA2, PLCL1, SP100, NGEF, UBE2L3, TBC1D10A, TAB1, GNAT1, MAPKAPK3, GLRX, IL5, RAD50, IL4, ARAP3, FGF1, MAP3K7, MYC, JAK2, KIAA1432, TNFSF15
GO_bp	go cell chemotaxis	162	9	0.00011748	0.00305317	IL10, TNFSF11, CCL2, CCL7, CCL11, CCL8, CCL13, CCL1, CCR6
GO_bp	go response to bacterium	501	18	0.000118404	0.00306009	IL23R, TNFSF4, IL10, IL24, IL27, NOD2, CCL2, STAT5B, SEH1L, ICAM1, TNFRSF6B, GPX1, MAPKAPK3, PTGER4, ERAP1, LEAP2, JAK2, CARD9
GO_bp	go regulation of cell death	1463	38	0.00012294	0.00315975	TNFSF18, IL10, IL19, FAIM3, LRRK2, SMAD3, CLN3, CLN3, NOD2, CYLD, ASIC2, CCL2, ZNF830, IKZF3, STAT5B, BECN1, PSME3, PTPN2, ICAM1, CDKN2D, REL, SP100, NGEF, INPP5D, TNFRSF6B, OSM, GPX1, RBM5, IL4, GDF9, CPEB4, RPS6KA2, FIGNL1, MYC, JAK2, INSL6, CD274, TNFSF15, CARD9
GO_bp	go response to external stimulus	1782	44	0.000123818	0.00316485	IL23R, GBA, TNFSF4, IL10, IL24, FADS1, LRRK2, TNFSF11, DNAJC15, SMAD3, IL27, NOD2, ASIC2, CCL2, CCL7, CCL11, CCL8, CCL13, CCL1, DHX58, KAT2A, STAT5B, BECN1, SEH1L, ICAM1, CDKN2D, TRPM8, TNFRSF6B, MTMR3, CELSR3, GPX1, GNAT1, MAPKAPK3, PTGER4, ERAP1, IRF1, IL4, LEAP2, CPEB4, CCR6, JAK2, PLGRKT, IL33, CARD9
GO_bp	go regulation of b cell proliferation	55	5	0.000131085	0.00333228	IL10, IKZF3, INPP5D, IL5, IL4
GO_bp	go negative regulation of meiotic cell cycle	19	3	0.000134356	0.00339688	LIF, OSM, RPS6KA2
GO_bp	go chemical homeostasis	869	26	0.000137185	0.00344965	GBA, ATP6V1G3, SLC25A28, LRRK2, TNFSF11, CLN3, CLN3, ADCY7, CCL2, CCL7, CCL11, CCL8, CCL13, CCL1, ORMDL3, HCRT, ATP6V0A1, PTPN2, ICAM1, CEBPA, TRPM8, PTGER4, NDFIP1, ADRA1B, CCR6, MYC, JAK2
GO_bp	go enzyme linked receptor protein signaling pathway	688	22	0.000152938	0.00380465	ATP6V1G3, PIGR, UBE2D1, SMAD3, CCL2, STAT5B, STAT5A, ATP6V0A1, PTPN2, TYK2, GIGYF2, NGEF, DGKD, LIF, TAB1, MST1, MAPKAPK3, LNPEP, GDF9, FGF1, MAP3K7, JAK2
GO_bp	go regulation of cellular response to stress	688	22	0.000152938	0.00380465	GBA, YOD1, LRRK2, TNFSF11, CLN3, CLN3, NOD2, DNAJC7, KAT2A, ATP6V0A1, BECN1, PTPN2, SEH1L, CDKN2D, THOC5, MTMR3, USP19, GPX1, UBE2J1, MAP3K7, FIGNL1, MYC, CARD9
GO_bp	go negative regulation of catabolic process	201	10	0.000157865	0.00390218	IL10, YOD1, LRRK2, SMAD3, CLN3, CLN3, RASIP1, WDR6, USP19, UBE2J1, KIAA1432
GO_bp	go negative regulation of response to external stimulus	272	12	0.000158838	0.00390218	GBA, IL10, LRRK2, SMAD3, CLN3, CLN3, CCL2, DHX58, PTPN2, GPX1, PTGER4, IL4, NDFIP1
GO_bp	go negative regulation of multicellular organismal process	974	28	0.000160183	0.00390218	IL23R, GBA, TNFSF18, TNFSF4, IL10, SMAD3, CYLD, CCL2, DHX58, HCRT, STAT5B, PTPN2, REL, IL1RL1, SP100, NGEF, INPP5D, LIF, USP19, UBA7, PTGER4, IRF1, IL4, NDFIP1, MYC, JAK2, CD274, IL33
GO_bp	go regulation of interleukin 1 production	57	5	0.000160214	0.00390218	IL10, SMAD3, NOD2, PTGER4, JAK2
GO_bp	go regulation of cellular protein catabolic process	273	12	0.000164685	0.00399018	GBA, UBE2D1, LRRK2, PSMD3, PSME3, CEBPA, USP19, GPX1, RNF14, NSMCE2, KIAA1432, IL33
GO_bp	go cellular response to growth hormone stimulus	20	3	0.000166062	0.0040027	STAT5B, STAT5A, JAK2
GO_bp	go negative regulation of intracellular signal transduction	434	16	0.000184717	0.0044294	GBA, IL10, LRRK2, CYLD, DHX58, PTPN2, CDKN2D, IL1RL1, STMN3, NF2, LIF, GPX1, ARAP3, SPRY4, FIGNL1, MYC
GO_bp	go regulation of type i interferon production	111	7	0.000196876	0.00469675	IL10, CYLD, DHX58, REL, TREX1, UBA7, IRF1
GO_bp	go formation of translation preinitiation complex	21	3	0.000202837	0.00481427	EIF2D, EIF3CL, EIF3C
GO_bp	go negative regulation of establishment of protein localization	208	10	0.000212744	0.00501052	TNFSF4, IL10, YOD1, LRRK2, CYLD, SP100, PTGER4, NDFIP1, UBE2J1, IL33
GO_bp	go t cell activation involved in immune response	60	5	0.000213259	0.00501052	TNFSF18, ICAM1, IL18R1, PTGER4, IL4
GO_bp	go response to molecule of bacterial origin	319	13	0.000217317	0.00505488	IL23R, TNFSF4, IL10, IL24, NOD2, CCL2, STAT5B, ICAM1, TNFRSF6B, MAPKAPK3, PTGER4, JAK2, CARD9
GO_bp	go positive regulation of leukocyte mediated immunity	85	6	0.000217321	0.00505488	IL23R, TNFSF4, CCL2, STAT5B, IL4, MAP3K7
GO_bp	go positive regulation of protein secretion	209	10	0.000221766	0.00513261	TNFSF4, IL10, PFKFB2, NOD2, IL1RL1, PTGER4, IL5, JAK2, CD274, IL33
GO_bp	go regulation of lymphocyte mediated immunity	114	7	0.000236527	0.00544715	IL23R, TNFSF4, IL10, STAT5B, IL4, NDFIP1, MAP3K7
GO_bp	go ion homeostasis	574	19	0.000242342	0.00548253	ATP6V1G3, SLC25A28, LRRK2, TNFSF11, CLN3, CLN3, CCL2, CCL7, CCL11, CCL8, CCL13, CCL1, HCRT, ATP6V0A1, TRPM8, NDFIP1, ADRA1B, CCR6, MYC, JAK2
GO_bp	go regulation of apoptotic signaling pathway	362	14	0.000242501	0.00548253	IL19, LRRK2, SMAD3, CYLD, PSME3, PTPN2, ICAM1, CDKN2D, SP100, OSM, GPX1, IL4, FIGNL1, JAK2
GO_bp	go regulation of b cell differentiation	22	3	0.000245135	0.00548253	IKZF3, STAT5B, INPP5D
GO_bp	go erk1 and erk2 cascade	22	3	0.000245135	0.00548253	TNFSF11, CCL11, PTGER4
GO_bp	go regulation of interleukin 17 production	22	3	0.000245135	0.00548253	IL23R, TNFSF4, NOD2
GO_bp	go regulation of cellular extravasation	22	3	0.000245135	0.00548253	CCL2, ICAM1, PTGER4
GO_bp	go regulation of proteasomal protein catabolic process	180	9	0.000277077	0.00616727	GBA, LRRK2, PSME3, CEBPA, USP19, GPX1, RNF14, NSMCE2, IL33
GO_bp	go positive regulation of cell adhesion	367	14	0.000280717	0.00621856	IL23R, TNFSF18, TNFSF4, CCDC88B, TNFSF11, SMAD3, NOD2, CCL2, STAT5B, PTGER4, IL4, MAP3K7, JAK2, CD274
GO_bp	go regulation of b cell mediated immunity	41	4	0.000284801	0.00627913	TNFSF4, IL10, IL4, NDFIP1
GO_bp	go negative regulation of alpha beta t cell activation	23	3	0.000293419	0.00640839	TNFSF18, TNFSF4, IL4
GO_bp	go phosphatidylinositol dephosphorylation	23	3	0.000293419	0.00640839	INPP5D, MTMR3, INPP5E
GO_bp	go regulation of cellular component movement	768	23	0.000299154	0.0065031	TNFSF18, IL24, SMAD3, NKD1, CCL2, CCL7, CCL11, CCL8, STAT5B, STAT5A, ICAM1, SP100, NEFH, NF2, PTGER4, IL4, ARAP3, FGF1, FGFR1OP, CCR6, JAK2, CD274, IL33
GO_bp	go positive regulation of production of molecular mediator of immune response	64	5	0.000304494	0.00658841	TNFSF4, IL5, IL4, MAP3K7, IL33
GO_bp	go immune effector process	454	16	0.000312316	0.00672635	TNFSF18, DENND1B, NKX2-3, DHX58, BECN1, ICAM1, IL18R1, INPP5D, NCKIPSD, PTGER4, C7, C6, IRF1, IL4, IL33, CARD9
GO_bp	go negative regulation of cell death	867	25	0.000316754	0.00679051	TNFSF18, IL10, IL19, FAIM3, LRRK2, SMAD3, CLN3, CLN3, NOD2, ASIC2, CCL2, ZNF830, STAT5B, BECN1, PSME3, ICAM1, CDKN2D, REL, TNFRSF6B, GPX1, IL4, CPEB4, FIGNL1, MYC, JAK2, INSL6
GO_bp	go negative regulation of reactive oxygen species metabolic process	42	4	0.000319543	0.00681888	IL10, BECN1, PTGER4, IL4
GO_bp	go regulation of interleukin 10 secretion	10	2	0.000323092	0.00686312	PTGER4, CD274
GO_bp	go cytokine production	120	7	0.000335521	0.00709475	TNFSF4, DENND1B, IL19, NFATC2IP, NOD2, SEH1L, IL4
GO_bp	go peptide catabolic process	24	3	0.000348162	0.00732066	ERAP1, ERAP2, LNPEP
GO_bp	go response to starvation	152	8	0.000349352	0.00732066	GBA, FADS1, LRRK2, DNAJC15, BECN1, SEH1L, MTMR3, CPEB4
GO_bp	go positive regulation of locomotion	417	15	0.000357909	0.00746633	TNFSF18, SMAD3, CCL2, CCL7, CCL11, CCL8, STAT5A, ICAM1, PTGER4, IL4, FGF1, FGFR1OP, CCR6, JAK2, CD274
GO_bp	go cellular response to extracellular stimulus	186	9	0.0003599	0.00747436	GBA, FADS1, LRRK2, DNAJC15, BECN1, SEH1L, ICAM1, MTMR3, CPEB4
GO_bp	go adaptive immune response based on somatic recombination of immune receptors built from immunoglobulin superfamily domains	122	7	0.00037518	0.00775706	DENND1B, ICAM1, IL18R1, INPP5D, C7, C6, IL4
GO_bp	go cellular response to external stimulus	260	11	0.000387883	0.00798421	GBA, FADS1, LRRK2, DNAJC15, BECN1, SEH1L, ICAM1, MTMR3, PTGER4, IRF1, CPEB4
GO_bp	go negative regulation of leukocyte proliferation	67	5	0.000391069	0.00801433	IL10, CCL8, INPP5D, NDFIP1, CD274
GO_bp	go cellular response to stress	1550	38	0.000396754	0.00809517	GBA, YOD1, CUL2, UBE2D1, FADS1, LRRK2, TNFSF11, DNAJC15, NOD2, CCL2, ZNF830, LIG3, BECN1, SEH1L, ICAM1, CDKN2D, PREB, IL18RAP, SP100, GIGYF2, NEFH, ASCC2, MTMR3, TAB1, ATRIP, TREX1, USP19, GPX1, UBA7, PTGER4, RAD50, FGF1, CPEB4, UBE2J1, MAP3K7, NSMCE2, MYC, JAK2
GO_bp	go negative regulation of myeloid leukocyte differentiation	44	4	0.000398554	0.00809639	PTPN2, INPP5D, IL4, MYC
GO_bp	go regulation of dna metabolic process	339	13	0.000402111	0.00810342	TNFSF4, NEK7, IL10, SH2B1, ZNF830, LIG3, HCRT, NF2, RAD50, IL4, NDFIP1, FIGNL1, MYC
GO_bp	go negative regulation of response to wounding	155	8	0.000403292	0.00810342	GBA, IL10, SMAD3, PTPN2, GPX1, PTGER4, IL4, NDFIP1
GO_bp	go positive regulation of t cell proliferation	94	6	0.000404126	0.00810342	IL23R, TNFSF4, CCDC88B, STAT5B, IL4, CD274
GO_bp	go myeloid cell differentiation	189	9	0.000408489	0.00815575	DYRK3, NKX2-3, TNFSF11, PTPN2, CEBPA, THOC5, IL4, IKZF1, JAK2
GO_bp	go positive regulation of protein catabolic process	262	11	0.000415511	0.00826051	GBA, UBE2D1, LRRK2, NKD1, PSMD3, PSME3, CEBPA, RNF14, NDFIP1, NSMCE2, IL33
GO_bp	go i kappab kinase nf kappab signaling	68	5	0.000423837	0.00834618	NKIRAS2, REL, TAB1, MAP3K7, CARD9
GO_bp	go negative regulation of intracellular protein transport	95	6	0.000431024	0.00834618	IL10, YOD1, LRRK2, CYLD, SP100, UBE2J1
GO_bp	go divalent inorganic cation homeostasis	342	13	0.000439013	0.00834618	TNFSF11, CLN3, CLN3, CCL2, CCL7, CCL11, CCL8, CCL13, CCL1, HCRT, TRPM8, ADRA1B, CCR6, JAK2
GO_bp	go oxaloacetate metabolic process	11	2	0.000439556	0.00834618	STAT5B, STAT5A
GO_bp	go positive regulation of macrophage chemotaxis	11	2	0.000439556	0.00834618	TNFSF18, CCL2
GO_bp	go regulation of chronic inflammatory response	11	2	0.000439556	0.00834618	IL10, IL4
GO_bp	go mitochondrion distribution	11	2	0.000439556	0.00834618	LRRK2, KAT2A
GO_bp	go ceramide catabolic process	11	2	0.000439556	0.00834618	GBA, GALC
GO_bp	go positive regulation of tyrosine phosphorylation of stat1 protein	11	2	0.000439556	0.00834618	TNFSF18, LIF
GO_bp	go glycolipid catabolic process	11	2	0.000439556	0.00834618	GBA, GALC
GO_bp	go creatine metabolic process	11	2	0.000439556	0.00834618	STAT5B, STAT5A
GO_bp	go positive regulation of catalytic activity	1506	37	0.000448967	0.00849021	DENND1B, NEK7, PFKFB2, UBE2D1, LRRK2, TNFSF11, GPR65, SMAD3, ADCY7, NOD2, CCL2, CCL7, CCL11, CCL8, CCL13, CCL1, PSMD3, DNAJC7, PSME3, ICAM1, PREB, AHSA2, NGEF, UBE2L3, TBC1D10A, TAB1, GNAT1, MAPKAPK3, IL5, RAD50, ARAP3, FGF1, MAP3K7, MYC, JAK2, KIAA1432, TNFSF15
GO_bp	go regulation of transferase activity	937	26	0.000452206	0.00851685	IL23R, GBA, NEK7, PFKFB2, UBE2D1, LRRK2, TNFSF11, ADCY7, NOD2, PSMD3, PSME3, PTPN2, CDKN2D, CEBPA, UGT1A1, UBE2L3, NF2, TAB1, MST1, MAPKAPK3, RAD50, FGF1, MAP3K7, FGFR1OP, JAK2, TNFSF15
GO_bp	go positive regulation of lymphocyte mediated immunity	69	5	0.000458708	0.00858161	IL23R, TNFSF4, STAT5B, IL4, MAP3K7
GO_bp	go positive regulation of cytokine secretion	96	6	0.000459334	0.00858161	IL10, NOD2, IL1RL1, PTGER4, CD274, IL33
GO_bp	go positive regulation of cellular protein catabolic process	192	9	0.000462417	0.00860465	GBA, UBE2D1, LRRK2, PSMD3, PSME3, CEBPA, RNF14, NSMCE2, IL33
GO_bp	go negative regulation of response to stimulus	1351	34	0.000477446	0.00884145	GBA, TNFSF18, TNFSF4, IL10, IL19, YOD1, LRRK2, SMAD3, CLN3, CLN3, NKD1, CYLD, CCL2, PSMD3, DHX58, PSME3, PTPN2, ICAM1, CDKN2D, IL1RL1, INPP5D, STMN3, THOC5, NF2, LIF, GPX1, PTGER4, IL4, ARAP3, NDFIP1, SPRY4, UBE2J1, FIGNL1, MYC, IL33
GO_bp	go regulation of macrophage activation	26	3	0.000478944	0.00884145	IL1RL1, IL4, IL33
GO_bp	go negative regulation of cell cycle	431	15	0.000512975	0.00943226	CUL2, SMAD3, BRD7, ZNF830, CDKN2D, CEBPA, CGREF1, GIGYF2, THOC5, LIF, OSM, WDR6, IRF1, RPS6KA2, MYC
GO_bp	go regulation of i kappab kinase nf kappab signaling	231	10	0.000519564	0.00949371	IL10, TNFSF11, NOD2, CYLD, REL, IL1RL1, IL18R1, NDFIP1, MAP3K7, CARD9
GO_bp	go lymphocyte activation involved in immune response	98	6	0.000520399	0.00949371	TNFSF18, NKX2-3, ICAM1, IL18R1, PTGER4, IL4
GO_bp	go regulation of protein localization	947	26	0.000531995	0.00966735	TNFSF4, IL10, YOD1, PFKFB2, LRRK2, SMAD3, NOD2, CYLD, CCL2, KAT2A, BECN1, IL1RL1, IL18R1, SP100, UBE2L3, NF2, LIF, CELSR3, PTGER4, IL5, NDFIP1, UBE2J1, JAK2, CD274, IL33, ASTN2
GO_bp	go positive regulation of hydrolase activity	899	25	0.000546764	0.00989707	DENND1B, LRRK2, GPR65, SMAD3, CCL2, CCL7, CCL11, CCL8, CCL13, CCL1, DNAJC7, PSME3, ICAM1, PREB, AHSA2, NGEF, TBC1D10A, GNAT1, IL5, ARAP3, FGF1, MYC, JAK2, KIAA1432, TNFSF15
GO_bp	go t cell mediated immunity	27	3	0.000555955	0.00995184	DENND1B, ICAM1, IL4
GO_bp	go negative regulation of endothelial cell apoptotic process	27	3	0.000555955	0.00995184	IL10, ICAM1, IL4
GO_bp	go positive regulation of hemopoiesis	162	8	0.000556208	0.00995184	IL23R, TNFSF4, TNFSF11, STAT5B, INPP5D, LIF, IL5, IL4
GO_bp	go activation of immune response	392	14	0.000559683	0.00997564	DENND1B, UBE2D1, NOD2, CYLD, PSMD3, PSME3, INPP5D, TAB1, NCKIPSD, MAPKAPK3, C7, C6, MAP3K7, CARD9
GO_bp	go positive regulation of catabolic process	393	14	0.00057456	0.0100283	GBA, UBE2D1, ABCD2, LRRK2, NKD1, PSMD3, BECN1, PSME3, CEBPA, ZFP36L2, RNF14, NDFIP1, NSMCE2, IL33
GO_bp	go regulation of chemokine secretion	12	2	0.000579885	0.0100283	IL1RL1, IL33
GO_bp	go negative regulation of erad pathway	12	2	0.000579885	0.0100283	YOD1, UBE2J1
GO_bp	go negative regulation of nitric oxide biosynthetic process	12	2	0.000579885	0.0100283	IL10, IL4
GO_bp	go regulation of female gonad development	12	2	0.000579885	0.0100283	PTGER4, GDF9
GO_bp	go positive regulation of macrophage activation	12	2	0.000579885	0.0100283	IL1RL1, IL33
GO_bp	go negative regulation of nitric oxide metabolic process	12	2	0.000579885	0.0100283	IL10, IL4
GO_bp	go regulation of rac protein signal transduction	12	2	0.000579885	0.0100283	STMN3, ARAP3
GO_bp	go cellular response to endogenous stimulus	1004	27	0.000592149	0.0102025	TNFSF4, ATP6V1G3, IL10, UBE2D1, LRRK2, SMAD3, ADCY7, NOD2, CCL2, KAT2A, STAT5B, STAT5A, ATP6V0A1, BECN1, PTPN2, ICAM1, IL1RL1, UBE2L3, NEFH, TAB1, PTGER4, GDF9, RNF14, FGF1, CPEB4, MAP3K7, JAK2
GO_bp	go regulation of interleukin 2 production	48	4	0.000599825	0.0102966	TNFSF4, STAT5B, MAP3K7, CARD9
GO_bp	go positive regulation of cell cell adhesion	236	10	0.000620931	0.0106197	IL23R, TNFSF4, CCDC88B, TNFSF11, NOD2, CCL2, STAT5B, IL4, MAP3K7, CD274
GO_bp	go regulation of erad pathway	28	3	0.000641368	0.0109291	YOD1, USP19, UBE2J1
GO_bp	go regulation of acute inflammatory response	74	5	0.000667919	0.01134	TNFSF11, OSM, C7, C6, IL4
GO_bp	go regulation of gtpase activity	669	20	0.000673674	0.0113961	DENND1B, LRRK2, GPR65, CCL2, CCL7, CCL11, CCL8, CCL13, CCL1, ICAM1, RASIP1, PREB, NGEF, STMN3, TBC1D10A, IL5, ARAP3, FGF1, JAK2, KIAA1432
GO_bp	go activation of innate immune response	203	9	0.000713314	0.0115388	UBE2D1, NOD2, CYLD, PSMD3, PSME3, TAB1, MAPKAPK3, MAP3K7, CARD9
GO_bp	go response to gamma radiation	50	4	0.000725155	0.0115388	CCL2, CCL7, GPX1, MYC
GO_bp	go regulation of neurotransmitter secretion	50	4	0.000725155	0.0115388	SYT11, LRRK2, HCRT, PTGER4
GO_bp	go positive regulation of myeloid leukocyte differentiation	50	4	0.000725155	0.0115388	IL23R, TNFSF11, LIF, IL5
GO_bp	go immune system development	580	18	0.00073128	0.0115388	DYRK3, IL10, NKX2-3, TNFSF11, SMAD3, LIG3, STAT5B, PTPN2, CEBPA, ZFP36L2, IL18R1, THOC5, PATZ1, PTGER4, IRF1, IL4, IKZF1, JAK2
GO_bp	go t cell differentiation involved in immune response	29	3	0.00073568	0.0115388	IL18R1, PTGER4, IL4
GO_bp	go negative regulation of production of molecular mediator of immune response	29	3	0.00073568	0.0115388	IL10, NDFIP1, IL33
GO_bp	go positive regulation of nik nf kappab signaling	29	3	0.00073568	0.0115388	NOD2, MAP3K7, TNFSF15
GO_bp	go regulation of interleukin 4 production	29	3	0.00073568	0.0115388	TNFSF4, NDFIP1, IL33
GO_bp	go regulation of meiotic nuclear division	29	3	0.00073568	0.0115388	LIF, OSM, RPS6KA2
GO_bp	go negative regulation of cellular protein localization	135	7	0.000736093	0.0115388	IL10, YOD1, LRRK2, CYLD, SP100, UBE2J1, ASTN2
GO_bp	go positive regulation of leukocyte proliferation	135	7	0.000736093	0.0115388	IL23R, TNFSF4, CCDC88B, STAT5B, IL5, IL4, CD274
GO_bp	go regulation of retrograde protein transport er to cytosol	13	2	0.000745893	0.0115388	YOD1, UBE2J1
GO_bp	go positive regulation of bone remodeling	13	2	0.000745893	0.0115388	TNFSF11, PTGER4
GO_bp	go regulation of mhc class ii biosynthetic process	13	2	0.000745893	0.0115388	IL10, IL4
GO_bp	go activation of cysteine type endopeptidase activity involved in apoptotic signaling pathway	13	2	0.000745893	0.0115388	SMAD3, JAK2
GO_bp	go beta amyloid metabolic process	13	2	0.000745893	0.0115388	BECN1, APEH
GO_bp	go positive regulation of interleukin 17 production	13	2	0.000745893	0.0115388	IL23R, NOD2
GO_bp	go mitochondrial electron transport ubiquinol to cytochrome c	13	2	0.000745893	0.0115388	UQCR10, UQCRQ
GO_bp	go carnitine metabolic process	13	2	0.000745893	0.0115388	SLC22A4, SLC22A5
GO_bp	go alpha linolenic acid metabolic process	13	2	0.000745893	0.0115388	FADS2, FADS1
GO_bp	go regulation of regulatory t cell differentiation	13	2	0.000745893	0.0115388	TNFSF4, IRF1
GO_bp	go cellular response to ethanol	13	2	0.000745893	0.0115388	ADCY7, CCL7
GO_bp	go positive regulation of bone resorption	13	2	0.000745893	0.0115388	TNFSF11, PTGER4
GO_bp	go positive regulation of gluconeogenesis	13	2	0.000745893	0.0115388	KAT2A, PTPN2
GO_bp	go regulation of sequence specific dna binding transcription factor activity	361	13	0.0007466	0.0115388	TNFSF18, TNFSF4, IL10, TNFSF11, NOD2, CYLD, ICAM1, SP100, TAB1, IL5, IL4, MAP3K7, JAK2
GO_bp	go regulation of interleukin 12 production	51	4	0.000794691	0.0122414	IL23R, TNFSF4, IL10, IRF1
GO_bp	go innate immune response activating cell surface receptor signaling pathway	106	6	0.000832243	0.0127609	UBE2D1, PSMD3, PSME3, TAB1, MAP3K7, CARD9
GO_bp	go negative regulation of b cell activation	30	3	0.000839387	0.0127609	IL10, INPP5D, NDFIP1
GO_bp	go response to growth hormone	30	3	0.000839387	0.0127609	STAT5B, STAT5A, JAK2
GO_bp	go positive regulation of interleukin 1 beta production	30	3	0.000839387	0.0127609	SMAD3, NOD2, JAK2
GO_bp	go positive regulation of innate immune response	245	10	0.000844932	0.0128033	UBE2D1, NOD2, CYLD, PSMD3, STAT5B, PSME3, TAB1, MAPKAPK3, MAP3K7, CARD9
GO_bp	go intracellular signal transduction	1559	37	0.000862229	0.013023	CUL2, LRRK2, TNFSF11, SH2B1, ADCY7, NOD2, CYLD, CCL2, CCL11, PSMD3, NKIRAS2, KCNH4, STAT5B, STAT5A, PSME3, TYK2, NRBP1, REL, PLCL1, SP100, INPP5D, DGKD, LIF, OSM, TAB1, GPX1, MAPKAPK3, PTGER4, IL5, FGF1, ADRA1B, MAP3K7, RPS6KA2, MYC, JAK2, TNFSF15, CARD9
GO_bp	go positive regulation of secretion	368	13	0.000898604	0.0135162	TNFSF4, IL10, PFKFB2, TNFSF11, NOD2, IL1RL1, LIF, PTGER4, IL5, IL4, JAK2, CD274, IL33
GO_bp	go negative regulation of transport	455	15	0.000913611	0.0135162	SYT11, TNFSF4, IL10, YOD1, LRRK2, CYLD, HCRT, ICAM1, SP100, LIF, OSM, PTGER4, NDFIP1, UBE2J1, IL33
GO_bp	go single organism cell adhesion	455	15	0.000913611	0.0135162	TNFSF18, TNFSF4, NKX2-3, SMAD3, STAT5B, PTPN2, ICAM1, ICAM4, ICAM5, ZFP36L2, IL18R1, PATZ1, PTGER4, IRF1, IL4
GO_bp	go pattern recognition receptor signaling pathway	108	6	0.000929504	0.0135162	UBE2D1, NOD2, CYLD, TAB1, MAPKAPK3, MAP3K7
GO_bp	go negative regulation of protein catabolic process	108	6	0.000929504	0.0135162	IL10, YOD1, SMAD3, USP19, UBE2J1, KIAA1432
GO_bp	go neurological system process involved in regulation of systemic arterial blood pressure	14	2	0.000939306	0.0135162	ASIC2, RPS6KA2
GO_bp	go linoleic acid metabolic process	14	2	0.000939306	0.0135162	FADS2, FADS1
GO_bp	go determination of adult lifespan	14	2	0.000939306	0.0135162	LRRK2, INPP5D
GO_bp	go positive regulation of b cell differentiation	14	2	0.000939306	0.0135162	STAT5B, INPP5D
GO_bp	go positive regulation of metanephros development	14	2	0.000939306	0.0135162	LIF, MYC
GO_bp	go regulation of monocyte differentiation	14	2	0.000939306	0.0135162	INPP5D, MYC
GO_bp	go amino acid betaine transport	14	2	0.000939306	0.0135162	SLC22A4, SLC22A5
GO_bp	go antigen processing and presentation of endogenous peptide antigen	14	2	0.000939306	0.0135162	ERAP1, ERAP2
GO_bp	go positive regulation of t cell cytokine production	14	2	0.000939306	0.0135162	TNFSF4, MAP3K7
GO_bp	go regulation of leukocyte mediated cytotoxicity	53	4	0.000948537	0.0135162	IL23R, CCL2, STAT5B, ICAM1
GO_bp	go negative regulation of autophagy	53	4	0.000948537	0.0135162	LRRK2, CLN3, CLN3, RASIP1, WDR6
GO_bp	go regulation of nitric oxide biosynthetic process	53	4	0.000948537	0.0135162	IL10, ICAM1, IL4, JAK2
GO_bp	go cellular response to glucose starvation	31	3	0.00095299	0.0135162	BECN1, MTMR3, CPEB4
GO_bp	go positive regulation of interleukin 2 production	31	3	0.00095299	0.0135162	TNFSF4, STAT5B, MAP3K7
GO_bp	go response to interleukin 4	31	3	0.00095299	0.0135162	IL24, CCL11, STAT5B
GO_bp	go homeostasis of number of cells	175	8	0.000965419	0.0136508	DYRK3, NKX2-3, STAT5B, PTPN2, GIGYF2, SLC22A5, IKZF1, JAK2
GO_bp	go positive regulation of lymphocyte differentiation	80	5	0.00100891	0.0141796	IL23R, TNFSF4, STAT5B, INPP5D, IL4
GO_bp	go positive regulation of myeloid cell differentiation	80	5	0.00100891	0.0141796	IL23R, TNFSF11, INPP5D, LIF, IL5
GO_bp	go positive regulation of leukocyte chemotaxis	81	5	0.00107676	0.0150004	TNFSF18, CCL2, CCL7, IL4, CCR6
GO_bp	go negative regulation of leukocyte migration	32	3	0.00107699	0.0150004	CCL2, PTGER4, IL33
GO_bp	go positive regulation of t cell mediated immunity	32	3	0.00107699	0.0150004	IL23R, TNFSF4, MAP3K7
GO_bp	go negative regulation of dna metabolic process	111	6	0.00109195	0.0151635	ZNF830, LIG3, HCRT, NF2, RAD50, NDFIP1
GO_bp	go cell death	994	26	0.00109651	0.0151815	IL19, IL24, CUL2, LRRK2, GPR65, SMAD3, CYLD, GSDMB, GSDMA, BECN1, PSME3, ATG4D, CDKN2D, INPP5D, TNFRSF6B, MTFP1, GPX1, RBM5, IRF1, IL4, MAP3K7, RPS6KA2, MYC, JAK2, IL33, TNFSF15
GO_bp	go regulation of intrinsic apoptotic signaling pathway	144	7	0.0011201	0.0154621	IL19, LRRK2, CYLD, PTPN2, CDKN2D, GPX1, FIGNL1
GO_bp	go negative regulation of dna replication	55	4	0.00112348	0.0154629	ZNF830, LIG3, HCRT, NF2
GO_bp	go regulation of chemotaxis	179	8	0.00113164	0.0155291	TNFSF18, SMAD3, CCL2, CCL7, PTPN2, IL4, FGF1, CCR6
GO_bp	go nik nf kappab signaling	82	5	0.00114807	0.0155302	PSMD3, PSME3, REL, MAP3K7, TNFSF15
GO_bp	go regulation of protein maturation	82	5	0.00114807	0.0155302	LRRK2, C7, C6, RPS6KA2, PLGRKT
GO_bp	go jnk cascade	82	5	0.00114807	0.0155302	TNFSF11, NOD2, TAB1, PTGER4, MAP3K7
GO_bp	go positive regulation of monocyte chemotaxis	15	2	0.00116176	0.0155302	TNFSF18, CCL2
GO_bp	go response to salt	15	2	0.00116176	0.0155302	NEFH, PTGER4
GO_bp	go vacuolar acidification	15	2	0.00116176	0.0155302	CLN3, CLN3, ATP6V0A1
GO_bp	go response to muramyl dipeptide	15	2	0.00116176	0.0155302	NOD2, CARD9
GO_bp	go negative regulation of b cell proliferation	15	2	0.00116176	0.0155302	IL10, INPP5D
GO_bp	go maintenance of gastrointestinal epithelium	15	2	0.00116176	0.0155302	NOD2, ZNF830
GO_bp	go positive regulation of interleukin 12 production	33	3	0.00121188	0.0161076	IL23R, TNFSF4, IRF1
GO_bp	go regulation of bone resorption	33	3	0.00121188	0.0161076	TNFSF11, INPP5D, PTGER4
GO_bp	go regulation of cytokine secretion	146	7	0.00122399	0.0162223	TNFSF4, IL10, NOD2, IL1RL1, PTGER4, CD274, IL33
GO_bp	go response to oxygen containing compound	1375	33	0.00128817	0.0170243	IL23R, GBA, TNFSF4, ATP6V1G3, IL10, IL24, PFKFB2, LRRK2, ADCY7, NOD2, CCL2, CCL7, STAT5B, STAT5A, ATP6V0A1, BECN1, PTPN2, ICAM1, CDKN2D, IL1RL1, IL18RAP, SP100, TNFRSF6B, NEFH, GPX1, MAPKAPK3, PTGER4, IL4, GPX3, CPEB4, RPS6KA2, JAK2, CARD9
GO_bp	go negative regulation of myeloid cell differentiation	84	5	0.00130148	0.0171515	STAT5B, PTPN2, INPP5D, IL4, MYC
GO_bp	go positive regulation of tumor necrosis factor superfamily cytokine production	57	4	0.00132125	0.0173629	NOD2, CCL2, JAK2, CARD9
GO_bp	go lymphocyte mediated immunity	115	6	0.00134232	0.0174933	DENND1B, ICAM1, INPP5D, C7, C6, IL4
GO_bp	go negative regulation of cytoplasmic transport	115	6	0.00134232	0.0174933	IL10, YOD1, LRRK2, CYLD, SP100, UBE2J1
GO_bp	go cell activation	564	17	0.00134456	0.0174933	TNFSF18, TNFSF4, IL10, NKX2-3, SMAD3, IKZF3, STAT5B, PTPN2, ICAM1, ZFP36L2, IL18R1, DGKD, PATZ1, PTGER4, IRF1, IL4, IKZF1
GO_bp	go regulation of cellular localization	1271	31	0.00134622	0.0174933	SYT11, TNFSF4, IL10, YOD1, PFKFB2, LRRK2, TNFSF11, SMAD3, NOD2, CYLD, CCL2, KAT2A, HCRT, BECN1, IL1RL1, IL18R1, SP100, UBE2L3, NEFH, NF2, LIF, OSM, PTGER4, IL5, IL4, GDF9, UBE2J1, JAK2, CD274, IL33, ASTN2
GO_bp	go negative regulation of interleukin 6 production	34	3	0.00135816	0.0175505	GBA, IL10, INPP5D
GO_bp	go phospholipid dephosphorylation	34	3	0.00135816	0.0175505	INPP5D, MTMR3, INPP5E
GO_bp	go cellular amide metabolic process	708	20	0.00136885	0.0176396	GBA, EIF2D, SLC25A28, GALC, EIF3CL, CLN3, CLN3, EIF3C, TUFM, ORMDL3, STAT5B, STAT5A, BECN1, CEBPA, EIF4E2, GPX1, APEH, ERAP1, ERAP2, LNPEP, CPEB4
GO_bp	go protein modification by small protein conjugation or removal	858	23	0.00140284	0.0178364	RUSC1, YOD1, CUL2, UBE2D1, PDZRN4, NFATC2IP, CYLD, PSMD3, KAT2A, PSME3, SEH1L, SP100, USP40, UBE2L3, USP19, USP4, RNF123, UBA7, LNPEP, RNF14, UBE2J1, BACH2, NSMCE2
GO_bp	go regulation of macrophage chemotaxis	16	2	0.00141479	0.0178364	TNFSF18, CCL2
GO_bp	go negative regulation of reactive oxygen species biosynthetic process	16	2	0.00141479	0.0178364	IL10, IL4
GO_bp	go negative regulation of interleukin 10 production	16	2	0.00141479	0.0178364	IL23R, CD274
GO_bp	go negative regulation of dna dependent dna replication	16	2	0.00141479	0.0178364	ZNF830, LIG3
GO_bp	go regulation of granulocyte differentiation	16	2	0.00141479	0.0178364	INPP5D, IL5
GO_bp	go sulfation	16	2	0.00141479	0.0178364	SULT1A2, SULT1A1
GO_bp	go regulation of interleukin 6 biosynthetic process	16	2	0.00141479	0.0178364	INPP5D, CARD9
GO_bp	go cellular defense response	58	4	0.00142924	0.0179214	FAIM3, BECN1, IL4, CCR6
GO_bp	go positive regulation of cytokine biosynthetic process	58	4	0.00142924	0.0179214	IL27, STAT5B, IRF1, IL4
GO_bp	go positive regulation of chromosome organization	150	7	0.00145478	0.0181925	NEK7, BRD7, KAT2A, BECN1, LIF, RAD50, NSMCE2
GO_bp	go regulation of multicellular organismal development	1663	38	0.00150324	0.0187482	IL23R, TNFSF18, TNFSF4, IL10, LRRK2, TNFSF11, SMAD3, IL27, NKD1, CYLD, ASIC2, CCL2, CCL11, IKZF3, PSMD3, STAT5B, PSME3, PTPN2, SP100, NGEF, INPP5D, NF2, LIF, CELSR3, NCKIPSD, USP19, GPX1, PTGER4, C6, ERAP1, IRF1, IL5, IL4, GDF9, NDFIP1, FGF1, MYC, INPP5E
GO_bp	go negative regulation of epithelial cell apoptotic process	35	3	0.00151634	0.018861	IL10, ICAM1, IL4
GO_bp	go negative regulation of cell division	59	4	0.00154359	0.0191488	LIF, OSM, RPS6KA2, MYC
GO_bp	go organic hydroxy compound metabolic process	481	15	0.00162156	0.0200625	GBA, TNFSF4, PFKFB2, IPMK, CLN3, CLN3, SULT1A2, SULT1A1, AOC2, CEBPA, INPP5D, SLC22A4, SLC22A5, IL4, SQLE, INPP5E
GO_bp	go regulation of extrinsic apoptotic signaling pathway	153	7	0.00164953	0.0203544	IL19, CYLD, PSME3, ICAM1, SP100, GPX1, IL4
GO_bp	go positive regulation of interleukin 1 production	36	3	0.0016869	0.0204867	SMAD3, NOD2, JAK2
GO_bp	go toxin transport	36	3	0.0016869	0.0204867	CCT6B, ATP6V0A1, CD274
GO_bp	go positive regulation of protein acetylation	36	3	0.0016869	0.0204867	BRD7, KAT2A, LIF
GO_bp	go regulation of receptor binding	17	2	0.00169988	0.0204867	IL10, PLCL1
GO_bp	go activation of nf kappab inducing kinase activity	17	2	0.00169988	0.0204867	MAP3K7, TNFSF15
GO_bp	go positive regulation of extracellular matrix organization	17	2	0.00169988	0.0204867	SMAD3, GPX1
GO_bp	go antigen processing and presentation of endogenous antigen	17	2	0.00169988	0.0204867	ERAP1, ERAP2
GO_bp	go regulation of protein kinase a signaling	17	2	0.00169988	0.0204867	LRRK2, PDE4A
GO_bp	go positive regulation of cysteine type endopeptidase activity involved in apoptotic signaling pathway	17	2	0.00169988	0.0204867	SMAD3, JAK2
GO_bp	go positive regulation of chemotaxis	120	6	0.001716	0.0205553	TNFSF18, SMAD3, CCL2, CCL7, IL4, CCR6
GO_bp	go cell cycle arrest	154	7	0.00171884	0.0205553	CUL2, SMAD3, CDKN2D, CGREF1, WDR6, IRF1, MYC
GO_bp	go negative regulation of cellular catabolic process	154	7	0.00171884	0.0205553	IL10, LRRK2, CLN3, CLN3, RASIP1, WDR6, USP19, KIAA1432
GO_bp	go antigen processing and presentation of peptide antigen via mhc class i	90	5	0.00185669	0.022147	PSMD3, PSME3, ERAP1, ERAP2, LNPEP
GO_bp	go peptidyl amino acid modification	828	22	0.00192244	0.0228726	DYRK3, IL24, LRRK2, CCDC101, NFATC2IP, KAT2A, STAT5B, STAT5A, SEH1L, TYK2, SP100, LIF, OSM, MAPKAPK3, IL5, FGF1, UBE2J1, MAP3K7, RPS6KA2, FGFR1OP, NSMCE2, JAK2
GO_bp	go cellular response to peptide	272	10	0.00194947	0.0231271	ATP6V1G3, ADCY7, NOD2, CCL2, STAT5B, STAT5A, ATP6V0A1, PTPN2, IL1RL1, JAK2
GO_bp	go positive regulation of peptide secretion	91	5	0.00196436	0.0231271	PFKFB2, TNFSF11, LIF, PTGER4, JAK2
GO_bp	go nucleophagy	18	2	0.00201841	0.0231271	BECN1, ATG4D
GO_bp	go regulation of inflammatory response to antigenic stimulus	18	2	0.00201841	0.0231271	IL10, GPX1
GO_bp	go oocyte maturation	18	2	0.00201841	0.0231271	RPS6KA2, KIAA0196
GO_bp	go cellular response to prostaglandin e stimulus	18	2	0.00201841	0.0231271	TNFSF4, PTGER4
GO_bp	go positive regulation of t helper cell differentiation	18	2	0.00201841	0.0231271	IL23R, TNFSF4
GO_bp	go negative regulation of nf kappab import into nucleus	18	2	0.00201841	0.0231271	IL10, CYLD
GO_bp	go positive regulation of natural killer cell activation	18	2	0.00201841	0.0231271	IL23R, STAT5B
GO_bp	go quaternary ammonium group transport	18	2	0.00201841	0.0231271	SLC22A4, SLC22A5
GO_bp	go positive regulation of dna recombination	18	2	0.00201841	0.0231271	TNFSF4, IL4
GO_bp	go regulation of interleukin 2 biosynthetic process	18	2	0.00201841	0.0231271	STAT5B, CARD9
GO_bp	go negative regulation of interleukin 1 production	18	2	0.00201841	0.0231271	IL10, PTGER4
GO_bp	go cell death in response to oxidative stress	18	2	0.00201841	0.0231271	GPX1, JAK2
GO_bp	go amino acid betaine metabolic process	18	2	0.00201841	0.0231271	SLC22A4, SLC22A5
GO_bp	go regulation of gluconeogenesis	38	3	0.00206713	0.023477	KAT2A, PTPN2, MST1
GO_bp	go oocyte differentiation	38	3	0.00206713	0.023477	GDF9, RPS6KA2, KIAA0196
GO_bp	go regulation of neurotransmitter transport	63	4	0.00206912	0.023477	SYT11, LRRK2, HCRT, PTGER4
GO_bp	go regulation of osteoclast differentiation	63	4	0.00206912	0.023477	IL23R, TNFSF11, INPP5D, IL4
GO_bp	go lipid metabolic process	1145	28	0.00207705	0.0235096	GBA, TNFSF4, NKX2-3, FADS2, FADS1, ABCD2, GALC, CLN3, CLN3, SULT1A2, SULT1A1, PGAP3, ORMDL3, STAT5B, STAT5A, CEBPA, PLCL1, INPP5D, DGKD, UGT1A1, MTMR3, GPX1, PLCXD3, ACSL6, SLC22A4, IL4, FGF1, SQLE, INPP5E
GO_bp	go protein modification by small protein removal	125	6	0.00216593	0.0244561	YOD1, CYLD, KAT2A, USP40, USP19, USP4
GO_bp	go negative regulation of response to endoplasmic reticulum stress	39	3	0.00227777	0.0253498	YOD1, LRRK2, UBE2J1
GO_bp	go regulation of granulocyte chemotaxis	39	3	0.00227777	0.0253498	TNFSF18, CCL2, IL4
GO_bp	go negative regulation of mitochondrion organization	39	3	0.00227777	0.0253498	LRRK2, LIG3, GPX1
GO_bp	go negative regulation of peptidyl tyrosine phosphorylation	39	3	0.00227777	0.0253498	PTPN2, NF2, FGFR1OP
GO_bp	go ph reduction	39	3	0.00227777	0.0253498	ATP6V1G3, CLN3, CLN3, ATP6V0A1
GO_bp	go positive regulation of cell killing	39	3	0.00227777	0.0253498	IL23R, CCL2, STAT5B
GO_bp	go transmembrane receptor protein tyrosine kinase signaling pathway	498	15	0.00229857	0.0255201	ATP6V1G3, PIGR, CCL2, STAT5B, STAT5A, ATP6V0A1, PTPN2, TYK2, GIGYF2, NGEF, DGKD, MST1, MAPKAPK3, FGF1, JAK2
GO_bp	go transforming growth factor beta receptor signaling pathway	94	5	0.00231582	0.0256447	SMAD3, CCL2, TAB1, GDF9, MAP3K7
GO_bp	go negative regulation of apoptotic signaling pathway	199	8	0.00234376	0.0256447	IL19, LRRK2, PSME3, ICAM1, CDKN2D, GPX1, IL4, FIGNL1
GO_bp	go regulation of interleukin 5 production	19	2	0.00237166	0.0256447	IL1RL1, IL33
GO_bp	go response to acidic ph	19	2	0.00237166	0.0256447	GPR65, ASIC2
GO_bp	go regulation of protein exit from endoplasmic reticulum	19	2	0.00237166	0.0256447	YOD1, UBE2J1
GO_bp	go positive regulation of protein maturation	19	2	0.00237166	0.0256447	C6, PLGRKT
GO_bp	go t helper 1 type immune response	19	2	0.00237166	0.0256447	IL18R1, IL4
GO_bp	go macrophage differentiation	19	2	0.00237166	0.0256447	NKX2-3, CEBPA
GO_bp	go regulation of reactive oxygen species biosynthetic process	65	4	0.00237594	0.0256447	IL10, ICAM1, IL4, JAK2
GO_bp	go regulation of chemokine production	65	4	0.00237594	0.0256447	IL10, IL1RL1, IL4, IL33
GO_bp	go positive regulation of interferon gamma production	65	4	0.00237594	0.0256447	IL23R, TNFSF4, IL27, IL18R1
GO_bp	go oogenesis	65	4	0.00237594	0.0256447	ZNF830, GDF9, RPS6KA2, KIAA0196
GO_bp	go regulation of meiotic cell cycle	40	3	0.00250275	0.0268886	LIF, OSM, RPS6KA2
GO_bp	go response to ph	40	3	0.00250275	0.0268886	GBA, GPR65, ASIC2
GO_bp	go cellular response to nitrogen compound	503	15	0.00253759	0.0272002	TNFSF4, ATP6V1G3, LRRK2, SMAD3, ADCY7, NOD2, CCL2, STAT5B, STAT5A, ATP6V0A1, PTPN2, ICAM1, IL1RL1, CPEB4, JAK2
GO_bp	go cellular response to oxygen containing compound	796	21	0.00255209	0.0272927	TNFSF4, ATP6V1G3, IL10, IL24, LRRK2, ADCY7, NOD2, CCL2, CCL7, STAT5B, STAT5A, ATP6V0A1, PTPN2, ICAM1, IL1RL1, IL18RAP, NEFH, PTGER4, CPEB4, RPS6KA2, JAK2
GO_bp	go myeloid leukocyte differentiation	96	5	0.00257512	0.0274129	NKX2-3, TNFSF11, CEBPA, THOC5, IL4
GO_bp	go regulation of leukocyte chemotaxis	96	5	0.00257512	0.0274129	TNFSF18, CCL2, CCL7, IL4, CCR6
GO_bp	go regulation of cellular protein localization	552	16	0.00262964	0.0279061	IL10, YOD1, LRRK2, SMAD3, CYLD, CCL2, KAT2A, BECN1, IL18R1, SP100, UBE2L3, NF2, LIF, UBE2J1, JAK2, ASTN2
GO_bp	go cell cell adhesion	600	17	0.00263345	0.0279061	TNFSF18, TNFSF4, NKX2-3, SMAD3, STAT5B, PTPN2, ICAM1, ICAM4, ICAM5, ZFP36L2, IL18R1, PATZ1, CELSR3, PTGER4, IRF1, IL4, PCDH12
GO_bp	go positive regulation of interleukin 6 production	67	4	0.00271454	0.0284152	TNFSF4, NOD2, IL33, CARD9
GO_bp	go interferon gamma mediated signaling pathway	67	4	0.00271454	0.0284152	ICAM1, SP100, IRF1, JAK2
GO_bp	go regulation of macrophage differentiation	20	2	0.00276089	0.0284152	PTPN2, LIF
GO_bp	go purine ribonucleoside bisphosphate metabolic process	20	2	0.00276089	0.0284152	SULT1A2, SULT1A1
GO_bp	go parturition	20	2	0.00276089	0.0284152	CCL2, PTGER4
GO_bp	go regulation of lymphocyte chemotaxis	20	2	0.00276089	0.0284152	CCL2, CCL7
GO_bp	go 2 oxoglutarate metabolic process	20	2	0.00276089	0.0284152	STAT5B, STAT5A
GO_bp	go negative regulation of protein tyrosine kinase activity	20	2	0.00276089	0.0284152	PTPN2, FGFR1OP
GO_bp	go protein k48 linked deubiquitination	20	2	0.00276089	0.0284152	YOD1, USP19
GO_bp	go hydrogen peroxide catabolic process	20	2	0.00276089	0.0284152	GPX1, GPX3
GO_bp	go response to protozoan	20	2	0.00276089	0.0284152	IL10, IL4
GO_bp	go regulation of monocyte chemotaxis	20	2	0.00276089	0.0284152	TNFSF18, CCL2
GO_bp	go organic cation transport	20	2	0.00276089	0.0284152	SLC22A4, SLC22A5
GO_bp	go regulation of organelle organization	1169	28	0.00280707	0.0288267	NEK7, LRRK2, GPR65, SMAD3, SH2B1, BRD7, CYLD, CCL11, LIG3, KAT2A, BECN1, CEP76, ICAM1, STMN3, UBE2L3, NF2, MTMR3, LIF, OSM, TBC1D10A, GPX1, PTGER4, IL5, RAD50, RPS6KA2, KIAA0196, NSMCE2, MYC
GO_bp	go positive regulation of nf kappab transcription factor activity	131	6	0.00282046	0.0289004	TNFSF18, TNFSF11, NOD2, ICAM1, TAB1, MAP3K7
GO_bp	go intracellular receptor signaling pathway	167	7	0.00284729	0.0290687	NOD2, CYLD, SP100, TAB1, RNF14, MAP3K7, JAK2
GO_bp	go positive regulation of proteasomal protein catabolic process	98	5	0.00285563	0.0290687	LRRK2, CEBPA, RNF14, NSMCE2, IL33
GO_bp	go negative regulation of extrinsic apoptotic signaling pathway	98	5	0.00285563	0.0290687	IL19, PSME3, ICAM1, GPX1, IL4
GO_bp	go regulation of cell cycle process	557	16	0.00288328	0.029286	UBE2D1, SH2B1, BRD7, ZNF830, PSMD3, BECN1, PSME3, CEP76, GIGYF2, THOC5, LIF, OSM, USP19, RPS6KA2, NSMCE2, SDCCAG3
GO_bp	go catecholamine metabolic process	42	3	0.00299758	0.0301182	SULT1A2, SULT1A1, AOC2
GO_bp	go regulation of nik nf kappab signaling	42	3	0.00299758	0.0301182	NOD2, MAP3K7, TNFSF15
GO_bp	go regulation of bone remodeling	42	3	0.00299758	0.0301182	TNFSF11, INPP5D, PTGER4
GO_bp	go regulation of endothelial cell apoptotic process	42	3	0.00299758	0.0301182	IL10, ICAM1, IL4
GO_bp	go catechol containing compound metabolic process	42	3	0.00299758	0.0301182	SULT1A2, SULT1A1, AOC2
GO_bp	go positive regulation of establishment of protein localization	512	15	0.00301996	0.0302777	TNFSF4, IL10, PFKFB2, SMAD3, NOD2, CCL2, KAT2A, IL1RL1, IL18R1, UBE2L3, PTGER4, IL5, JAK2, CD274, IL33
GO_bp	go immune response regulating cell surface receptor signaling pathway	288	10	0.00303028	0.0303158	DENND1B, PIGR, UBE2D1, PSMD3, PSME3, INPP5D, TAB1, NCKIPSD, MAP3K7, CARD9
GO_bp	go regulation of cellular respiration	21	2	0.00318723	0.0317495	CISD1, DNAJC15
GO_bp	go epithelial structure maintenance	21	2	0.00318723	0.0317495	NOD2, ZNF830
GO_bp	go regulation of autophagy	249	9	0.00324367	0.032185	GBA, LRRK2, CLN3, CLN3, KAT2A, ATP6V0A1, BECN1, RASIP1, MTMR3, WDR6
GO_bp	go positive regulation of transferase activity	612	17	0.00324546	0.032185	NEK7, PFKFB2, UBE2D1, LRRK2, TNFSF11, ADCY7, NOD2, PSMD3, PSME3, UBE2L3, TAB1, MAPKAPK3, RAD50, FGF1, MAP3K7, JAK2, TNFSF15
GO_bp	go antigen processing and presentation	209	8	0.00325171	0.032185	PSMD3, PSME3, ICAM1, AP1B1, ERAP1, ERAP2, LNPEP, KIF3A
GO_bp	go negative regulation of tumor necrosis factor superfamily cytokine production	43	3	0.00326836	0.0322812	IL10, PTGER4, CD274
GO_bp	go regulation of response to extracellular stimulus	171	7	0.00329088	0.0323662	GBA, LRRK2, CLN3, CLN3, KAT2A, ATP6V0A1, BECN1, MTMR3
GO_bp	go regulation of response to nutrient levels	171	7	0.00329088	0.0323662	GBA, LRRK2, CLN3, CLN3, KAT2A, ATP6V0A1, BECN1, MTMR3
GO_bp	go multi multicellular organism process	210	8	0.0033559	0.032936	ADCY7, CCL2, STAT5B, LIF, PTGER4, LNPEP, IL4, RLN1
GO_bp	go negative regulation of cell communication	1184	28	0.00336689	0.0329743	GBA, SYT11, IL10, IL19, LRRK2, SMAD3, CLN3, CLN3, NKD1, CYLD, PSMD3, DHX58, HCRT, PSME3, PTPN2, ICAM1, CDKN2D, IL1RL1, INPP5D, STMN3, NF2, LIF, OSM, GPX1, IL4, ARAP3, SPRY4, FIGNL1, MYC
GO_bp	go negative regulation of protein metabolic process	1077	26	0.00339143	0.0331448	GBA, IL10, YOD1, UBE2D1, LRRK2, SMAD3, CLN3, CLN3, PSMD3, PSME3, PTPN2, CDKN2D, CEBPA, EIF4E2, GIGYF2, INPP5D, NF2, LIF, USP19, USP4, GPX1, SPRY4, CPEB4, UBE2J1, FGFR1OP, MYC, KIAA1432
GO_bp	go response to ethanol	136	6	0.00347356	0.0338764	ADCY7, CCL2, CCL7, STAT5B, ICAM1, IL4
GO_bp	go regulation of intracellular protein transport	381	12	0.00349911	0.0340541	IL10, YOD1, LRRK2, SMAD3, CYLD, CCL2, KAT2A, IL18R1, SP100, UBE2L3, UBE2J1, JAK2
GO_bp	go protein catabolic process	569	16	0.00357608	0.034512	YOD1, CUL2, UBE2D1, CLN3, CLN3, CYLD, PSMD3, PSME3, USP40, UBE2L3, USP19, USP4, UBA7, LNPEP, RNF14, NDFIP1, UBE2J1
GO_bp	go regulation of kinase activity	768	20	0.00359515	0.034512	IL23R, GBA, PFKFB2, LRRK2, TNFSF11, ADCY7, NOD2, PTPN2, CDKN2D, CEBPA, NF2, TAB1, MST1, MAPKAPK3, RAD50, FGF1, MAP3K7, FGFR1OP, JAK2, TNFSF15
GO_bp	go activation of mapk activity	137	6	0.00361696	0.034512	LRRK2, TNFSF11, NOD2, TAB1, MAPKAPK3, MAP3K7
GO_bp	go axon regeneration	22	2	0.00365177	0.034512	NEFH, JAK2
GO_bp	go membrane lipid catabolic process	22	2	0.00365177	0.034512	GBA, GALC
GO_bp	go regulation of telomere capping	22	2	0.00365177	0.034512	NEK7, RAD50
GO_bp	go regulation of t cell cytokine production	22	2	0.00365177	0.034512	TNFSF4, MAP3K7
GO_bp	go regulation of response to interferon gamma	22	2	0.00365177	0.034512	PTPN2, JAK2
GO_bp	go gtp metabolic process	22	2	0.00365177	0.034512	LRRK2, AK3
GO_bp	go negative regulation of macroautophagy	22	2	0.00365177	0.034512	LRRK2, CLN3, CLN3
GO_bp	go regulation of cysteine type endopeptidase activity involved in apoptotic signaling pathway	22	2	0.00365177	0.034512	SMAD3, JAK2
GO_bp	go positive regulation of interleukin 4 production	22	2	0.00365177	0.034512	TNFSF4, IL33
GO_bp	go response to xenobiotic stimulus	103	5	0.00365666	0.034512	SULT1A2, SULT1A1, AOC2, UGT1A1, GPX1
GO_bp	go stress activated protein kinase signaling cascade	103	5	0.00365666	0.034512	TNFSF11, NOD2, TAB1, PTGER4, MAP3K7
GO_bp	go antigen processing and presentation of peptide antigen	174	7	0.00365744	0.034512	PSMD3, PSME3, AP1B1, ERAP1, ERAP2, LNPEP, KIF3A
GO_bp	go ceramide metabolic process	72	4	0.00371223	0.0349581	GBA, GALC, CLN3, CLN3, ORMDL3
GO_bp	go small molecule metabolic process	1752	38	0.00375558	0.0352949	SLC35D1, GBA, TNFSF4, PFKFB2, IPMK, ADO, FADS2, FADS1, ABCD2, LRRK2, CLN3, CLN3, SULT1A2, SULT1A1, ADCY7, STAT5B, STAT5A, ATP6V0A1, PDE4A, CEBPA, FUT2, INPP5D, UGT1A1, UQCR10, GPX1, AMT, GLRX, CHSY3, ACSL6, SLC22A4, SLC22A5, RAD50, IL4, UQCRQ, GNPDA1, FIGNL1, SQLE, AK3, INPP5E
GO_bp	go negative regulation of nuclear division	45	3	0.00385897	0.0360481	LIF, OSM, RPS6KA2
GO_bp	go negative regulation of cytokine secretion	45	3	0.00385897	0.0360481	TNFSF4, IL10, PTGER4
GO_bp	go histone h3 acetylation	45	3	0.00385897	0.0360481	CCDC101, KAT2A, MAP3K7
GO_bp	go regulation of cell shape	139	6	0.00391721	0.0364458	CCL2, CCL7, CCL11, CCL13, ICAM1, ARAP3
GO_bp	go cell activation involved in immune response	139	6	0.00391721	0.0364458	TNFSF18, NKX2-3, ICAM1, IL18R1, PTGER4, IL4
GO_bp	go positive regulation of adaptive immune response	73	4	0.00393952	0.0365073	IL23R, TNFSF4, IL4, MAP3K7
GO_bp	go erythrocyte homeostasis	73	4	0.00393952	0.0365073	DYRK3, PTPN2, IKZF1, JAK2
GO_bp	go regulation of alpha beta t cell proliferation	23	2	0.00415552	0.0382045	TNFSF4, IRF1
GO_bp	go regulation of metanephros development	23	2	0.00415552	0.0382045	LIF, MYC
GO_bp	go branched chain amino acid metabolic process	23	2	0.00415552	0.0382045	STAT5B, STAT5A
GO_bp	go cytolysis	23	2	0.00415552	0.0382045	C7, C6
GO_bp	go positive regulation of carbohydrate metabolic process	74	4	0.0041766	0.0383225	PFKFB2, KAT2A, PTPN2, PTGER4
GO_bp	go positive regulation of i kappab kinase nf kappab signaling	178	7	0.00419446	0.0384107	TNFSF11, NOD2, REL, IL18R1, NDFIP1, MAP3K7, CARD9
GO_bp	go negative regulation of intracellular transport	141	6	0.00423602	0.0386392	IL10, YOD1, LRRK2, CYLD, SP100, UBE2J1
GO_bp	go t cell receptor signaling pathway	141	6	0.00423602	0.0386392	DENND1B, UBE2D1, PSMD3, PSME3, INPP5D, MAP3K7
GO_bp	go response to extracellular stimulus	436	13	0.0042585	0.0387682	GBA, FADS1, LRRK2, DNAJC15, CCL2, KAT2A, BECN1, SEH1L, ICAM1, CDKN2D, MTMR3, IL4, CPEB4
GO_bp	go regulation of cellular ph	75	4	0.00442368	0.0401933	ATP6V1G3, LRRK2, CLN3, CLN3, ATP6V0A1
GO_bp	go purine containing compound metabolic process	392	12	0.00443912	0.0402549	PFKFB2, LRRK2, SULT1A2, SULT1A1, ADCY7, ATP6V0A1, PDE4A, UQCR10, GPX1, UQCRQ, FIGNL1, AK3
GO_bp	go organonitrogen compound metabolic process	1771	38	0.00450322	0.0406526	SLC35D1, GBA, EIF2D, PFKFB2, ADO, SLC25A28, LRRK2, GALC, EIF3CL, CLN3, CLN3, SULT1A2, SULT1A1, EIF3C, TUFM, ADCY7, ORMDL3, STAT5B, STAT5A, ATP6V0A1, BECN1, AOC2, PDE4A, CEBPA, EIF4E2, UQCR10, GPX1, AMT, APEH, ERAP1, ERAP2, LNPEP, CHSY3, SLC22A4, SLC22A5, UQCRQ, CPEB4, FIGNL1, AK3
GO_bp	go negative regulation of locomotion	261	9	0.00451642	0.0406526	IL24, CCL2, PTPN2, SP100, NF2, PTGER4, IL4, ARAP3, IL33
GO_bp	go regulation of interleukin 1 beta production	47	3	0.00451792	0.0406526	SMAD3, NOD2, JAK2
GO_bp	go positive regulation of dephosphorylation	47	3	0.00451792	0.0406526	GBA, SMAD3, JAK2
GO_bp	go regulation of actin filament bundle assembly	76	4	0.004681	0.0418007	GPR65, SMAD3, NF2, PTGER4
GO_bp	go protein k63 linked deubiquitination	24	2	0.00469943	0.0418007	YOD1, CYLD
GO_bp	go ammonium transmembrane transport	24	2	0.00469943	0.0418007	SLC22A4, SLC22A5
GO_bp	go cellular response to prostaglandin stimulus	24	2	0.00469943	0.0418007	TNFSF4, PTGER4
GO_bp	go ionotropic glutamate receptor signaling pathway	24	2	0.00469943	0.0418007	CLN3, CLN3, CPEB4
GO_bp	go positive regulation of osteoclast differentiation	24	2	0.00469943	0.0418007	IL23R, TNFSF11
GO_bp	go regulation of nf kappab import into nucleus	48	3	0.00487411	0.0431893	IL10, CYLD, IL18R1
GO_bp	go positive regulation of actin filament bundle assembly	48	3	0.00487411	0.0431893	GPR65, SMAD3, NF2
GO_bp	go negative regulation of mapk cascade	145	6	0.00493214	0.0435376	GBA, PTPN2, NF2, LIF, SPRY4, MYC
GO_bp	go response to ionizing radiation	145	6	0.00493214	0.0435376	CCL2, CCL7, ICAM1, GPX1, FIGNL1, MYC
GO_bp	go fc receptor signaling pathway	184	7	0.00511157	0.045036	PIGR, UBE2D1, PSMD3, PSME3, TAB1, NCKIPSD, MAP3K7
GO_bp	go response to peptide	400	12	0.00524313	0.0456084	ATP6V1G3, IL10, ADCY7, NOD2, CCL2, STAT5B, STAT5A, ATP6V0A1, PTPN2, IL1RL1, JAK2, CARD9
GO_bp	go positive regulation of chemokine production	49	3	0.00524868	0.0456084	IL1RL1, IL4, IL33
GO_bp	go in utero embryonic development	310	10	0.00525391	0.0456084	IL10, SMAD3, ZNF830, KAT2A, CEBPA, EIF4E2, LIF, TAB1, C6, PCDH12
GO_bp	go mesoderm development	111	5	0.00526964	0.0456084	SMAD3, IKZF3, NF2, IKZF1, JAK2
GO_bp	go negative regulation of osteoclast differentiation	25	2	0.00528438	0.0456084	INPP5D, IL4
GO_bp	go positive regulation of chromosome segregation	25	2	0.00528438	0.0456084	BECN1, NSMCE2
GO_bp	go lens fiber cell differentiation	25	2	0.00528438	0.0456084	SMAD3, NF2
GO_bp	go chondroitin sulfate biosynthetic process	25	2	0.00528438	0.0456084	SLC35D1, CHSY3
GO_bp	go response to prostaglandin e	25	2	0.00528438	0.0456084	TNFSF4, PTGER4
GO_bp	go cellular response to epidermal growth factor stimulus	25	2	0.00528438	0.0456084	STAT5B, BECN1
GO_bp	go regulation of circadian sleep wake cycle	25	2	0.00528438	0.0456084	PER3, PTGER4
GO_bp	go regulation of proteasomal ubiquitin dependent protein catabolic process	147	6	0.00531088	0.0457523	GBA, LRRK2, CEBPA, RNF14, NSMCE2, IL33
GO_bp	go multicellular organismal homeostasis	268	9	0.0054231	0.0466327	GBA, PIGR, TNFSF11, SPATA7, ADCY7, NOD2, ZNF830, GIGYF2, GPX1
GO_bp	go regulation of secretion	694	18	0.00543782	0.0466729	SYT11, TNFSF4, IL10, PFKFB2, LRRK2, TNFSF11, NOD2, HCRT, IL1RL1, LIF, OSM, PTGER4, IL5, IL4, GDF9, JAK2, CD274, IL33
GO_bp	go regulation of organelle assembly	148	6	0.00550825	0.0471904	LRRK2, CYLD, CEP76, MTMR3, TBC1D10A, IL5
GO_bp	go negative regulation of i kappab kinase nf kappab signaling	50	3	0.00564203	0.0481591	IL10, CYLD, IL1RL1
GO_bp	go negative regulation of t cell proliferation	50	3	0.00564203	0.0481591	IL10, NDFIP1, CD274
GO_bp	go regulation of cell division	271	9	0.00585278	0.0498166	SH2B1, BECN1, LIF, OSM, FGF1, RPS6KA2, NSMCE2, MYC, SDCCAG3
GO_bp	go polyol biosynthetic process	26	2	0.00591117	0.0498166	GBA, IPMK
GO_bp	go regulation of cell fate commitment	26	2	0.00591117	0.0498166	IL23R, TNFSF18
GO_bp	go positive regulation of b cell mediated immunity	26	2	0.00591117	0.0498166	TNFSF4, IL4
GO_bp	go positive regulation of immunoglobulin mediated immune response	26	2	0.00591117	0.0498166	TNFSF4, IL4
GO_bp	go positive regulation of behavior	26	2	0.00591117	0.0498166	INSL5, PTGER4
GO_bp	go positive regulation of tissue remodeling	26	2	0.00591117	0.0498166	TNFSF11, PTGER4
GO_cc	go ada2 gcn5 ada3 transcription activator complex	15	3	4.95013e-05	0.0288593	CCDC101, KAT2A, MAP3K7
GO_mf	go cytokine activity	219	21	8.60188e-13	7.98255e-10	TNFSF18, TNFSF4, IL10, IL19, IL24, TNFSF11, IL27, CCL2, CCL7, CCL11, CCL8, CCL13, CCL1, SP100, LIF, OSM, IL5, IL4, GDF9, IL33, TNFSF15
GO_mf	go cytokine receptor binding	270	22	8.03621e-12	3.7288e-09	IL23R, TNFSF18, TNFSF4, IL10, TNFSF11, SMAD3, IL27, CCL2, CCL7, CCL11, CCL8, CCL13, CCL1, TYK2, LIF, OSM, ERAP1, IL5, IL4, GDF9, JAK2, TNFSF15
GO_mf	go ccr chemokine receptor binding	35	6	5.44355e-07	0.000168387	CCL2, CCL7, CCL11, CCL8, CCL13, CCL1
GO_mf	go receptor binding	1443	43	1.46128e-06	0.000339017	INSL5, IL23R, GBA, TNFSF18, TNFSF4, IL10, IL19, IL24, TNFSF11, SMAD3, IL27, CCL2, CCL7, CCL11, CCL8, CCL13, CCL1, HCRT, STAT5B, PTPN2, ICAM1, ICAM4, ICAM5, TYK2, PLCL1, SP100, NF2, LIF, OSM, USP4, MST1, GNAT1, ERAP1, IL5, IL4, GDF9, RNF14, FGF1, JAK2, INSL6, RLN1, IL33, TNFSF15
GO_mf	go chemokine activity	48	6	5.08488e-06	0.000943754	CCL2, CCL7, CCL11, CCL8, CCL13, CCL1
GO_mf	go chemokine receptor binding	57	6	1.63605e-05	0.00253043	CCL2, CCL7, CCL11, CCL8, CCL13, CCL1
GO_mf	go metalloaminopeptidase activity	14	3	3.67135e-05	0.00486716	ERAP1, ERAP2, LNPEP
GO_mf	go tumor necrosis factor receptor superfamily binding	46	5	4.71679e-05	0.00547148	TNFSF18, TNFSF4, TNFSF11, ERAP1, TNFSF15
GO_mf	go tumor necrosis factor receptor binding	30	4	6.15792e-05	0.0063495	TNFSF4, TNFSF11, ERAP1, TNFSF15
GO_mf	go g protein coupled receptor binding	256	12	8.67967e-05	0.00805473	INSL5, CCL2, CCL7, CCL11, CCL8, CCL13, CCL1, HCRT, TYK2, USP4, GNAT1, JAK2
GO_mf	go kinase activity	834	25	0.000173618	0.0146471	NEK7, DYRK3, PFKFB2, IPMK, LRRK2, SBK1, CCL2, CCL8, KCNH4, STAT5B, STAT5A, TYK2, NRBP1, DGKD, CAMKV, MAPKAPK3, RIOK2, IL5, RAD50, FGF1, MAP3K7, RPS6KA2, FGFR1OP, AK3, JAK2
GO_mf	go protein serine threonine tyrosine kinase activity	39	4	0.000223972	0.0166845	DYRK3, LRRK2, MAPKAPK3, RPS6KA2
GO_mf	go translation factor activity rna binding	86	6	0.000233726	0.0166845	EIF2D, EIF3CL, EIF3C, TUFM, EIF4E2, CPEB4
GO_mf	go protein kinase activity	638	20	0.000364039	0.0241306	NEK7, DYRK3, LRRK2, SBK1, CCL2, CCL8, KCNH4, STAT5B, STAT5A, TYK2, NRBP1, CAMKV, MAPKAPK3, RIOK2, IL5, FGF1, MAP3K7, RPS6KA2, FGFR1OP, JAK2
GO_mf	go inositol trisphosphate phosphatase activity	11	2	0.000439556	0.0254942	INPP5D, INPP5E
GO_mf	go aryl sulfotransferase activity	11	2	0.000439556	0.0254942	SULT1A2, SULT1A1
GO_mf	go growth factor receptor binding	129	7	0.000545122	0.0283228	IL23R, IL10, ERAP1, IL5, IL4, FGF1, JAK2
GO_mf	go map kinase kinase activity	12	2	0.000579885	0.0283228	LRRK2, MAPKAPK3
GO_mf	go angiotensin receptor binding	12	2	0.000579885	0.0283228	TYK2, JAK2
GO_mf	go translation initiation factor activity	49	4	0.000660268	0.0300952	EIF2D, EIF3CL, EIF3C, EIF4E2
GO_mf	go phosphatidylinositol phosphate phosphatase activity	29	3	0.00073568	0.0300952	INPP5D, MTMR3, INPP5E
GO_mf	go ubiquitin like protein conjugating enzyme activity	29	3	0.00073568	0.0300952	UBE2D1, UBE2L3, UBE2J1
GO_mf	go phosphatidylinositol phosphate 5 phosphatase activity	13	2	0.000745893	0.0300952	INPP5D, INPP5E
GO_mf	go ribonucleotide binding	1827	42	0.000786	0.030392	NEK7, DYRK3, PFKFB2, IPMK, UBE2D1, ABCD2, LRRK2, SBK1, TUFM, ADCY7, NOD2, CCT6B, LIG3, SLFN12L, NKIRAS2, DHX58, TUBB6, TYK2, PDE4A, NRBP1, GPN1, PAPOLG, DGKD, UBE2L3, UBA7, CAMKV, GNAT1, MAPKAPK3, RIOK2, ACSL6, SLC22A4, SLC22A5, RAD50, KIF3A, SEPT8, IRGM, UBE2J1, MAP3K7, RPS6KA2, FIGNL1, AK3, JAK2
GO_mf	go transferase activity transferring phosphorus containing groups	978	26	0.000863466	0.0320519	NEK7, DYRK3, PFKFB2, IPMK, LRRK2, SBK1, CCL2, CCL8, KCNH4, STAT5B, STAT5A, TYK2, NRBP1, PAPOLG, DGKD, CAMKV, MAPKAPK3, RIOK2, IL5, RAD50, FGF1, MAP3K7, RPS6KA2, FGFR1OP, AK3, JAK2
GO_mf	go protein tyrosine kinase activity	176	8	0.00100498	0.0358702	DYRK3, STAT5B, STAT5A, TYK2, IL5, FGF1, FGFR1OP, JAK2
GO_mf	go organic cation transmembrane transporter activity	15	2	0.00116176	0.03993	SLC22A4, SLC22A5
GO_mf	go adenyl nucleotide binding	1491	35	0.00140234	0.0452734	NEK7, DYRK3, PFKFB2, IPMK, UBE2D1, ABCD2, LRRK2, SBK1, ADCY7, NOD2, CCT6B, LIG3, SLFN12L, DHX58, TYK2, PDE4A, NRBP1, PAPOLG, DGKD, UBE2L3, UBA7, CAMKV, MAPKAPK3, RIOK2, ACSL6, SLC22A4, SLC22A5, RAD50, KIF3A, UBE2J1, MAP3K7, RPS6KA2, FIGNL1, AK3, JAK2
GO_mf	go modified amino acid transmembrane transporter activity	16	2	0.00141479	0.0452734	SLC22A4, SLC22A5
