# Supplementary material for: Functional mapping and annotation of genetic associations with FUMA
Source: Nat Commun. 2017 Nov 28;8:1826. doi: 10.1038/s41467-017-01261-5 (PMC5705698; doi:10.1038/s41467-017-01261-5)
Supplement: Supplementary file 17 — Supplementary Data 14 [file 41467_2017_1261_MOESM17_ESM.xlsx]

## Sheet: Supplementary Data 14
Supplementary Data 14. Pre-defined lead SNPs for SCZ GWAS
rsID	chr	bp	P-value
rs4648845	1	2387101	4.033e-09
rs1498232	1	30433951	1.284e-09
rs11210892	1	44100084	4.97e-10
rs12129573	1	73768366	2.346e-10
rs76869799	1	97834525	1.436e-07
rs1702294	1	98501984	2.794e-17
rs140505938	1	150031490	9.337e-10
rs6670165	1	177280121	1.156e-07
rs7523273	1	207977083	1.609e-07
rs77149735	1	243555105	4.404e-09
rs10803138	1	243555219	1.788e-08
rs14403	1	243663893	1.305e-07
rs11682175	2	57987593	2.543e-12
rs75575209	2	58138192	1.014e-08
rs3768644	2	72361505	1.302e-07
rs2909457	2	162845855	4.375e-08
rs11693094	2	185601420	7.131e-12
rs59979824	2	193848340	1.079e-08
rs6434928	2	198304577	1.478e-11
rs6704641	2	200164252	3.397e-08
rs11685299	2	225391296	1.109e-08
rs6704768	2	233592501	3.148e-12
rs17194490	3	2547786	4.865e-11
rs4330281	3	17859366	5.505e-08
rs75968099	3	36858583	3.386e-12
rs2535627	3	52845105	3.956e-11
rs832187	3	63833050	2.584e-08
rs7432375	3	136288405	5.274e-11
rs9841616	3	181167585	1.654e-08
rs215411	4	23423603	1.224e-08
rs35518360	4	103146890	9.562e-13
rs10520163	4	170626552	1.02e-08
rs1106568	4	176861301	1.145e-08
rs1501357	5	45364875	1.236e-08
rs4391122	5	60598543	1.734e-13
rs16867576	5	88746331	1.358e-08
rs4388249	5	109036066	1.025e-07
rs10043984	5	137712121	2.176e-08
rs3849046	5	137851192	4.833e-09
rs79212538	5	151993104	3.843e-08
rs111294930	5	152177121	1.312e-09
rs2973155	5	152608619	1.016e-09
rs12522290	5	152797656	2.227e-08
rs11740474	5	153680747	3.936e-08
rs1233578	6	28712247	3.861e-32
rs1339227	6	73155701	6.86e-08
rs117074560	6	96459651	1.661e-08
rs12704290	7	86427626	1.037e-10
rs6466055	7	104929064	2.463e-09
rs211829	7	110048893	5.471e-07
rs13240464	7	110898915	6.162e-13
rs7801375	7	131567263	2.261e-08
rs3735025	7	137074844	7.752e-09
rs10503253	8	4180844	2.694e-08
rs73229090	8	27442127	1.952e-08
rs6984242	8	60700469	1.758e-09
rs7819570	8	89588626	1.899e-08
rs36068923	8	111485761	1.045e-10
rs4129585	8	143312933	2.028e-13
rs11139497	9	84739941	3.09e-09
rs7893279	10	18745105	3.562e-11
rs7907645	10	104423800	5.819e-11
rs11191419	10	104612335	9.235e-18
rs55833108	10	104741583	1.422e-08
rs11027857	11	24403620	3.21e-09
rs9420	11	57510294	6.652e-08
rs12421382	11	109378071	1.723e-07
rs2514218	11	113392994	4.091e-10
rs77502336	11	123394636	2.008e-09
rs55661361	11	124613957	3.678e-12
rs10791097	11	130718630	2.876e-12
rs75059851	11	133822569	1.232e-11
rs2007044	12	2344960	2.625e-17
rs2239063	12	2511831	5.389e-09
rs679087	12	29917265	7.058e-08
rs324017	12	57487814	2.128e-07
rs12826178	12	57622371	5.297e-12
rs4240748	12	92246786	1.028e-07
rs10860964	12	103596455	9.921e-08
rs4766428	12	110723245	7.093e-10
rs2851447	12	123665113	2.189e-14
rs2068012	14	30190316	4.142e-08
rs2332700	14	72417326	1.686e-09
rs2693698	14	99719219	1.375e-08
rs12887734	14	104046834	1.172e-13
rs56205728	15	40567237	4.92e-08
rs12903146	15	61854663	1.038e-09
rs12148337	15	70589272	5.33e-08
rs190065944	15	78859610	7.221e-08
rs8042374	15	78908032	1.865e-12
rs950169	15	84706461	7.62e-11
rs4702	15	91426560	2.298e-12
rs9922678	16	9946319	6.721e-09
rs7405404	16	13749859	3.925e-10
rs12691307	16	29939877	1.298e-10
rs12325245	16	58681393	1.149e-08
rs8044995	16	68189340	3.268e-08
rs4523957	17	2208899	1.04e-09
rs8082590	17	17958402	6.841e-09
rs78322266	18	53063676	1.099e-08
rs9636107	18	53200117	9.091e-13
rs72934570	18	53533189	3.667e-12
rs715170	18	53795514	3.465e-08
rs2905426	19	19478022	6.921e-09
rs2053079	19	30987423	3.789e-09
rs56873913	19	50091199	2.188e-07
rs6065094	20	37453194	5.519e-11
rs7267348	20	48131036	1.182e-07
rs9607782	22	41587556	6.763e-12
rs1023500	22	42340844	5.043e-08
rs6002655	22	42603814	1.475e-09
