# Supplementary material for: Functional mapping and annotation of genetic associations with FUMA
Source: Nat Commun. 2017 Nov 28;8:1826. doi: 10.1038/s41467-017-01261-5 (PMC5705698; doi:10.1038/s41467-017-01261-5)
Supplement: Supplementary file 18 — Supplementary Data 15 [file 41467_2017_1261_MOESM18_ESM.xlsx]

## Sheet: Supplementary Data 15
Supplementary Data 15. Independent significant SNPs at r2<0.6 identified from SCZ GWAS Genomic locus: the index of genomic risk loci matched with S. Data 17. #SNPs in LD: The number of SNPs which are in LD of the corresponding independent significant SNPs at r2<0.6. This includes the SNPs that are not available in the input of GWAS summary statistics but are extracted from 1000G. #GWAS SNPs in LD…
Genomic locus	uniqID	rsID	chr	bp	p	#SNPs in LD	#GWAS SNPs in LD
1	1:2369498:C:T	rs4592207	1	2369498	1.297e-08	4	4
1	1:2387101:C:T	rs4648845	1	2387101	4.033e-09	35	34
2	1:8487323:A:C	rs301797	1	8487323	2.724e-09	50	48
3	1:30433951:C:T	rs1498232	1	30433951	1.284e-09	21	21
3	1:30437268:A:G	rs6694545	1	30437268	2.644e-09	35	34
4	1:44100084:A:G	rs11210892	1	44100084	4.97e-10	72	69
5	1:73278615:G:T	rs35998080	1	73278615	3.593e-10	92	88
5	1:73366368:A:G	rs10889997	1	73366368	1.631e-08	85	80
5	1:73736562:A:G	rs4571923	1	73736562	4.935e-10	590	574
5	1:73768366:A:C	rs12129573	1	73768366	2.346e-10	189	182
6	1:97834525:C:G	rs76869799	1	97834525	1.436e-07	2	2
6	1:98220320:C:G	rs56012174	1	98220320	3.522e-08	99	99
6	1:98305394:A:G	rs7526108	1	98305394	3.016e-11	18	18
6	1:98327133:A:C	rs75641275	1	98327133	1.277e-12	3	3
6	1:98398619:G:T	rs4271249	1	98398619	5.996e-10	2	2
6	1:98501984:C:T	rs1702294	1	98501984	2.794e-17	206	206
6	1:98513959:A:G	rs61786697	1	98513959	6.058e-11	27	25
6	1:98536725:A:T	rs1702285	1	98536725	2.088e-14	2	2
6	1:98562260:C:T	rs1198575	1	98562260	2.352e-10	1	1
7	1:150031490:C:T	rs140505938	1	150031490	9.337e-10	222	219
7	1:150130096:A:G	rs78681982	1	150130096	8.153e-09	2	2
7	1:150492114:C:T	rs12129037	1	150492114	3.434e-08	105	103
7	1:150507233:A:G	rs142094124	1	150507233	3.921e-09	18	18
8	1:177280121:C:T	rs6670165	1	177280121	1.156e-07	26	26
9	1:207977083:A:G	rs7523273	1	207977083	1.609e-07	71	69
10	1:243555105:A:G	rs77149735	1	243555105	4.404e-09	1	1
10	1:243555219:A:G	rs10803138	1	243555219	1.788e-08	11	11
10	1:243663893:C:T	rs14403	1	243663893	1.305e-07	39	39
11	2:57987593:C:T	rs11682175	2	57987593	2.543e-12	13	12
11	2:58071593:A:C	rs80256351	2	58071593	3.198e-08	32	31
11	2:58135011:A:G	rs908730	2	58135011	1.584e-10	167	164
11	2:58138192:A:T	rs75575209	2	58138192	1.014e-08	79	77
11	2:58383820:C:T	rs7596038	2	58383820	1.151e-10	28	28
12	2:72361505:A:G	rs3768644	2	72361505	1.302e-07	10	10
13	2:146439945:A:G	rs6430095	2	146439945	1.209e-08	25	24
14	2:149412005:A:G	rs76355118	2	149412005	2.777e-08	10	9
15	2:162845855:A:G	rs2909457	2	162845855	4.375e-08	41	41
16	2:185519428:C:T	rs62176209	2	185519428	2.485e-08	39	39
16	2:185533580:C:T	rs7597593	2	185533580	1.471e-09	1	1
16	2:185601420:C:T	rs11693094	2	185601420	7.131e-12	5	5
16	2:185727353:A:T	rs62200787	2	185727353	1.913e-08	7	7
16	2:185811940:A:C	rs4380187	2	185811940	4.145e-11	2	2
16	2:186025072:A:T	rs72896988	2	186025072	1.121e-08	13	13
17	2:193848340:A:C	rs59979824	2	193848340	1.079e-08	5	5
18	2:194367540:A:G	rs6716963	2	194367540	2.334e-08	213	209
19	2:198304577:A:G	rs6434928	2	198304577	1.478e-11	365	351
19	2:198328806:C:T	rs2564388	2	198328806	6.864e-10	227	214
20	2:199990107:A:G	rs1451488	2	199990107	4.88e-08	155	150
20	2:200164252:A:G	rs6704641	2	200164252	3.397e-08	37	37
21	2:200724372:C:T	rs812760	2	200724372	3.725e-08	84	84
21	2:200825240:A:T	rs281768	2	200825240	3.468e-14	58	58
21	2:201068915:A:G	rs143911669	2	201068915	2.242e-12	113	109
21	2:201072055:A:G	rs11890894	2	201072055	1.647e-08	13	10
21	2:201160771:C:T	rs1367858	2	201160771	9.395e-09	50	50
22	2:225391296:A:C	rs11685299	2	225391296	1.109e-08	44	42
23	2:233551530:C:G	rs7588513	2	233551530	6.4e-09	7	7
23	2:233592501:A:G	rs6704768	2	233592501	3.148e-12	58	54
23	2:233743109:A:G	rs778371	2	233743109	5.168e-12	45	44
23	2:233789095:A:G	rs895435	2	233789095	6.928e-11	25	24
23	2:233812895:A:G	rs4973582	2	233812895	5.234e-09	1	1
24	3:2515894:A:G	rs11708578	3	2515894	5.56e-10	74	74
24	3:2521322:A:G	rs35346733	3	2521322	3.508e-10	12	12
24	3:2530143:G:T	rs13061721	3	2530143	3.583e-09	1	1
24	3:2547786:G:T	rs17194490	3	2547786	4.865e-11	25	25
24	3:2554097:C:T	rs9845120	3	2554097	2.593e-08	5	5
24	3:2562284:G:T	rs71309902	3	2562284	2.064e-08	2	2
25	3:17859366:C:T	rs4330281	3	17859366	5.505e-08	492	481
26	3:36856030:C:T	rs9834970	3	36856030	2.411e-09	12	12
26	3:36858583:C:T	rs75968099	3	36858583	3.386e-12	40	38
26	3:36963420:C:T	rs11129743	3	36963420	1.509e-09	12	12
27	3:52287468:G:T	rs11717383	3	52287468	7.336e-09	31	31
27	3:52609710:A:T	rs6805539	3	52609710	5.694e-09	297	291
27	3:52792537:C:T	rs55807227	3	52792537	9.043e-09	4	4
27	3:52845105:C:T	rs2535627	3	52845105	3.956e-11	76	76
27	3:52870618:A:T	rs4687663	3	52870618	3.947e-08	20	20
27	3:52969529:A:T	rs2710313	3	52969529	1.564e-10	145	143
28	3:60287845:C:G	rs1353545	3	60287845	4.255e-08	8	8
29	3:63833050:C:T	rs832187	3	63833050	2.584e-08	31	31
30	3:135914476:A:G	rs9845457	3	135914476	3.319e-09	2	2
30	3:135947156:C:G	rs10935180	3	135947156	6.699e-09	29	24
30	3:136195788:A:T	rs1394094	3	136195788	1.803e-08	7	5
30	3:136288405:A:G	rs7432375	3	136288405	5.274e-11	113	107
31	3:180565309:A:T	rs6443724	3	180565309	2.112e-08	15	15
31	3:180599318:C:T	rs13096210	3	180599318	7.156e-11	10	10
31	3:180623255:A:G	rs34796896	3	180623255	6.234e-11	230	225
31	3:181167585:A:T	rs9841616	3	181167585	1.654e-08	44	44
32	4:23423603:A:T	rs215411	4	23423603	1.224e-08	59	59
33	4:103001649:G:T	rs1813006	4	103001649	2.691e-09	6	6
33	4:103146888:A:C	rs35225200	4	103146888	9.562e-13	5	5
34	4:170309455:C:T	rs12500131	4	170309455	4.824e-08	97	96
34	4:170626552:C:T	rs10520163	4	170626552	1.02e-08	40	40
35	4:176861301:A:G	rs1106568	4	176861301	1.145e-08	13	12
36	5:45252500:A:G	rs10035564	5	45252500	3.5e-08	8	8
36	5:45364875:C:T	rs1501357	5	45364875	1.236e-08	55	49
37	5:60489247:A:G	rs159544	5	60489247	3.467e-09	100	98
37	5:60499131:A:G	rs171748	5	60499131	1.866e-11	10	10
37	5:60598543:A:G	rs4391122	5	60598543	1.734e-13	61	61
37	5:60696323:A:G	rs72761442	5	60696323	2.587e-10	4	4
38	5:88743962:C:T	rs62378245	5	88743962	1.613e-08	3	3
38	5:88746331:A:G	rs16867576	5	88746331	1.358e-08	12	12
39	5:109036066:C:T	rs4388249	5	109036066	1.025e-07	106	104
40	5:137712121:C:T	rs10043984	5	137712121	2.176e-08	16	16
40	5:137851192:C:T	rs3849046	5	137851192	4.833e-09	73	73
41	5:151993104:G:T	rs79212538	5	151993104	3.843e-08	36	35
41	5:152177121:A:G	rs111294930	5	152177121	1.312e-09	310	292
41	5:152540354:C:T	rs2910032	5	152540354	1.902e-09	109	109
41	5:152561963:A:G	rs12522365	5	152561963	3.891e-08	59	59
41	5:152608619:C:T	rs2973155	5	152608619	1.016e-09	16	16
41	5:152797656:C:G	rs12522290	5	152797656	2.227e-08	15	15
41	5:152899532:A:T	rs13170232	5	152899532	3.817e-08	4	4
42	5:153680747:A:T	rs11740474	5	153680747	3.936e-08	9	9
43	6:73155701:C:T	rs1339227	6	73155701	6.86e-08	20	20
44	6:84277037:A:C	rs971215	6	84277037	3.175e-08	10	10
44	6:84328660:A:G	rs3798869	6	84328660	1.153e-09	56	56
45	6:96459651:C:T	rs117074560	6	96459651	1.661e-08	1	1
45	6:96467407:C:G	rs79979354	6	96467407	3.146e-08	70	65
46	6:108983527:C:T	rs9398171	6	108983527	3.373e-08	60	60
47	7:1885178:C:T	rs140364877	7	1885178	1.372e-09	58	51
47	7:2029867:C:T	rs58120505	7	2029867	6.426e-14	224	215
47	7:2168495:C:T	rs3778987	7	2168495	6.893e-09	7	7
47	7:2206110:A:G	rs2058430	7	2206110	1.306e-08	27	27
48	7:86246316:A:C	rs35182064	7	86246316	9.201e-09	2	2
48	7:86427626:A:G	rs12704290	7	86427626	1.037e-10	7	7
49	7:104595664:C:T	rs2428162	7	104595664	1.173e-08	23	23
49	7:104929064:A:C	rs6466055	7	104929064	2.463e-09	213	210
50	7:110048893:C:T	rs211829	7	110048893	5.471e-07	25	25
51	7:110741577:C:T	rs17439799	7	110741577	1.009e-08	2	2
51	7:110898915:C:T	rs13240464	7	110898915	6.162e-13	49	46
51	7:110913620:C:T	rs37742	7	110913620	1.889e-10	88	83
51	7:111112853:C:T	rs12671676	7	111112853	3.896e-08	4	4
52	7:131567263:A:G	rs7801375	7	131567263	2.261e-08	21	21
53	7:137074844:C:T	rs3735025	7	137074844	7.752e-09	55	54
54	8:4180844:A:C	rs10503253	8	4180844	2.694e-08	16	16
55	8:8098038:C:T	rs2945232	8	8098038	2.034e-08	88	82
56	8:27442127:A:C	rs73229090	8	27442127	1.952e-08	9	9
57	8:60513088:A:C	rs6986251	8	60513088	2.74e-08	7	7
57	8:60700469:A:G	rs6984242	8	60700469	1.758e-09	290	279
58	8:89588626:G:T	rs7819570	8	89588626	1.899e-08	290	284
59	8:111485761:A:G	rs36068923	8	111485761	1.045e-10	54	54
59	8:111671190:G:T	rs1080305	8	111671190	9.576e-09	36	36
60	8:143297663:C:T	rs62512616	8	143297663	2.298e-09	33	20
60	8:143312933:A:C	rs4129585	8	143312933	2.028e-13	53	51
60	8:143326191:A:G	rs13282237	8	143326191	1.177e-11	28	19
60	8:143339888:C:G	rs55637681	8	143339888	6.325e-10	2	2
60	8:143358316:A:C	rs72687362	8	143358316	1.889e-09	18	18
60	8:143368449:C:T	rs4077390	8	143368449	1.021e-10	12	12
61	9:84739941:A:T	rs11139497	9	84739941	3.09e-09	10	10
61	9:84789089:C:T	rs2788117	9	84789089	7.891e-09	116	114
62	10:18745105:G:T	rs7893279	10	18745105	3.562e-11	60	59
62	10:18767901:A:G	rs3905378	10	18767901	3.117e-08	31	30
62	10:18804689:C:T	rs12784387	10	18804689	1.958e-08	108	102
63	10:104426177:A:G	rs4244354	10	104426177	2.034e-09	68	67
63	10:104570118:C:T	rs4919680	10	104570118	3.049e-09	8	8
63	10:104581288:A:C	rs619824	10	104581288	1.143e-08	6	5
63	10:104612335:A:T	rs11191419	10	104612335	9.235e-18	157	155
63	10:104635103:A:G	rs12764899	10	104635103	4.64e-17	28	27
63	10:104636655:C:G	rs3740393	10	104636655	3.322e-08	2	2
63	10:104649375:G:T	rs7476192	10	104649375	5.908e-14	30	30
63	10:104649404:C:T	rs7476196	10	104649404	5.568e-11	1	1
63	10:104697781:C:T	rs12414777	10	104697781	6.508e-13	2	2
63	10:104741583:G:T	rs55833108	10	104741583	1.422e-08	14	14
63	10:104775483:A:G	rs7090337	10	104775483	7.997e-11	11	10
63	10:104913653:A:G	rs11191582	10	104913653	2.966e-16	127	127
63	10:104952499:C:T	rs79780963	10	104952499	7.513e-16	1	1
64	11:24403620:A:G	rs11027857	11	24403620	3.21e-09	85	72
65	11:46373311:C:T	rs7951870	11	46373311	8.253e-11	126	123
66	11:57510294:A:G	rs9420	11	57510294	6.652e-08	93	92
67	11:109378071:C:T	rs12421382	11	109378071	1.723e-07	68	63
68	11:113392994:C:T	rs2514218	11	113392994	4.091e-10	43	42
68	11:113418371:A:G	rs10736470	11	113418371	1.222e-08	8	8
69	11:123394636:C:G	rs77502336	11	123394636	2.008e-09	3	3
70	11:124613957:A:G	rs55661361	11	124613957	3.678e-12	7	7
70	11:124623492:C:T	rs12541	11	124623492	5.517e-09	4	4
70	11:124633640:A:G	rs1940171	11	124633640	2.627e-09	19	19
71	11:130706918:C:T	rs10750446	11	130706918	4.43e-08	2	2
71	11:130718214:G:T	rs35274053	11	130718214	2.364e-09	83	82
71	11:130718630:G:T	rs10791097	11	130718630	2.876e-12	31	31
71	11:130740967:A:G	rs4936123	11	130740967	1.494e-08	72	68
71	11:130811356:C:T	rs35774874	11	130811356	1.608e-09	97	90
72	11:133822569:A:G	rs75059851	11	133822569	1.232e-11	36	36
72	11:133834104:C:T	rs612823	11	133834104	1.559e-09	1	1
73	12:2286963:A:C	rs6489351	12	2286963	1.619e-09	9	8
73	12:2313908:A:G	rs11062154	12	2313908	1.552e-08	2	2
73	12:2314319:A:C	rs12423277	12	2314319	5.799e-14	3	3
73	12:2326224:A:G	rs11062159	12	2326224	4.695e-15	68	61
73	12:2344960:A:G	rs2007044	12	2344960	2.625e-17	47	47
73	12:2350620:A:G	rs882193	12	2350620	1.182e-09	1	1
73	12:2363716:A:G	rs2239037	12	2363716	3.89e-10	2	2
73	12:2419896:A:T	rs4765913	12	2419896	3.549e-13	3	3
73	12:2511831:A:C	rs2239063	12	2511831	5.389e-09	30	30
74	12:29917265:A:C	rs679087	12	29917265	7.058e-08	21	21
75	12:57487814:A:C	rs324017	12	57487814	2.128e-07	4	3
75	12:57622371:G:T	rs12826178	12	57622371	5.297e-12	3	3
75	12:57778221:C:T	rs73115999	12	57778221	1.638e-08	1	1
76	12:92246786:C:G	rs4240748	12	92246786	1.028e-07	18	18
77	12:103596455:C:T	rs10860964	12	103596455	9.921e-08	80	77
78	12:110723245:C:T	rs4766428	12	110723245	7.093e-10	1	1
79	12:123604053:C:T	rs7975763	12	123604053	3.941e-08	15	15
79	12:123642538:A:T	rs1716162	12	123642538	2.076e-08	1	1
79	12:123665113:C:G	rs2851447	12	123665113	2.189e-14	336	331
79	12:123747783:A:C	rs7312955	12	123747783	4.676e-10	59	56
80	14:30187405:C:T	rs10149407	14	30187405	4.45e-08	54	54
80	14:30190316:C:T	rs2068012	14	30190316	4.142e-08	1	1
81	14:72416219:C:T	rs2190864	14	72416219	3.795e-09	54	45
81	14:72416763:C:T	rs714975	14	72416763	4.348e-09	33	33
81	14:72417326:C:G	rs2332700	14	72417326	1.686e-09	2	2
81	14:72448232:G:T	rs12891702	14	72448232	2.197e-08	1	1
82	14:99719219:A:G	rs2693698	14	99719219	1.375e-08	5	5
83	14:104046834:G:T	rs12887734	14	104046834	1.172e-13	96	91
83	14:104205123:A:G	rs17292804	14	104205123	1.051e-09	12	12
83	14:104214342:C:G	rs4906364	14	104214342	5.608e-13	156	152
83	14:104270000:A:T	rs4906374	14	104270000	2.377e-09	2	2
83	14:104330432:A:C	rs10129899	14	104330432	2.043e-08	2	2
83	14:104495116:C:T	rs80020004	14	104495116	3.341e-08	3	3
84	15:40567237:A:G	rs56205728	15	40567237	4.92e-08	13	13
85	15:61854663:A:G	rs12903146	15	61854663	1.038e-09	47	46
86	15:70589272:C:T	rs12148337	15	70589272	5.33e-08	28	28
87	15:78726271:C:G	rs2036528	15	78726271	1.423e-08	42	42
87	15:78900908:C:T	rs147144681	15	78900908	2.801e-08	71	70
87	15:78905854:C:T	rs62010330	15	78905854	9.529e-09	2	2
87	15:78908032:A:G	rs8042374	15	78908032	1.865e-12	67	67
88	15:84706461:C:T	rs950169	15	84706461	7.62e-11	221	188
88	15:85200211:C:G	rs17598603	15	85200211	8.273e-10	104	97
89	15:91418297:A:T	rs8032315	15	91418297	7.128e-10	19	19
89	15:91424574:C:G	rs6226	15	91424574	1.612e-08	1	1
89	15:91426560:A:G	rs4702	15	91426560	2.298e-12	9	9
90	16:9946319:A:G	rs9922678	16	9946319	6.721e-09	148	145
91	16:13749859:C:T	rs7405404	16	13749859	3.925e-10	40	40
92	16:29939877:A:G	rs12691307	16	29939877	1.298e-10	81	80
93	16:58681393:A:T	rs12325245	16	58681393	1.149e-08	23	20
94	16:63700508:C:T	rs2018916	16	63700508	1.263e-08	40	39
95	16:68189340:A:G	rs8044995	16	68189340	3.268e-08	260	258
96	17:2208899:G:T	rs4523957	17	2208899	1.04e-09	159	151
97	17:17958402:A:G	rs8082590	17	17958402	6.841e-09	285	279
98	18:52750688:G:T	rs11874716	18	52750688	4.128e-11	8	8
98	18:53063676:G:T	rs78322266	18	53063676	1.099e-08	83	82
98	18:53163569:C:T	rs72930787	18	53163569	2.269e-10	32	31
98	18:53200117:A:G	rs9636107	18	53200117	9.091e-13	2	2
98	18:53225049:C:T	rs587136	18	53225049	2.252e-09	27	27
98	18:53408187:C:T	rs28758902	18	53408187	1.954e-10	23	23
98	18:53426929:C:G	rs56285026	18	53426929	1.387e-08	21	21
98	18:53533189:C:T	rs72934570	18	53533189	3.667e-12	20	18
98	18:53620456:C:T	rs9966779	18	53620456	8.557e-09	19	19
98	18:53795514:C:T	rs715170	18	53795514	3.465e-08	10	10
99	19:11849736:C:T	rs72986630	19	11849736	4.636e-08	1	1
100	19:19478022:G:T	rs2905426	19	19478022	6.921e-09	150	149
100	19:19679461:A:G	rs8103250	19	19679461	4.798e-08	17	16
101	19:30987423:A:G	rs2053079	19	30987423	3.789e-09	20	20
102	19:50091199:G:T	rs56873913	19	50091199	2.188e-07	52	52
103	20:37361944:A:G	rs2246672	20	37361944	1.069e-08	42	42
103	20:37375444:A:T	rs6027726	20	37375444	2.232e-09	54	54
103	20:37453194:A:G	rs6065094	20	37453194	5.519e-11	50	49
103	20:37493576:A:G	rs208814	20	37493576	4.67e-08	14	14
104	20:48131036:C:T	rs7267348	20	48131036	1.182e-07	31	31
105	20:62155111:C:T	rs427230	20	62155111	4.028e-08	1	1
106	22:39942234:C:T	rs5757717	22	39942234	1.002e-09	1	1
106	22:39967430:A:G	rs5757730	22	39967430	7.749e-10	16	16
106	22:39975691:A:G	rs8139773	22	39975691	1.356e-10	6	5
106	22:40000313:C:T	rs5995756	22	40000313	2.836e-11	45	44
106	22:40049149:A:G	rs136844	22	40049149	2.241e-09	16	16
106	22:40051166:A:T	rs732381	22	40051166	2.152e-10	6	6
107	22:41027819:C:T	rs133047	22	41027819	9.728e-10	1	1
108	22:41587556:A:T	rs9607782	22	41587556	6.763e-12	101	99
108	22:41701341:C:T	rs61298040	22	41701341	3.904e-08	52	51
109	22:42340844:C:T	rs1023500	22	42340844	5.043e-08	19	19
109	22:42370991:C:T	rs5751191	22	42370991	3.114e-08	9	8
109	22:42537023:C:T	rs2860372	22	42537023	1.2e-08	6	6
109	22:42537115:C:T	rs28733092	22	42537115	5.526e-09	155	130
109	22:42603814:C:T	rs6002655	22	42603814	1.475e-09	112	109
