# Supplementary material for: Functional mapping and annotation of genetic associations with FUMA
Source: Nat Commun. 2017 Nov 28;8:1826. doi: 10.1038/s41467-017-01261-5 (PMC5705698; doi:10.1038/s41467-017-01261-5)
Supplement: Supplementary file 19 — Supplementary Data 16 [file 41467_2017_1261_MOESM19_ESM.xlsx]

## Sheet: Supplementary Data 16
Supplementary Data 16. Lead SNPs identified from independent significant SNPs of SCZ GWAS Genomic locus: the index of genomic risk loci matched with S. Data 17. #Ind. Sig. SNPs: The number of independent significant SNPs which are in LD with the corresponding lead SNPs at r2<=0.1. Ind. Sig. SNPs: rsID of independent significant SNPs which are in LD with the corresponding lead SNPs at r2<=0.1.
Genomic Locus	uniqID	chr	pos	rsID	p	#Ind. Sig. SNPs	Ind. Sig. SNPs
1	1:2387101:C:T	1	2387101	rs4648845	4.033e-09	2	rs4648845, rs4592207
2	1:8487323:A:C	1	8487323	rs301797	2.724e-09	1	rs301797
3	1:30433951:C:T	1	30433951	rs1498232	1.284e-09	2	rs1498232, rs6694545
4	1:44100084:A:G	1	44100084	rs11210892	4.97e-10	1	rs11210892
5	1:73768366:A:C	1	73768366	rs12129573	2.346e-10	4	rs12129573, rs35998080, rs10889997, rs4571923
6	1:97834525:C:G	1	97834525	rs76869799	1.436e-07	1	rs76869799
6	1:98501984:C:T	1	98501984	rs1702294	2.794e-17	8	rs1702294, rs56012174, rs7526108, rs75641275, rs4271249, rs61786697, rs1702285, rs1198575
7	1:150031490:C:T	1	150031490	rs140505938	9.337e-10	4	rs140505938, rs78681982, rs12129037, rs142094124
8	1:177280121:C:T	1	177280121	rs6670165	1.156e-07	1	rs6670165
9	1:207977083:A:G	1	207977083	rs7523273	1.609e-07	1	rs7523273
10	1:243555105:A:G	1	243555105	rs77149735	4.404e-09	1	rs77149735
10	1:243555219:A:G	1	243555219	rs10803138	1.788e-08	1	rs10803138
10	1:243663893:C:T	1	243663893	rs14403	1.305e-07	1	rs14403
11	2:57987593:C:T	2	57987593	rs11682175	2.543e-12	4	rs11682175, rs908730, rs75575209, rs7596038
11	2:58071593:A:C	2	58071593	rs80256351	3.198e-08	1	rs80256351
12	2:72361505:A:G	2	72361505	rs3768644	1.302e-07	1	rs3768644
13	2:146439945:A:G	2	146439945	rs6430095	1.209e-08	1	rs6430095
14	2:149412005:A:G	2	149412005	rs76355118	2.777e-08	1	rs76355118
15	2:162845855:A:G	2	162845855	rs2909457	4.375e-08	1	rs2909457
16	2:185601420:C:T	2	185601420	rs11693094	7.131e-12	6	rs11693094, rs62176209, rs7597593, rs62200787, rs4380187, rs72896988
17	2:193848340:A:C	2	193848340	rs59979824	1.079e-08	1	rs59979824
18	2:194367540:A:G	2	194367540	rs6716963	2.334e-08	1	rs6716963
19	2:198304577:A:G	2	198304577	rs6434928	1.478e-11	2	rs6434928, rs2564388
20	2:200164252:A:G	2	200164252	rs6704641	3.397e-08	2	rs6704641, rs1451488
21	2:200825240:A:T	2	200825240	rs281768	3.468e-14	5	rs281768, rs812760, rs143911669, rs11890894, rs1367858
22	2:225391296:A:C	2	225391296	rs11685299	1.109e-08	1	rs11685299
23	2:233592501:A:G	2	233592501	rs6704768	3.148e-12	5	rs6704768, rs7588513, rs778371, rs895435, rs4973582
24	3:2547786:G:T	3	2547786	rs17194490	4.865e-11	6	rs17194490, rs11708578, rs35346733, rs13061721, rs9845120, rs71309902
25	3:17859366:C:T	3	17859366	rs4330281	5.505e-08	1	rs4330281
26	3:36858583:C:T	3	36858583	rs75968099	3.386e-12	3	rs75968099, rs9834970, rs11129743
27	3:52845105:C:T	3	52845105	rs2535627	3.956e-11	6	rs2535627, rs11717383, rs6805539, rs55807227, rs4687663, rs2710313
28	3:60287845:C:G	3	60287845	rs1353545	4.255e-08	1	rs1353545
29	3:63833050:C:T	3	63833050	rs832187	2.584e-08	1	rs832187
30	3:136288405:A:G	3	136288405	rs7432375	5.274e-11	4	rs7432375, rs9845457, rs10935180, rs1394094
31	3:180623255:A:G	3	180623255	rs34796896	6.234e-11	3	rs34796896, rs6443724, rs13096210
31	3:181167585:A:T	3	181167585	rs9841616	1.654e-08	2	rs9841616, rs13096210
32	4:23423603:A:T	4	23423603	rs215411	1.224e-08	1	rs215411
33	4:103146890:A:T	4	103146890	rs35518360	9.562e-13	2	rs35518360, rs1813006
34	4:170626552:C:T	4	170626552	rs10520163	1.02e-08	2	rs10520163, rs12500131
35	4:176861301:A:G	4	176861301	rs1106568	1.145e-08	1	rs1106568
36	5:45364875:C:T	5	45364875	rs1501357	1.236e-08	2	rs1501357, rs10035564
37	5:60598543:A:G	5	60598543	rs4391122	1.734e-13	4	rs4391122, rs159544, rs171748, rs72761442
38	5:88746331:A:G	5	88746331	rs16867576	1.358e-08	2	rs16867576, rs62378245
39	5:109036066:C:T	5	109036066	rs4388249	1.025e-07	1	rs4388249
40	5:137712121:C:T	5	137712121	rs10043984	2.176e-08	1	rs10043984
40	5:137851192:C:T	5	137851192	rs3849046	4.833e-09	1	rs3849046
41	5:151993104:G:T	5	151993104	rs79212538	3.843e-08	1	rs79212538
41	5:152177121:A:G	5	152177121	rs111294930	1.312e-09	1	rs111294930
41	5:152608619:C:T	5	152608619	rs2973155	1.016e-09	4	rs2973155, rs2910032, rs12522365, rs12522290
41	5:152899532:A:T	5	152899532	rs13170232	3.817e-08	3	rs13170232, rs12522365, rs12522290
42	5:153680747:A:T	5	153680747	rs11740474	3.936e-08	1	rs11740474
43	6:73155701:C:T	6	73155701	rs1339227	6.86e-08	1	rs1339227
44	6:84328660:A:G	6	84328660	rs3798869	1.153e-09	2	rs3798869, rs971215
45	6:96459651:C:T	6	96459651	rs117074560	1.661e-08	2	rs117074560, rs79979354
46	6:108983527:C:T	6	108983527	rs9398171	3.373e-08	1	rs9398171
47	7:2029867:C:T	7	2029867	rs58120505	6.426e-14	4	rs58120505, rs140364877, rs3778987, rs2058430
48	7:86427626:A:G	7	86427626	rs12704290	1.037e-10	2	rs12704290, rs35182064
49	7:104929064:A:C	7	104929064	rs6466055	2.463e-09	2	rs6466055, rs2428162
50	7:110048893:C:T	7	110048893	rs211829	5.471e-07	1	rs211829
51	7:110898915:C:T	7	110898915	rs13240464	6.162e-13	4	rs13240464, rs17439799, rs37742, rs12671676
52	7:131567263:A:G	7	131567263	rs7801375	2.261e-08	1	rs7801375
53	7:137074844:C:T	7	137074844	rs3735025	7.752e-09	1	rs3735025
54	8:4180844:A:C	8	4180844	rs10503253	2.694e-08	1	rs10503253
55	8:8098038:C:T	8	8098038	rs2945232	2.034e-08	1	rs2945232
56	8:27442127:A:C	8	27442127	rs73229090	1.952e-08	1	rs73229090
57	8:60700469:A:G	8	60700469	rs6984242	1.758e-09	2	rs6984242, rs6986251
58	8:89588626:G:T	8	89588626	rs7819570	1.899e-08	1	rs7819570
59	8:111485761:A:G	8	111485761	rs36068923	1.045e-10	2	rs36068923, rs1080305
60	8:143312933:A:C	8	143312933	rs4129585	2.028e-13	6	rs4129585, rs62512616, rs13282237, rs55637681, rs72687362, rs4077390
61	9:84739941:A:T	9	84739941	rs11139497	3.09e-09	2	rs11139497, rs2788117
62	10:18745105:G:T	10	18745105	rs7893279	3.562e-11	3	rs7893279, rs3905378, rs12784387
63	10:104570118:C:T	10	104570118	rs4919680	3.049e-09	7	rs4919680, rs4244354, rs619824, rs12764899, rs3740393, rs12414777, rs11191582
63	10:104612335:A:T	10	104612335	rs11191419	9.235e-18	10	rs11191419, rs4244354, rs619824, rs12764899, rs7476192, rs7476196, rs12414777, rs55833108, rs7090337, rs11191582
63	10:104952499:C:T	10	104952499	rs79780963	7.513e-16	1	rs79780963
64	11:24403620:A:G	11	24403620	rs11027857	3.21e-09	1	rs11027857
65	11:46373311:C:T	11	46373311	rs7951870	8.253e-11	1	rs7951870
66	11:57510294:A:G	11	57510294	rs9420	6.652e-08	1	rs9420
67	11:109378071:C:T	11	109378071	rs12421382	1.723e-07	1	rs12421382
68	11:113392994:C:T	11	113392994	rs2514218	4.091e-10	2	rs2514218, rs10736470
69	11:123394636:C:G	11	123394636	rs77502336	2.008e-09	1	rs77502336
70	11:124613957:A:G	11	124613957	rs55661361	3.678e-12	3	rs55661361, rs12541, rs1940171
71	11:130718630:G:T	11	130718630	rs10791097	2.876e-12	5	rs10791097, rs10750446, rs35274053, rs4936123, rs35774874
72	11:133822569:A:G	11	133822569	rs75059851	1.232e-11	2	rs75059851, rs612823
73	12:2344960:A:G	12	2344960	rs2007044	2.625e-17	8	rs2007044, rs6489351, rs11062154, rs12423277, rs11062159, rs882193, rs2239037, rs4765913
73	12:2511831:A:C	12	2511831	rs2239063	5.389e-09	1	rs2239063
74	12:29917265:A:C	12	29917265	rs679087	7.058e-08	1	rs679087
75	12:57487814:A:C	12	57487814	rs324017	2.128e-07	1	rs324017
75	12:57622371:G:T	12	57622371	rs12826178	5.297e-12	2	rs12826178, rs73115999
76	12:92246786:C:G	12	92246786	rs4240748	1.028e-07	1	rs4240748
77	12:103596455:C:T	12	103596455	rs10860964	9.921e-08	1	rs10860964
78	12:110723245:C:T	12	110723245	rs4766428	7.093e-10	1	rs4766428
79	12:123665113:C:G	12	123665113	rs2851447	2.189e-14	3	rs2851447, rs7975763, rs1716162
79	12:123747783:A:C	12	123747783	rs7312955	4.676e-10	1	rs7312955
80	14:30190316:C:T	14	30190316	rs2068012	4.142e-08	2	rs2068012, rs10149407
81	14:72417326:C:G	14	72417326	rs2332700	1.686e-09	3	rs2332700, rs2190864, rs714975
81	14:72448232:G:T	14	72448232	rs12891702	2.197e-08	2	rs12891702, rs714975
82	14:99719219:A:G	14	99719219	rs2693698	1.375e-08	1	rs2693698
83	14:104046834:G:T	14	104046834	rs12887734	1.172e-13	6	rs12887734, rs17292804, rs4906364, rs4906374, rs10129899, rs80020004
84	15:40567237:A:G	15	40567237	rs56205728	4.92e-08	1	rs56205728
85	15:61854663:A:G	15	61854663	rs12903146	1.038e-09	1	rs12903146
86	15:70589272:C:T	15	70589272	rs12148337	5.33e-08	1	rs12148337
87	15:78908032:A:G	15	78908032	rs8042374	1.865e-12	4	rs8042374, rs2036528, rs147144681, rs62010330
88	15:84706461:C:T	15	84706461	rs950169	7.62e-11	2	rs950169, rs17598603
89	15:91426560:A:G	15	91426560	rs4702	2.298e-12	3	rs4702, rs8032315, rs6226
90	16:9946319:A:G	16	9946319	rs9922678	6.721e-09	1	rs9922678
91	16:13749859:C:T	16	13749859	rs7405404	3.925e-10	1	rs7405404
92	16:29939877:A:G	16	29939877	rs12691307	1.298e-10	1	rs12691307
93	16:58681393:A:T	16	58681393	rs12325245	1.149e-08	1	rs12325245
94	16:63700508:C:T	16	63700508	rs2018916	1.263e-08	1	rs2018916
95	16:68189340:A:G	16	68189340	rs8044995	3.268e-08	1	rs8044995
96	17:2208899:G:T	17	2208899	rs4523957	1.04e-09	1	rs4523957
97	17:17958402:A:G	17	17958402	rs8082590	6.841e-09	1	rs8082590
98	18:52750688:G:T	18	52750688	rs11874716	4.128e-11	1	rs11874716
98	18:53063676:G:T	18	53063676	rs78322266	1.099e-08	1	rs78322266
98	18:53200117:A:G	18	53200117	rs9636107	9.091e-13	4	rs9636107, rs587136, rs28758902, rs56285026
98	18:53533189:C:T	18	53533189	rs72934570	3.667e-12	4	rs72934570, rs72930787, rs587136, rs9966779
98	18:53795514:C:T	18	53795514	rs715170	3.465e-08	1	rs715170
99	19:11849736:C:T	19	11849736	rs72986630	4.636e-08	1	rs72986630
100	19:19478022:G:T	19	19478022	rs2905426	6.921e-09	2	rs2905426, rs8103250
101	19:30987423:A:G	19	30987423	rs2053079	3.789e-09	1	rs2053079
102	19:50091199:G:T	19	50091199	rs56873913	2.188e-07	1	rs56873913
103	20:37453194:A:G	20	37453194	rs6065094	5.519e-11	4	rs6065094, rs2246672, rs6027726, rs208814
104	20:48131036:C:T	20	48131036	rs7267348	1.182e-07	1	rs7267348
105	20:62155111:C:T	20	62155111	rs427230	4.028e-08	1	rs427230
106	22:40000313:C:T	22	40000313	rs5995756	2.836e-11	6	rs5995756, rs5757717, rs5757730, rs8139773, rs136844, rs732381
107	22:41027819:C:T	22	41027819	rs133047	9.728e-10	1	rs133047
108	22:41587556:A:T	22	41587556	rs9607782	6.763e-12	2	rs9607782, rs61298040
109	22:42340844:C:T	22	42340844	rs1023500	5.043e-08	4	rs1023500, rs5751191, rs2860372, rs28733092
109	22:42603814:C:T	22	42603814	rs6002655	1.475e-09	4	rs6002655, rs5751191, rs2860372, rs28733092
