# Supplementary material for: Functional mapping and annotation of genetic associations with FUMA
Source: Nat Commun. 2017 Nov 28;8:1826. doi: 10.1038/s41467-017-01261-5 (PMC5705698; doi:10.1038/s41467-017-01261-5)
Supplement: Supplementary file 20 — Supplementary Data 17 [file 41467_2017_1261_MOESM20_ESM.xlsx]

## Sheet: Supplementary Data 17
Supplementary Data 17. Genomic risk loci of interest from SCZ GWAS chr, bp, p: chromosome, position and GWAS P-value of the top lead SNP (SNP with the minimum P-value) in the genomic locus. #SNPs in LD: The total number of unique SNPs which are in LD with one of the independent lead SNPs merged into the corresponding genomic loci. This includes the SNPs that are not available in the input of GWAS…
Genomic Locus	uniqID	rsID	chr	pos	p	start	end	#SNPs in LD	#GWAS SNPs in LD	#Ind. Sig. SNPs	Ind. Sig. SNPs	#Lead SNPs	Lead SNPs
1	1:2387101:C:T	rs4648845	1	2387101	4.033e-09	2369498	2402499	39	38	2	rs4648845, rs4592207	1	rs4648845
2	1:8487323:A:C	rs301797	1	8487323	2.724e-09	8404093	8701288	50	48	1	rs301797	1	rs301797
3	1:30433951:C:T	rs1498232	1	30433951	1.284e-09	30412503	30459412	56	55	2	rs1498232, rs6694545	1	rs1498232
4	1:44100084:A:G	rs11210892	1	44100084	4.97e-10	44029353	44137257	72	69	1	rs11210892	1	rs11210892
5	1:73768366:A:C	rs12129573	1	73768366	2.346e-10	73275828	74077588	956	924	4	rs12129573, rs35998080, rs10889997, rs4571923	1	rs12129573
6	1:98501984:C:T	rs1702294	1	98501984	2.794e-17	97801307	98562260	360	358	9	rs76869799, rs1702294, rs56012174, rs7526108, rs75641275, rs4271249, rs61786697, rs1702285, rs1198575	2	rs76869799, rs1702294
7	1:150031490:C:T	rs140505938	1	150031490	9.337e-10	149998923	150822168	347	342	4	rs140505938, rs78681982, rs12129037, rs142094124	1	rs140505938
8	1:177280121:C:T	rs6670165	1	177280121	1.156e-07	177247854	177323124	26	26	1	rs6670165	1	rs6670165
9	1:207977083:A:G	rs7523273	1	207977083	1.609e-07	207912179	208024062	71	69	1	rs7523273	1	rs7523273
10	1:243555105:A:G	rs77149735	1	243555105	4.404e-09	243503764	243685760	51	51	3	rs77149735, rs10803138, rs14403	3	rs77149735, rs10803138, rs14403
11	2:57987593:C:T	rs11682175	2	57987593	2.543e-12	57942987	58502679	319	312	5	rs11682175, rs908730, rs75575209, rs7596038, rs80256351	2	rs11682175, rs80256351
12	2:72361505:A:G	rs3768644	2	72361505	1.302e-07	72357336	72369876	10	10	1	rs3768644	1	rs3768644
13	2:146439945:A:G	rs6430095	2	146439945	1.209e-08	146416874	146441828	25	24	1	rs6430095	1	rs6430095
14	2:149412005:A:G	rs76355118	2	149412005	2.777e-08	149391192	149520186	10	9	1	rs76355118	1	rs76355118
15	2:162845855:A:G	rs2909457	2	162845855	4.375e-08	162796517	162910223	41	41	1	rs2909457	1	rs2909457
16	2:185601420:C:T	rs11693094	2	185601420	7.131e-12	185406883	186057716	67	67	6	rs11693094, rs62176209, rs7597593, rs62200787, rs4380187, rs72896988	1	rs11693094
17	2:193848340:A:C	rs59979824	2	193848340	1.079e-08	193848340	194028079	5	5	1	rs59979824	1	rs59979824
18	2:194367540:A:G	rs6716963	2	194367540	2.334e-08	194338679	194676200	213	209	1	rs6716963	1	rs6716963
19	2:198304577:A:G	rs6434928	2	198304577	1.478e-11	198146381	198942568	592	565	2	rs6434928, rs2564388	1	rs6434928
20	2:200164252:A:G	rs6704641	2	200164252	3.397e-08	199908378	200305460	192	187	2	rs6704641, rs1451488	1	rs6704641
21	2:200825240:A:T	rs281768	2	200825240	3.468e-14	200710167	201242293	318	311	5	rs281768, rs812760, rs143911669, rs11890894, rs1367858	1	rs281768
22	2:225391296:A:C	rs11685299	2	225391296	1.109e-08	225334070	225467840	44	42	1	rs11685299	1	rs11685299
23	2:233592501:A:G	rs6704768	2	233592501	3.148e-12	233550961	233812895	136	130	5	rs6704768, rs7588513, rs778371, rs895435, rs4973582	1	rs6704768
24	3:2547786:G:T	rs17194490	3	2547786	4.865e-11	2436014	2562284	119	119	6	rs17194490, rs11708578, rs35346733, rs13061721, rs9845120, rs71309902	1	rs17194490
25	3:17859366:C:T	rs4330281	3	17859366	5.505e-08	17221017	17888256	492	481	1	rs4330281	1	rs4330281
26	3:36858583:C:T	rs75968099	3	36858583	3.386e-12	36834099	36964583	64	62	3	rs75968099, rs9834970, rs11129743	1	rs75968099
27	3:52845105:C:T	rs2535627	3	52845105	3.956e-11	52217088	53175017	573	565	6	rs2535627, rs11717383, rs6805539, rs55807227, rs4687663, rs2710313	1	rs2535627
28	3:60287845:C:G	rs1353545	3	60287845	4.255e-08	60287845	60293004	8	8	1	rs1353545	1	rs1353545
29	3:63833050:C:T	rs832187	3	63833050	2.584e-08	63792668	64003983	31	31	1	rs832187	1	rs832187
30	3:136288405:A:G	rs7432375	3	136288405	5.274e-11	135807609	136615268	151	138	4	rs7432375, rs9845457, rs10935180, rs1394094	1	rs7432375
31	3:180623255:A:G	rs34796896	3	180623255	6.234e-11	180524764	181205593	299	294	4	rs34796896, rs6443724, rs13096210, rs9841616	2	rs34796896, rs9841616
32	4:23423603:A:T	rs215411	4	23423603	1.224e-08	23357307	23443426	59	59	1	rs215411	1	rs215411
33	4:103146890:A:T	rs35518360	4	103146890	9.562e-13	102702364	103198082	11	11	2	rs35518360, rs1813006	1	rs35518360
34	4:170626552:C:T	rs10520163	4	170626552	1.02e-08	170208954	170646003	137	136	2	rs10520163, rs12500131	1	rs10520163
35	4:176861301:A:G	rs1106568	4	176861301	1.145e-08	176851045	176875795	13	12	1	rs1106568	1	rs1106568
36	5:45364875:C:T	rs1501357	5	45364875	1.236e-08	44960923	45393754	63	57	2	rs1501357, rs10035564	1	rs1501357
37	5:60598543:A:G	rs4391122	5	60598543	1.734e-13	60135962	60843706	175	173	4	rs4391122, rs159544, rs171748, rs72761442	1	rs4391122
38	5:88746331:A:G	rs16867576	5	88746331	1.358e-08	88580998	88748452	15	15	2	rs16867576, rs62378245	1	rs16867576
39	5:109036066:C:T	rs4388249	5	109036066	1.025e-07	109030041	109209342	106	104	1	rs4388249	1	rs4388249
40	5:137851192:C:T	rs3849046	5	137851192	4.833e-09	137598340	137948140	89	89	2	rs10043984, rs3849046	2	rs10043984, rs3849046
41	5:152608619:C:T	rs2973155	5	152608619	1.016e-09	151905013	152899532	549	530	7	rs79212538, rs111294930, rs2973155, rs2910032, rs12522365, rs12522290, rs13170232	4	rs79212538, rs111294930, rs2973155, rs13170232
42	5:153680747:A:T	rs11740474	5	153680747	3.936e-08	153671061	153688215	9	9	1	rs11740474	1	rs11740474
43	6:73155701:C:T	rs1339227	6	73155701	6.86e-08	73132745	73171881	20	20	1	rs1339227	1	rs1339227
44	6:84328660:A:G	rs3798869	6	84328660	1.153e-09	84227646	84409255	66	66	2	rs3798869, rs971215	1	rs3798869
45	6:96459651:C:T	rs117074560	6	96459651	1.661e-08	96421922	96477293	71	66	2	rs117074560, rs79979354	1	rs117074560
46	6:108983527:C:T	rs9398171	6	108983527	3.373e-08	108861264	109019323	60	60	1	rs9398171	1	rs9398171
47	7:2029867:C:T	rs58120505	7	2029867	6.426e-14	1852193	2247496	316	300	4	rs58120505, rs140364877, rs3778987, rs2058430	1	rs58120505
48	7:86427626:A:G	rs12704290	7	86427626	1.037e-10	86222651	86459347	9	9	2	rs12704290, rs35182064	1	rs12704290
49	7:104929064:A:C	rs6466055	7	104929064	2.463e-09	104579775	105063372	236	233	2	rs6466055, rs2428162	1	rs6466055
50	7:110048893:C:T	rs211829	7	110048893	5.471e-07	110034378	110106697	25	25	1	rs211829	1	rs211829
51	7:110898915:C:T	rs13240464	7	110898915	6.162e-13	110737149	111236477	143	135	4	rs13240464, rs17439799, rs37742, rs12671676	1	rs13240464
52	7:131567263:A:G	rs7801375	7	131567263	2.261e-08	131539274	131567263	21	21	1	rs7801375	1	rs7801375
53	7:137074844:C:T	rs3735025	7	137074844	7.752e-09	137042224	137085250	55	54	1	rs3735025	1	rs3735025
54	8:4180844:A:C	rs10503253	8	4180844	2.694e-08	4177791	4208761	16	16	1	rs10503253	1	rs10503253
55	8:8098038:C:T	rs2945232	8	8098038	2.034e-08	8088230	8384647	88	82	1	rs2945232	1	rs2945232
56	8:27442127:A:C	rs73229090	8	27442127	1.952e-08	27412605	27453579	9	9	1	rs73229090	1	rs73229090
57	8:60700469:A:G	rs6984242	8	60700469	1.758e-09	60476396	60954059	297	286	2	rs6984242, rs6986251	1	rs6984242
58	8:89588626:G:T	rs7819570	8	89588626	1.899e-08	89340162	89761163	290	284	1	rs7819570	1	rs7819570
59	8:111485761:A:G	rs36068923	8	111485761	1.045e-10	111460027	111709802	90	90	2	rs36068923, rs1080305	1	rs36068923
60	8:143312933:A:C	rs4129585	8	143312933	2.028e-13	143297312	143410423	146	122	6	rs4129585, rs62512616, rs13282237, rs55637681, rs72687362, rs4077390	1	rs4129585
61	9:84739941:A:T	rs11139497	9	84739941	3.09e-09	84736303	85059047	126	124	2	rs11139497, rs2788117	1	rs11139497
62	10:18745105:G:T	rs7893279	10	18745105	3.562e-11	18680935	18971121	199	191	3	rs7893279, rs3905378, rs12784387	1	rs7893279
63	10:104612335:A:T	rs11191419	10	104612335	9.235e-18	104229588	105165184	455	449	13	rs4919680, rs4244354, rs619824, rs12764899, rs3740393, rs12414777, rs11191582, rs11191419, rs7476192, rs7476196, rs55833108, rs7090337, rs79780963	3	rs4919680, rs11191419, rs79780963
64	11:24403620:A:G	rs11027857	11	24403620	3.21e-09	24367339	24412992	85	72	1	rs11027857	1	rs11027857
65	11:46373311:C:T	rs7951870	11	46373311	8.253e-11	46342942	46730043	126	123	1	rs7951870	1	rs7951870
66	11:57510294:A:G	rs9420	11	57510294	6.652e-08	57385856	57681828	93	92	1	rs9420	1	rs9420
67	11:109378071:C:T	rs12421382	11	109378071	1.723e-07	109272074	109609889	68	63	1	rs12421382	1	rs12421382
68	11:113392994:C:T	rs2514218	11	113392994	4.091e-10	113317745	113427677	51	50	2	rs2514218, rs10736470	1	rs2514218
69	11:123394636:C:G	rs77502336	11	123394636	2.008e-09	123394636	123395987	3	3	1	rs77502336	1	rs77502336
70	11:124613957:A:G	rs55661361	11	124613957	3.678e-12	124612159	124653926	30	30	3	rs55661361, rs12541, rs1940171	1	rs55661361
71	11:130718630:G:T	rs10791097	11	130718630	2.876e-12	130704653	130894131	285	273	5	rs10791097, rs10750446, rs35274053, rs4936123, rs35774874	1	rs10791097
72	11:133822569:A:G	rs75059851	11	133822569	1.232e-11	133808038	133853008	37	37	2	rs75059851, rs612823	1	rs75059851
73	12:2344960:A:G	rs2007044	12	2344960	2.625e-17	2285731	2523772	165	157	9	rs2007044, rs6489351, rs11062154, rs12423277, rs11062159, rs882193, rs2239037, rs4765913, rs2239063	2	rs2007044, rs2239063
74	12:29917265:A:C	rs679087	12	29917265	7.058e-08	29905251	29940206	21	21	1	rs679087	1	rs679087
75	12:57622371:G:T	rs12826178	12	57622371	5.297e-12	57428353	57778221	8	7	3	rs324017, rs12826178, rs73115999	2	rs324017, rs12826178
76	12:92246786:C:G	rs4240748	12	92246786	1.028e-07	92243186	92258265	18	18	1	rs4240748	1	rs4240748
77	12:103596455:C:T	rs10860964	12	103596455	9.921e-08	103561799	103616704	80	77	1	rs10860964	1	rs10860964
78	12:110723245:C:T	rs4766428	12	110723245	7.093e-10	110723245	110723245	1	1	1	rs4766428	1	rs4766428
79	12:123665113:C:G	rs2851447	12	123665113	2.189e-14	123447928	123913433	411	403	4	rs2851447, rs7975763, rs1716162, rs7312955	2	rs2851447, rs7312955
80	14:30190316:C:T	rs2068012	14	30190316	4.142e-08	30118479	30190316	55	55	2	rs2068012, rs10149407	1	rs2068012
81	14:72417326:C:G	rs2332700	14	72417326	1.686e-09	72387640	72464832	90	81	4	rs2332700, rs2190864, rs714975, rs12891702	2	rs2332700, rs12891702
82	14:99719219:A:G	rs2693698	14	99719219	1.375e-08	99707933	99719219	5	5	1	rs2693698	1	rs2693698
83	14:104046834:G:T	rs12887734	14	104046834	1.172e-13	103919097	104537680	271	262	6	rs12887734, rs17292804, rs4906364, rs4906374, rs10129899, rs80020004	1	rs12887734
84	15:40567237:A:G	rs56205728	15	40567237	4.92e-08	40566759	40602256	13	13	1	rs56205728	1	rs56205728
85	15:61854663:A:G	rs12903146	15	61854663	1.038e-09	61831680	61909712	47	46	1	rs12903146	1	rs12903146
86	15:70589272:C:T	rs12148337	15	70589272	5.33e-08	70573650	70628849	28	28	1	rs12148337	1	rs12148337
87	15:78908032:A:G	rs8042374	15	78908032	1.865e-12	78712119	78936168	182	181	4	rs8042374, rs2036528, rs147144681, rs62010330	1	rs8042374
88	15:84706461:C:T	rs950169	15	84706461	7.62e-11	84641125	85392298	325	285	2	rs950169, rs17598603	1	rs950169
89	15:91426560:A:G	rs4702	15	91426560	2.298e-12	91403674	91437388	29	29	3	rs4702, rs8032315, rs6226	1	rs4702
90	16:9946319:A:G	rs9922678	16	9946319	6.721e-09	9875513	9970227	148	145	1	rs9922678	1	rs9922678
91	16:13749859:C:T	rs7405404	16	13749859	3.925e-10	13737106	13763942	40	40	1	rs7405404	1	rs7405404
92	16:29939877:A:G	rs12691307	16	29939877	1.298e-10	29923510	30144379	81	80	1	rs12691307	1	rs12691307
93	16:58681393:A:T	rs12325245	16	58681393	1.149e-08	58669273	58682833	23	20	1	rs12325245	1	rs12325245
94	16:63700508:C:T	rs2018916	16	63700508	1.263e-08	63692643	63750542	40	39	1	rs2018916	1	rs2018916
95	16:68189340:A:G	rs8044995	16	68189340	3.268e-08	67767060	68323654	260	258	1	rs8044995	1	rs8044995
96	17:2208899:G:T	rs4523957	17	2208899	1.04e-09	2095954	2220815	159	151	1	rs4523957	1	rs4523957
97	17:17958402:A:G	rs8082590	17	17958402	6.841e-09	17721457	18030240	285	279	1	rs8082590	1	rs8082590
98	18:53200117:A:G	rs9636107	18	53200117	9.091e-13	52747689	53804156	245	241	10	rs11874716, rs78322266, rs9636107, rs587136, rs28758902, rs56285026, rs72934570, rs72930787, rs9966779, rs715170	5	rs11874716, rs78322266, rs9636107, rs72934570, rs715170
99	19:11849736:C:T	rs72986630	19	11849736	4.636e-08	11849736	11849736	1	1	1	rs72986630	1	rs72986630
100	19:19478022:G:T	rs2905426	19	19478022	6.921e-09	19358672	19744079	167	165	2	rs2905426, rs8103250	1	rs2905426
101	19:30987423:A:G	rs2053079	19	30987423	3.789e-09	30981639	31038995	20	20	1	rs2053079	1	rs2053079
102	19:50091199:G:T	rs56873913	19	50091199	2.188e-07	50067508	50138023	52	52	1	rs56873913	1	rs56873913
103	20:37453194:A:G	rs6065094	20	37453194	5.519e-11	37360944	37501507	160	159	4	rs6065094, rs2246672, rs6027726, rs208814	1	rs6065094
104	20:48131036:C:T	rs7267348	20	48131036	1.182e-07	48114678	48131649	31	31	1	rs7267348	1	rs7267348
105	20:62155111:C:T	rs427230	20	62155111	4.028e-08	62155111	62155111	1	1	1	rs427230	1	rs427230
106	22:40000313:C:T	rs5995756	22	40000313	2.836e-11	39942234	40058186	90	88	6	rs5995756, rs5757717, rs5757730, rs8139773, rs136844, rs732381	1	rs5995756
107	22:41027819:C:T	rs133047	22	41027819	9.728e-10	41027819	41027819	1	1	1	rs133047	1	rs133047
108	22:41587556:A:T	rs9607782	22	41587556	6.763e-12	41408754	41854446	153	150	2	rs9607782, rs61298040	1	rs9607782
109	22:42603814:C:T	rs6002655	22	42603814	1.475e-09	42315790	42689370	301	272	5	rs1023500, rs5751191, rs2860372, rs28733092, rs6002655	2	rs1023500, rs6002655
