# Supplementary material for: Functional mapping and annotation of genetic associations with FUMA
Source: Nat Commun. 2017 Nov 28;8:1826. doi: 10.1038/s41467-017-01261-5 (PMC5705698; doi:10.1038/s41467-017-01261-5)
Supplement: Supplementary file 21 — Supplementary Data 18 [file 41467_2017_1261_MOESM21_ESM.xlsx]

## Sheet: Supplementary Data 18
Supplementary Data 18. Prioirtized genes from SCZ GWAS by functional mapping Genes only mapped by chroamtin interaction mapping are highlighted in blue. Genomic locus: The index of genomic risk loci matched with S. Data 17. candidate: "KNOWN" if the gene is reported in the original GWAS study, "NOVEL" otherwise type: gene biotype obtained from Ensembl BioMart pLI: pLI score obtained from ExAC dat…
ESNG ID	symbol	entrezID	HUGO	candidates	GenomicLocus	chr	start	end	strand	type	pLI	ncRVIS	posMapSNPs	posMapMaxCADD	eqtlMapSNPs	eqtlMapminP	eqtlMapminQ	eqtlMapts	eqtlDirection	ciMap	ciMapts	ciMapOnly	minGwasP	IndSigSNPs
ENSG00000142949	PTPRF	5792	PTPRF	KNOWN	4	1	43990858	44089343	1	protein_coding	0.999998	-1.11692	1	15.41	0	NA	NA	NA	NA	No	NA	0	0.0002008	rs11210892
ENSG00000066135	KDM4A	9682	KDM4A	KNOWN	4	1	44115829	44171186	1	protein_coding	0.999994	-1.02943	1	13.86	0	NA	NA	NA	NA	No	NA	0	0.001438	rs11210892
ENSG00000117407	ARTN	9048	ARTN	NOVEL	4	1	44398992	44402913	1	protein_coding	0.2931	-0.349064	0	0	50	1.0787e-12	0.000770552	Brain_Cerebellar_Hemisphere, Brain_Cerebellum	+	No	NA	0	4.97e-10	rs11210892
ENSG00000178028	DMAP1	55929	DMAP1	NOVEL	4	1	44679127	44686353	1	protein_coding	0.336142	-0.216508	0	0	8	1.96165e-07	0.00221696	Brain_Putamen_basal_ganglia	+	No	NA	0	0.000162	rs11210892
ENSG00000188641	DPYD	1806	DPYD	KNOWN	6	1	97543299	98386605	-1	protein_coding	4.18972e-09	0.587602	2	24.5	0	NA	NA	NA	NA	Yes	Hippocampus	0	2.794e-17	rs7526108, rs75641275, rs1702294, rs61786697, rs1702285, rs1198575, rs56012174
ENSG00000136631	VPS45	11311	VPS45	KNOWN	7	1	150039369	150117505	1	protein_coding	0.00030557	-0.505427	0	0	2	5.32585e-06	0.0252614	Brain_Frontal_Cortex_BA9	-	Yes	Dorsolateral_Prefrontal_Cortex	0	4.264e-09	rs140505938
ENSG00000023902	PLEKHO1	51177	PLEKHO1	KNOWN	7	1	150121373	150136916	1	protein_coding	0.949231	NA	0	0	2	2.77089e-05	0.0391478	Brain_Cerebellum	-	No	NA	0	1.406e-07	rs12129037
ENSG00000143434	SEMA6C	10500	SEMA6C	NOVEL	7	1	151104161	151119104	-1	protein_coding	5.65313e-05	-0.756767	0	0	3	3.81903e-06	0.000770552	Brain_Cerebellum	-	No	NA	0	6.917e-08	rs142094124
ENSG00000117335	CD46	4179	CD46	KNOWN	9	1	207925402	207968858	1	protein_coding	0.000191603	-0.601552	0	0	69	4.17105e-14	0.000770552	Brain_Caudate_basal_ganglia, Brain_Cerebellar_Hemisphere, Brain_Cerebellum, Brain_Cortex	+	No	NA	0	1.609e-07	rs7523273
ENSG00000115524	SF3B1	23451	SF3B1	KNOWN	19	2	198254508	198299815	-1	protein_coding	1	-0.619089	1	12.62	274	1.39239e-07	0.00530083	Brain_Caudate_basal_ganglia	+	No	NA	0	1.478e-11	rs6434928
ENSG00000162944	RFTN2	130132	RFTN2	KNOWN	19	2	198432948	198540769	-1	protein_coding	0.00207696	0.166398	1	15.02	0	NA	NA	NA	NA	No	NA	0	5.78e-08	rs6434928
ENSG00000226124	FTCDNL1	348751	FTCDNL1	NOVEL	21	2	200625267	200715896	-1	protein_coding	NA	NA	0	0	34	1.1099e-07	0.00175324	Brain_Frontal_Cortex_BA9	-	No	NA	0	5.624e-14	rs281768, rs143911669
ENSG00000162971	TYW5	129450	TYW5	KNOWN	21	2	200794698	200820459	-1	protein_coding	2.19729e-07	-0.822528	0	0	68	5.12688e-09	0.00139016	Brain_Caudate_basal_ganglia, Brain_Cerebellar_Hemisphere	-	No	NA	0	3.725e-08	rs812760
ENSG00000182600	C2orf82	389084	C2orf82	KNOWN	23	2	233721980	233743418	1	protein_coding	0.466831	-0.411154	0	0	1	1.24134e-06	0.00175324	Brain_Frontal_Cortex_BA9	+	No	NA	0	4.384e-11	rs6704768, rs778371
ENSG00000144619	CNTN4	152330	CNTN4	KNOWN	24	3	2140497	3099645	1	protein_coding	0.996606	3.21872	0	0	2	1.20428e-06	0.0382867	Brain_Anterior_cingulate_cortex_BA24	+	No	NA	0	4.338e-10	rs35346733
ENSG00000023330	ALAS1	211	ALAS1	NOVEL	27	3	52232102	52248343	1	protein_coding	0.907957	-0.640089	1	17.21	0	NA	NA	NA	NA	No	NA	0	5.691e-05	rs11717383
ENSG00000164088	PPM1M	132160	PPM1M	NOVEL	27	3	52279841	52284613	1	protein_coding	0.0923289	-0.870254	0	0	1	9.73485e-06	0.00963651	Brain_Cerebellum	+	No	NA	0	2.749e-07	rs6805539
ENSG00000168237	GLYCTK	132158	GLYCTK	NOVEL	27	3	52321105	52329272	1	protein_coding	1.36483e-06	-0.331397	0	0	41	8.8284e-08	0.00337575	Brain_Cerebellum, Brain_Hippocampus	+	No	NA	0	2.056e-09	rs11717383, rs6805539, rs2535627
ENSG00000114841	DNAH1	25981	DNAH1	NOVEL	27	3	52350335	52434507	1	protein_coding	4.42227e-20	-0.0979141	1	16.17	0	NA	NA	NA	NA	No	NA	0	2.64e-07	rs6805539
ENSG00000163938	GNL3	26354	GNL3	KNOWN	27	3	52715172	52728508	1	protein_coding	1.5396e-09	NA	2	22.9	355	3.1524e-10	0.000770552	Brain_Cerebellar_Hemisphere, Brain_Cerebellum	+	No	NA	0	3.956e-11	rs11717383, rs6805539, rs2535627, rs2710313
ENSG00000114904	NEK4	6787	NEK4	KNOWN	27	3	52744800	52804965	-1	protein_coding	1.2165e-12	-0.30452	1	24.1	0	NA	NA	NA	NA	No	NA	0	2.5e-07	rs6805539
ENSG00000055957	ITIH1	3697	ITIH1	KNOWN	27	3	52811603	52826078	1	protein_coding	4.79132e-18	-0.271541	1	25.9	0	NA	NA	NA	NA	No	NA	0	1.613e-07	rs6805539
ENSG00000055955	ITIH4	3700	ITIH4	KNOWN	27	3	52846991	52865495	-1	protein_coding	4.63111e-05	0.372344	2	24.3	0	NA	NA	NA	NA	No	NA	0	4.488e-08	rs4687663
ENSG00000213533	TMEM110	375346	TMEM110	KNOWN	27	3	52870235	52931612	-1	protein_coding	0.901349	0.93292	0	0	2	1.33543e-06	0.0268435	Brain_Hippocampus	-	No	NA	0	1.357e-07	rs6805539
ENSG00000163933	RFT1	91869	RFT1	NOVEL	27	3	53122499	53164478	-1	protein_coding	3.17067e-06	0.277385	0	0	41	2.80607e-07	0.00129004	Brain_Caudate_basal_ganglia, Brain_Cortex	+	No	NA	0	3.52e-07	rs4687663, rs2710313
ENSG00000163634	THOC7	80145	THOC7	KNOWN	29	3	63819546	63849579	-1	protein_coding	0.97832	NA	0	0	23	3.10568e-07	0.00304222	Brain_Cerebellum, Brain_Frontal_Cortex_BA9	-	No	NA	0	2.584e-08	rs832187
ENSG00000138821	SLC39A8	64116	SLC39A8	KNOWN	33	4	103172198	103352415	-1	protein_coding	0.891567	-0.202749	1	34	0	NA	NA	NA	NA	No	NA	0	1.536e-12	rs1813006, rs35518360
ENSG00000132563	REEP2	51308	REEP2	KNOWN	40	5	137774706	137782658	1	protein_coding	0.876389	0.126709	0	0	4	1.71076e-05	0.0364594	Brain_Cerebellar_Hemisphere	+	No	NA	0	2.176e-08	rs10043984
ENSG00000132911	NMUR2	56923	NMUR2	NOVEL	41	5	151771093	151812929	-1	protein_coding	0.421657	0.587098	0	0	135	2.20221e-08	0.00175324	Brain_Frontal_Cortex_BA9	+	No	NA	0	1.444e-07	rs111294930
ENSG00000002822	MAD1L1	8379	MAD1L1	KNOWN	47	7	1855429	2272878	-1	protein_coding	2.03781e-10	-0.0844627	1	17.29	0	NA	NA	NA	NA	No	NA	0	6.013e-10	rs140364877, rs58120505
ENSG00000122687	FTSJ2	29960	MRM2	NOVEL	47	7	2273866	2281840	-1	protein_coding	1.97488e-05	0.0965956	0	0	13	7.46632e-07	0.000770552	Brain_Caudate_basal_ganglia, Brain_Cerebellum, Brain_Hippocampus	-	No	NA	0	1.306e-08	rs2058430
ENSG00000120903	CHRNA2	1135	CHRNA2	NOVEL	56	8	27317279	27337400	-1	protein_coding	0.00176648	2.5642	0	0	7	4.25751e-08	0.000770552	Brain_Cerebellum	-	No	NA	0	1.952e-08	rs73229090
ENSG00000138175	ARL3	403	ARL3	KNOWN	63	10	104433488	104474164	-1	protein_coding	0.716101	-0.600026	0	0	112	7.0015e-07	0.00251653	Brain_Cerebellum	-	No	NA	0	9.235e-18	rs619824, rs11191419, rs7476192, rs7476196
ENSG00000166272	WBP1L	54838	WBP1L	KNOWN	63	10	104503727	104576021	1	protein_coding	0.909387	0.61464	1	15.56	0	NA	NA	NA	NA	Yes	Hippocampus	0	9.106e-16	rs4919680, rs11191419, rs7476192, rs7476196, rs55833108, rs11191582, rs619824
ENSG00000148795	CYP17A1	1586	CYP17A1	KNOWN	63	10	104590288	104597290	-1	protein_coding	0.0350306	0.086682	1	12.94	0	NA	NA	NA	NA	No	NA	0	8.689e-12	rs619824, rs11191419
ENSG00000148842	CNNM2	54805	CNNM2	KNOWN	63	10	104678050	104849978	1	protein_coding	0.994106	-0.511524	1	17.62	0	NA	NA	NA	NA	No	NA	0	9.106e-16	rs4919680, rs11191582
ENSG00000076685	NT5C2	22978	NT5C2	KNOWN	63	10	104845940	104953056	-1	protein_coding	0.0521979	0.0483286	0	0	5	4.42701e-07	0.00575501	Brain_Cerebellar_Hemisphere	+	No	NA	0	4.417e-06	rs11191419
ENSG00000019102	VSIG2	23584	VSIG2	KNOWN	70	11	124617368	124622134	-1	protein_coding	0.000163566	-0.399229	0	0	2	3.30933e-06	0.0346622	Brain_Caudate_basal_ganglia	-	No	NA	0	8.175e-09	rs1940171
ENSG00000120451	SNX19	399979	SNX19	KNOWN	71	11	130745331	130786404	-1	protein_coding	9.83338e-07	0.319172	2	25.3	209	1.12757e-16	0.000770552	Brain_Anterior_cingulate_cortex_BA24, Brain_Caudate_basal_ganglia, Brain_Cerebellar_Hemisphere, Brain_Cerebellum, Brain_Cortex, Brain_Frontal_Cortex_BA9, Brain_Hippocampus, Brain_Hypothalamus, Brain_Nucleus_accumbens_basal_ganglia, Brain_Putamen_basal_ganglia	+	No	NA	0	2.876e-12	rs10750446, rs35274053, rs10791097, rs4936123, rs35774874
ENSG00000151067	CACNA1C	775	CACNA1C	KNOWN	73	12	2079952	2802108	1	protein_coding	0.999998	-0.354015	0	0	1	2.53417e-06	0.02617	Brain_Cerebellum	-	No	NA	0	2.799e-14	rs11062159, rs2007044
ENSG00000133687	TMTC1	83857	TMTC1	KNOWN	74	12	29653773	29937692	-1	protein_coding	3.06492e-07	NA	1	12.65	0	NA	NA	NA	NA	No	NA	0	0.000111	rs679087
ENSG00000123384	LRP1	4035	LRP1	KNOWN	75	12	57522276	57607134	1	protein_coding	1	NA	1	14.02	0	NA	NA	NA	NA	No	NA	0	1.477e-09	rs12826178
ENSG00000111325	OGFOD2	79676	OGFOD2	KNOWN	79	12	123459127	123464590	1	protein_coding	3.80506e-07	-0.495076	0	0	35	2.73907e-07	0.0155318	Brain_Hypothalamus	+	No	NA	0	1.628e-11	rs7975763, rs2851447
ENSG00000182196	ARL6IP4	51329	ARL6IP4	KNOWN	79	12	123464607	123467456	1	protein_coding	0.0112342	-0.527874	0	0	26	1.57663e-06	0.0166657	Brain_Nucleus_accumbens_basal_ganglia	+	No	NA	0	5.129e-09	rs7975763, rs2851447
ENSG00000090975	PITPNM2	57605	PITPNM2	KNOWN	79	12	123468027	123634562	-1	protein_coding	0.999994	-0.297419	0	0	17	2.31304e-06	0.00924605	Brain_Cerebellar_Hemisphere, Brain_Cerebellum	-	Yes	Dorsolateral_Prefrontal_Cortex	0	1.889e-12	rs7975763, rs2851447
ENSG00000139697	SBNO1	55206	SBNO1	KNOWN	79	12	123773656	123849390	-1	protein_coding	1	-1.46751	3	22.2	0	NA	NA	NA	NA	No	NA	0	1.775e-09	rs7975763, rs2851447
ENSG00000183955	SETD8	387893	KMT5A	KNOWN	79	12	123868320	123893905	1	protein_coding	0.945359	0.950256	0	0	84	1.56122e-07	0.000770552	Brain_Cerebellum	-	No	NA	0	1.889e-12	rs7975763, rs2851447
ENSG00000197653	DNAH10	196385	DNAH10	NOVEL	79	12	124247042	124420753	1	protein_coding	4.14032e-37	-0.520605	0	0	3	8.88872e-06	0.0156982	Brain_Cerebellum	-	No	NA	0	1.053e-07	rs7975763, rs2851447
ENSG00000256053	APOPT1	84334	APOPT1	KNOWN	83	14	104029299	104073860	1	protein_coding	0.000361376	-0.703676	0	0	30	8.94362e-08	0.00378963	Brain_Putamen_basal_ganglia	-	No	NA	0	4.925e-12	rs12887734, rs4906364, rs10129899
ENSG00000137841	PLCB2	5330	PLCB2	KNOWN	84	15	40570377	40600136	-1	protein_coding	3.0169e-12	0.0875472	1	17.39	0	NA	NA	NA	NA	No	NA	0	3.884e-06	rs56205728
ENSG00000169684	CHRNA5	1138	CHRNA5	KNOWN	87	15	78857862	78887611	1	protein_coding	2.40947e-06	0.421142	1	15.07	35	1.19618e-07	0.000977302	Brain_Caudate_basal_ganglia, Brain_Cerebellar_Hemisphere, Brain_Nucleus_accumbens_basal_ganglia	+	No	NA	0	1.865e-12	rs2036528, rs147144681, rs8042374
ENSG00000080644	CHRNA3	1136	CHRNA3	KNOWN	87	15	78885394	78913637	-1	protein_coding	0.00706164	0.0115733	0	0	1	3.56565e-06	0.00139016	Brain_Caudate_basal_ganglia	-	No	NA	0	1.081e-05	rs147144681
ENSG00000156218	ADAMTSL3	57188	ADAMTSL3	KNOWN	88	15	84322838	84708594	1	protein_coding	9.55133e-09	-1.01962	1	20.8	0	NA	NA	NA	NA	No	NA	0	7.62e-11	rs950169
ENSG00000197696	NMB	4828	NMB	NOVEL	88	15	85198360	85201794	-1	protein_coding	0.156904	NA	1	16.05	0	NA	NA	NA	NA	No	NA	0	9.343e-10	rs17598603
ENSG00000183454	GRIN2A	2903	GRIN2A	KNOWN	90	16	9852376	10276611	-1	protein_coding	0.998045	-1.13815	1	12.94	0	NA	NA	NA	NA	No	NA	0	1.954e-06	rs9922678
ENSG00000169592	INO80E	283899	INO80E	KNOWN	92	16	30006615	30017114	1	protein_coding	0.0174147	-1.07729	0	0	43	1.59795e-09	0.000770552	Brain_Cerebellum	+	No	NA	0	2.336e-10	rs12691307
ENSG00000090238	YPEL3	83719	YPEL3	KNOWN	92	16	30103635	30108236	-1	protein_coding	0.122709	NA	0	0	48	1.34992e-09	0.000770552	Brain_Cerebellar_Hemisphere, Brain_Cerebellum	-	No	NA	0	1.804e-10	rs12691307
ENSG00000102882	MAPK3	5595	MAPK3	KNOWN	92	16	30125426	30134827	-1	protein_coding	0.409692	NA	0	0	5	1.12196e-06	0.00327011	Brain_Cortex, Brain_Frontal_Cortex_BA9	+	No	NA	0	4.016e-09	rs12691307
ENSG00000102904	TSNAXIP1	55815	TSNAXIP1	KNOWN	95	16	67840668	67866051	1	protein_coding	9.27238e-18	-0.329502	0	0	175	2.88393e-08	0.00311864	Brain_Anterior_cingulate_cortex_BA24, Brain_Cerebellar_Hemisphere, Brain_Frontal_Cortex_BA9	+	No	NA	0	3.268e-08	rs8044995
ENSG00000205220	PSMB10	5699	PSMB10	KNOWN	95	16	67968405	67970990	-1	protein_coding	2.33998e-05	-0.21892	0	0	89	1.06995e-07	0.000770552	Brain_Cerebellum	-	No	NA	0	4.314e-08	rs8044995
ENSG00000103067	ESRP2	80004	ESRP2	KNOWN	95	16	68263014	68272005	-1	protein_coding	0.731425	-1.02275	0	0	17	5.31366e-06	0.00382835	Brain_Cerebellar_Hemisphere	+	No	NA	0	2.51e-06	rs8044995
ENSG00000132600	PRMT7	54496	PRMT7	NOVEL	95	16	68344877	68392466	1	protein_coding	8.30564e-09	-0.873099	0	0	176	3.10524e-09	0.00139016	Brain_Caudate_basal_ganglia, Brain_Frontal_Cortex_BA9	+	No	NA	0	3.268e-08	rs8044995
ENSG00000171962	LRRC48	83450	DRC3	KNOWN	97	17	17876127	17920203	1	protein_coding	6.08743e-06	0.121792	1	33	0	NA	NA	NA	NA	No	NA	0	1.601e-07	rs8082590
ENSG00000091536	MYO15A	51168	MYO15A	KNOWN	97	17	18012020	18083116	1	protein_coding	NA	-0.0449151	1	23.1	2	3.28358e-06	0.000770552	Brain_Cerebellum	-	No	NA	0	4.695e-07	rs8082590
ENSG00000213996	TM6SF2	53345	TM6SF2	KNOWN	100	19	19375173	19384200	-1	protein_coding	1.93541e-05	NA	0	0	144	2.20641e-08	0.000770552	Brain_Cerebellum	+	No	NA	0	6.921e-09	rs2905426
ENSG00000129933	MAU2	23383	MAU2	KNOWN	100	19	19431490	19469563	1	protein_coding	0.999718	0.0144236	1	13.66	0	NA	NA	NA	NA	No	NA	0	2.299e-07	rs2905426
ENSG00000167491	GATAD2A	54815	GATAD2A	KNOWN	100	19	19496635	19619740	1	protein_coding	0.995363	-0.496926	1	14.83	0	NA	NA	NA	NA	No	NA	0	3.335e-08	rs2905426
ENSG00000160161	CILP2	148113	CILP2	KNOWN	100	19	19649057	19657468	1	protein_coding	0.000278936	-0.132917	0	0	4	1.44164e-06	0.0102681	Brain_Caudate_basal_ganglia	+	No	NA	0	4.98e-07	rs2905426
ENSG00000105717	PBX4	80714	PBX4	KNOWN	100	19	19672522	19729725	-1	protein_coding	0.00677213	-0.679897	0	0	9	2.42174e-06	0.0139651	Brain_Cerebellum	+	No	NA	0	4.798e-08	rs8103250
ENSG00000126460	PRRG2	5639	PRRG2	KNOWN	102	19	50083903	50094272	1	protein_coding	5.96506e-05	-0.0307732	1	14.83	0	NA	NA	NA	NA	No	NA	0	3.147e-06	rs56873913
ENSG00000126464	PRR12	57479	PRR12	KNOWN	102	19	50094900	50129696	1	protein_coding	0.99997	NA	0	0	51	3.52757e-12	0.000770552	Brain_Cerebellar_Hemisphere, Brain_Cerebellum	-	No	NA	0	2.188e-07	rs56873913
ENSG00000101442	ACTR5	79913	ACTR5	KNOWN	103	20	37377085	37400834	1	protein_coding	1.00014e-12	0.539172	1	16.79	0	NA	NA	NA	NA	No	NA	0	1.101e-07	rs6027726
ENSG00000124212	PTGIS	5740	PTGIS	KNOWN	104	20	48120411	48184683	-1	protein_coding	2.42325e-05	0.0725085	1	12.97	0	NA	NA	NA	NA	No	NA	0	1.684e-06	rs7267348
ENSG00000239713	APOBEC3G	60489	APOBEC3G	NOVEL	106	22	39436924	39483748	1	protein_coding	1.4703e-06	-0.504701	0	0	8	8.88219e-07	0.0128615	Brain_Frontal_Cortex_BA9	-	No	NA	0	1.812e-05	rs136844
ENSG00000100395	L3MBTL2	83746	L3MBTL2	KNOWN	108	22	41601209	41627275	1	protein_coding	0.013028	-0.618259	1	18.58	0	NA	NA	NA	NA	No	NA	0	2.38e-08	rs9607782, rs61298040
ENSG00000167074	TEF	7008	TEF	NOVEL	108	22	41763337	41795330	1	protein_coding	0.421036	0.114829	1	18.06	0	NA	NA	NA	NA	No	NA	0	0.04646	rs61298040
ENSG00000100413	POLR3H	171568	POLR3H	NOVEL	108	22	41921808	41940610	-1	protein_coding	0.00200711	-1.30585	0	0	27	5.10118e-08	0.00129004	Brain_Cortex, Brain_Frontal_Cortex_BA9	+	No	NA	0	0.002625	rs61298040
ENSG00000172346	CSDC2	27254	CSDC2	NOVEL	108	22	41956767	41973745	1	protein_coding	0.0798035	0.319356	0	0	33	1.53594e-10	0.00129004	Brain_Cortex, Brain_Frontal_Cortex_BA9	+	No	NA	0	0.002625	rs61298040
ENSG00000183066	WBP2NL	164684	WBP2NL	KNOWN	108:109	22	42394729	42454460	1	protein_coding	2.07233e-09	0.730693	0	0	64	2.5115e-07	0.00553033	Brain_Anterior_cingulate_cortex_BA24, Brain_Caudate_basal_ganglia, Brain_Frontal_Cortex_BA9	+	No	NA	0	1.375e-08	rs9607782, rs61298040, rs5751191, rs2860372, rs6002655
ENSG00000198951	NAGA	4668	NAGA	KNOWN	109	22	42454358	42466846	-1	protein_coding	2.0199e-06	0.183467	1	16.21	1	8.17777e-06	0.0471927	Brain_Cerebellar_Hemisphere	+	No	NA	0	1.739e-07	rs5751191, rs2860372, rs6002655, rs28733092
ENSG00000177096	FAM109B	150368	FAM109B	KNOWN	109	22	42470255	42475445	1	protein_coding	0.000109677	0.439359	0	0	120	1.73529e-08	0.00129004	Brain_Cortex	+	No	NA	0	1.897e-08	rs28733092
ENSG00000183172	SMDT1	91689	SMDT1	KNOWN	109	22	42475695	42480288	1	protein_coding	0.16335	-0.139727	0	0	145	1.23799e-18	0.000770552	Brain_Caudate_basal_ganglia, Brain_Cerebellar_Hemisphere, Brain_Cerebellum, Brain_Hypothalamus, Brain_Nucleus_accumbens_basal_ganglia, Brain_Putamen_basal_ganglia	+	No	NA	0	8.373e-09	rs1023500, rs28733092
ENSG00000184983	NDUFA6	4700	NDUFA6	KNOWN	109	22	42481529	42486959	-1	protein_coding	0.00325949	-0.532149	1	21	0	NA	NA	NA	NA	No	NA	0	2.213e-07	rs28733092
ENSG00000100197	CYP2D6	1565	CYP2D6	KNOWN	109	22	42522501	42526908	-1	protein_coding	9.22646e-10	0.153954	0	0	125	3.32416e-23	0.000770552	Brain_Anterior_cingulate_cortex_BA24, Brain_Caudate_basal_ganglia, Brain_Cerebellar_Hemisphere, Brain_Cerebellum, Brain_Cortex, Brain_Frontal_Cortex_BA9, Brain_Hippocampus, Brain_Hypothalamus, Brain_Nucleus_accumbens_basal_ganglia, Brain_Putamen_basal_ganglia	-	No	NA	0	1.475e-09	rs5751191, rs2860372, rs28733092, rs6002655
ENSG00000122481	RWDD3	25950	RWDD3	NOVEL	6	1	95699711	95712781	1	protein_coding	1.52123e-06	NA	0	0	0	NA	NA	NA	NA	Yes	Hippocampus	1	1.814e-14	rs7526108, rs75641275, rs1702294, rs61786697, rs1702285, rs1198575
ENSG00000163113	OTUD7B	56957	OTUD7B	KNOWN	7	1	149909705	149982625	-1	protein_coding	0.100123	-0.834943	0	0	0	NA	NA	NA	NA	Yes	Dorsolateral_Prefrontal_Cortex	1	9.337e-10	rs140505938, rs142094124
ENSG00000179456	ZBTB18	10472	ZBTB18	NOVEL	10	1	244214585	244220778	1	protein_coding	0.970124	-0.604927	0	0	0	NA	NA	NA	NA	Yes	Dorsolateral_Prefrontal_Cortex, Hippocampus	1	5.772e-06	rs10803138, rs14403
ENSG00000119866	BCL11A	53335	BCL11A	NOVEL	11	2	60678302	60780702	-1	protein_coding	0.829	-2.0339	0	0	0	NA	NA	NA	NA	Yes	Hippocampus	1	2.543e-12	rs11682175, rs80256351, rs908730, rs75575209
ENSG00000152430	BOLL	66037	BOLL	KNOWN	19	2	198591603	198651486	-1	protein_coding	0.00790218	-1.24188	0	0	0	NA	NA	NA	NA	Yes	Hippocampus	1	2.229e-07	rs6434928, rs2564388
ENSG00000115896	PLCL1	5334	PLCL1	KNOWN	19	2	198669426	199437305	1	protein_coding	0.0110524	NA	0	0	0	NA	NA	NA	NA	Yes	Hippocampus	1	2.229e-07	rs6434928, rs2564388
ENSG00000196141	SPATS2L	26010	SPATS2L	NOVEL	21	2	201170604	201346986	1	protein_coding	0.970345	0.539346	0	0	0	NA	NA	NA	NA	Yes	Hippocampus	1	1.767e-10	rs143911669, rs1367858
ENSG00000174579	MSL2	55167	MSL2	KNOWN	30	3	135867764	135916083	-1	protein_coding	0.889664	-1.74205	0	0	0	NA	NA	NA	NA	Yes	Hippocampus	1	1.161e-09	rs7432375
ENSG00000118007	STAG1	10274	STAG1	KNOWN	30	3	136055077	136471220	-1	protein_coding	1	-0.647638	0	0	0	NA	NA	NA	NA	Yes	Hippocampus	1	3.319e-09	rs9845457, rs10935180, rs7432375
ENSG00000181449	SOX2	6657	SOX2	NOVEL	31	3	181429714	181432221	1	protein_coding	0.396697	-0.415429	0	0	0	NA	NA	NA	NA	Yes	Dorsolateral_Prefrontal_Cortex, Hippocampus	1	1.654e-08	rs9841616
ENSG00000178722	C5orf64	285668	C5orf64	NOVEL	37	5	60933535	61047590	1	protein_coding	0.0411009	-0.0425245	0	0	0	NA	NA	NA	NA	Yes	Dorsolateral_Prefrontal_Cortex, Hippocampus	1	2.541e-12	rs4391122, rs72761442
ENSG00000118689	FOXO3	2309	FOXO3	NOVEL	46	6	108881038	109005977	1	protein_coding	NA	-1.48776	0	0	0	NA	NA	NA	NA	Yes	Dorsolateral_Prefrontal_Cortex, Hippocampus	1	3.373e-08	rs9398171
ENSG00000118690	ARMC2	84071	ARMC2	NOVEL	46	6	109169619	109295186	1	protein_coding	2.20161e-08	0.466251	0	0	0	NA	NA	NA	NA	Yes	Dorsolateral_Prefrontal_Cortex	1	0.0001084	rs9398171
ENSG00000080546	SESN1	27244	SESN1	NOVEL	46	6	109307640	109416022	-1	protein_coding	0.000638248	-1.11185	0	0	0	NA	NA	NA	NA	Yes	Hippocampus	1	0.0001084	rs9398171
ENSG00000183137	CEP57L1	285753	CEP57L1	NOVEL	46	6	109416313	109485135	1	protein_coding	4.26476e-09	-0.858775	0	0	0	NA	NA	NA	NA	Yes	Hippocampus	1	0.0001084	rs9398171
ENSG00000005483	KMT2E	55904	KMT2E	NOVEL	49	7	104654626	104754808	1	protein_coding	1	-0.608756	0	0	0	NA	NA	NA	NA	Yes	Dorsolateral_Prefrontal_Cortex, Hippocampus	1	2.463e-09	rs2428162, rs6466055
ENSG00000085662	AKR1B1	231	AKR1B1	NOVEL	52	7	134127102	134144036	-1	protein_coding	1.07346e-05	-0.0776756	0	0	0	NA	NA	NA	NA	Yes	Dorsolateral_Prefrontal_Cortex	1	2.261e-08	rs7801375
ENSG00000119915	ELOVL3	83401	ELOVL3	NOVEL	63	10	103986085	103989346	1	protein_coding	0.0100894	-0.633403	0	0	0	NA	NA	NA	NA	Yes	Hippocampus	1	2.665e-06	rs4244354
ENSG00000134917	ADAMTS8	11095	ADAMTS8	NOVEL	71	11	130274820	130298888	-1	protein_coding	1.05565e-08	-0.530041	0	0	0	NA	NA	NA	NA	Yes	Hippocampus	1	1.016e-11	rs35274053, rs10791097, rs4936123
ENSG00000166106	ADAMTS15	170689	ADAMTS15	NOVEL	71	11	130318869	130346532	1	protein_coding	0.679914	-1.10666	0	0	0	NA	NA	NA	NA	Yes	Hippocampus	1	1.016e-11	rs35274053, rs10791097, rs4936123
ENSG00000102901	CENPT	80152	CENPT	KNOWN	95	16	67862060	67881714	-1	protein_coding	0.0553624	-0.678946	0	0	0	NA	NA	NA	NA	Yes	Dorsolateral_Prefrontal_Cortex, Hippocampus	1	0.0001472	rs8044995
ENSG00000102898	NUTF2	10204	NUTF2	KNOWN	95	16	67880635	67906470	1	protein_coding	0.88515	-0.697364	0	0	0	NA	NA	NA	NA	Yes	Dorsolateral_Prefrontal_Cortex, Hippocampus	1	0.0001472	rs8044995
ENSG00000038358	EDC4	23644	EDC4	KNOWN	95	16	67906926	67918406	1	protein_coding	0.995196	-0.559325	0	0	0	NA	NA	NA	NA	Yes	Dorsolateral_Prefrontal_Cortex, Hippocampus	1	0.0001472	rs8044995
ENSG00000188038	NRN1L	123904	NRN1L	KNOWN	95	16	67918708	67922758	1	protein_coding	0.000386711	-0.414516	0	0	0	NA	NA	NA	NA	Yes	Dorsolateral_Prefrontal_Cortex, Hippocampus	1	0.0001472	rs8044995
ENSG00000159792	PSKH1	5681	PSKH1	KNOWN	95	16	67927175	67963581	1	protein_coding	0.0178742	-1.24293	0	0	0	NA	NA	NA	NA	Yes	Dorsolateral_Prefrontal_Cortex, Hippocampus	1	5.915e-05	rs8044995
ENSG00000108557	RAI1	10743	RAI1	KNOWN	97	17	17584787	17714767	1	protein_coding	0.999136	NA	0	0	0	NA	NA	NA	NA	Yes	Dorsolateral_Prefrontal_Cortex	1	1.572e-07	rs8082590
ENSG00000171953	ATPAF2	91647	ATPAF2	KNOWN	97	17	17880723	17942523	-1	protein_coding	0.00143054	-0.70191	0	0	0	NA	NA	NA	NA	Yes	Hippocampus	1	5.327e-08	rs8082590
ENSG00000141034	GID4	79018	GID4	KNOWN	97	17	17942606	17971718	1	protein_coding	0.937456	-1.87294	0	0	0	NA	NA	NA	NA	Yes	Hippocampus	1	5.327e-08	rs8082590
ENSG00000100359	SGSM3	27352	SGSM3	NOVEL	106	22	40766595	40806293	1	protein_coding	1.00601e-06	-0.227062	0	0	0	NA	NA	NA	NA	Yes	Dorsolateral_Prefrontal_Cortex	1	1.002e-09	rs5757717, rs5757730

## Sheet: Sheet1
ensg	symbol	entrezID	HUGO	candidate	GenomicLocus	chr	start	end	strand	type	pLI	ncRVIS	posMapSNPs	posMapMaxCADD	eqtlMapSNPs	eqtlMapminP	eqtlMapminQ	eqtlMapts	eqtlDirection	ciMap	ciMapts	ciMapOnly	minGwasP	IndSigSNPs
ENSG00000142949	PTPRF	5792	PTPRF	KNOWN	4	1	43990858	44089343	1	protein_coding	0.999998	-1.11692	1	15.41	0	NA	NA	NA	NA	No	NA	0	0.0002008	rs11210892
ENSG00000066135	KDM4A	9682	KDM4A	KNOWN	4	1	44115829	44171186	1	protein_coding	0.999994	-1.02943	1	13.86	0	NA	NA	NA	NA	No	NA	0	0.001438	rs11210892
ENSG00000117407	ARTN	9048	ARTN	NOVEL	4	1	44398992	44402913	1	protein_coding	0.2931	-0.349064	0	0	50	1.0787e-12	0.000770552	Brain_Cerebellar_Hemisphere, Brain_Cerebellum	+	No	NA	0	4.97e-10	rs11210892
ENSG00000178028	DMAP1	55929	DMAP1	NOVEL	4	1	44679127	44686353	1	protein_coding	0.336142	-0.216508	0	0	8	1.96165e-07	0.00221696	Brain_Putamen_basal_ganglia	+	No	NA	0	0.000162	rs11210892
ENSG00000122481	RWDD3	25950	RWDD3	NOVEL	6	1	95699711	95712781	1	protein_coding	1.52123e-06	NA	0	0	0	NA	NA	NA	NA	Yes	Hippocampus	1	1.814e-14	rs7526108, rs75641275, rs1702294, rs61786697, rs1702285, rs1198575
ENSG00000188641	DPYD	1806	DPYD	KNOWN	6	1	97543299	98386605	-1	protein_coding	4.18972e-09	0.587602	2	24.5	0	NA	NA	NA	NA	Yes	Hippocampus	0	2.794e-17	rs7526108, rs75641275, rs1702294, rs61786697, rs1702285, rs1198575, rs56012174
ENSG00000163113	OTUD7B	56957	OTUD7B	KNOWN	7	1	149909705	149982625	-1	protein_coding	0.100123	-0.834943	0	0	0	NA	NA	NA	NA	Yes	Dorsolateral_Prefrontal_Cortex	1	9.337e-10	rs140505938, rs142094124
ENSG00000136631	VPS45	11311	VPS45	KNOWN	7	1	150039369	150117505	1	protein_coding	0.00030557	-0.505427	0	0	2	5.32585e-06	0.0252614	Brain_Frontal_Cortex_BA9	-	Yes	Dorsolateral_Prefrontal_Cortex	0	4.264e-09	rs140505938
ENSG00000023902	PLEKHO1	51177	PLEKHO1	KNOWN	7	1	150121373	150136916	1	protein_coding	0.949231	NA	0	0	2	2.77089e-05	0.0391478	Brain_Cerebellum	-	No	NA	0	1.406e-07	rs12129037
ENSG00000143434	SEMA6C	10500	SEMA6C	NOVEL	7	1	151104161	151119104	-1	protein_coding	5.65313e-05	-0.756767	0	0	3	3.81903e-06	0.000770552	Brain_Cerebellum	-	No	NA	0	6.917e-08	rs142094124
ENSG00000117335	CD46	4179	CD46	KNOWN	9	1	207925402	207968858	1	protein_coding	0.000191603	-0.601552	0	0	69	4.17105e-14	0.000770552	Brain_Caudate_basal_ganglia, Brain_Cerebellar_Hemisphere, Brain_Cerebellum, Brain_Cortex	+	No	NA	0	1.609e-07	rs7523273
ENSG00000179456	ZBTB18	10472	ZBTB18	NOVEL	10	1	244214585	244220778	1	protein_coding	0.970124	-0.604927	0	0	0	NA	NA	NA	NA	Yes	Dorsolateral_Prefrontal_Cortex, Hippocampus	1	5.772e-06	rs10803138, rs14403
ENSG00000119866	BCL11A	53335	BCL11A	NOVEL	11	2	60678302	60780702	-1	protein_coding	0.829	-2.0339	0	0	0	NA	NA	NA	NA	Yes	Hippocampus	1	2.543e-12	rs11682175, rs80256351, rs908730, rs75575209
ENSG00000115524	SF3B1	23451	SF3B1	KNOWN	19	2	198254508	198299815	-1	protein_coding	1	-0.619089	1	12.62	274	1.39239e-07	0.00530083	Brain_Caudate_basal_ganglia	+	No	NA	0	1.478e-11	rs6434928
ENSG00000162944	RFTN2	130132	RFTN2	KNOWN	19	2	198432948	198540769	-1	protein_coding	0.00207696	0.166398	1	15.02	0	NA	NA	NA	NA	No	NA	0	5.78e-08	rs6434928
ENSG00000152430	BOLL	66037	BOLL	KNOWN	19	2	198591603	198651486	-1	protein_coding	0.00790218	-1.24188	0	0	0	NA	NA	NA	NA	Yes	Hippocampus	1	2.229e-07	rs6434928, rs2564388
ENSG00000115896	PLCL1	5334	PLCL1	KNOWN	19	2	198669426	199437305	1	protein_coding	0.0110524	NA	0	0	0	NA	NA	NA	NA	Yes	Hippocampus	1	2.229e-07	rs6434928, rs2564388
ENSG00000226124	FTCDNL1	348751	FTCDNL1	NOVEL	21	2	200625267	200715896	-1	protein_coding	NA	NA	0	0	34	1.1099e-07	0.00175324	Brain_Frontal_Cortex_BA9	-	No	NA	0	5.624e-14	rs281768, rs143911669
ENSG00000162971	TYW5	129450	TYW5	KNOWN	21	2	200794698	200820459	-1	protein_coding	2.19729e-07	-0.822528	0	0	68	5.12688e-09	0.00139016	Brain_Caudate_basal_ganglia, Brain_Cerebellar_Hemisphere	-	No	NA	0	3.725e-08	rs812760
ENSG00000196141	SPATS2L	26010	SPATS2L	NOVEL	21	2	201170604	201346986	1	protein_coding	0.970345	0.539346	0	0	0	NA	NA	NA	NA	Yes	Hippocampus	1	1.767e-10	rs143911669, rs1367858
ENSG00000182600	C2orf82	389084	C2orf82	KNOWN	23	2	233721980	233743418	1	protein_coding	0.466831	-0.411154	0	0	1	1.24134e-06	0.00175324	Brain_Frontal_Cortex_BA9	+	No	NA	0	4.384e-11	rs6704768, rs778371
ENSG00000144619	CNTN4	152330	CNTN4	KNOWN	24	3	2140497	3099645	1	protein_coding	0.996606	3.21872	0	0	2	1.20428e-06	0.0382867	Brain_Anterior_cingulate_cortex_BA24	+	No	NA	0	4.338e-10	rs35346733
ENSG00000023330	ALAS1	211	ALAS1	NOVEL	27	3	52232102	52248343	1	protein_coding	0.907957	-0.640089	1	17.21	0	NA	NA	NA	NA	No	NA	0	5.691e-05	rs11717383
ENSG00000164088	PPM1M	132160	PPM1M	NOVEL	27	3	52279841	52284613	1	protein_coding	0.0923289	-0.870254	0	0	1	9.73485e-06	0.00963651	Brain_Cerebellum	+	No	NA	0	2.749e-07	rs6805539
ENSG00000168237	GLYCTK	132158	GLYCTK	NOVEL	27	3	52321105	52329272	1	protein_coding	1.36483e-06	-0.331397	0	0	41	8.8284e-08	0.00337575	Brain_Cerebellum, Brain_Hippocampus	+	No	NA	0	2.056e-09	rs11717383, rs6805539, rs2535627
ENSG00000114841	DNAH1	25981	DNAH1	NOVEL	27	3	52350335	52434507	1	protein_coding	4.42227e-20	-0.0979141	1	16.17	0	NA	NA	NA	NA	No	NA	0	2.64e-07	rs6805539
ENSG00000163938	GNL3	26354	GNL3	KNOWN	27	3	52715172	52728508	1	protein_coding	1.5396e-09	NA	2	22.9	355	3.1524e-10	0.000770552	Brain_Cerebellar_Hemisphere, Brain_Cerebellum	+	No	NA	0	3.956e-11	rs11717383, rs6805539, rs2535627, rs2710313
ENSG00000114904	NEK4	6787	NEK4	KNOWN	27	3	52744800	52804965	-1	protein_coding	1.2165e-12	-0.30452	1	24.1	0	NA	NA	NA	NA	No	NA	0	2.5e-07	rs6805539
ENSG00000055957	ITIH1	3697	ITIH1	KNOWN	27	3	52811603	52826078	1	protein_coding	4.79132e-18	-0.271541	1	25.9	0	NA	NA	NA	NA	No	NA	0	1.613e-07	rs6805539
ENSG00000055955	ITIH4	3700	ITIH4	KNOWN	27	3	52846991	52865495	-1	protein_coding	4.63111e-05	0.372344	2	24.3	0	NA	NA	NA	NA	No	NA	0	4.488e-08	rs4687663
ENSG00000213533	TMEM110	375346	TMEM110	KNOWN	27	3	52870235	52931612	-1	protein_coding	0.901349	0.93292	0	0	2	1.33543e-06	0.0268435	Brain_Hippocampus	-	No	NA	0	1.357e-07	rs6805539
ENSG00000163933	RFT1	91869	RFT1	NOVEL	27	3	53122499	53164478	-1	protein_coding	3.17067e-06	0.277385	0	0	41	2.80607e-07	0.00129004	Brain_Caudate_basal_ganglia, Brain_Cortex	+	No	NA	0	3.52e-07	rs4687663, rs2710313
ENSG00000163634	THOC7	80145	THOC7	KNOWN	29	3	63819546	63849579	-1	protein_coding	0.97832	NA	0	0	23	3.10568e-07	0.00304222	Brain_Cerebellum, Brain_Frontal_Cortex_BA9	-	No	NA	0	2.584e-08	rs832187
ENSG00000174579	MSL2	55167	MSL2	KNOWN	30	3	135867764	135916083	-1	protein_coding	0.889664	-1.74205	0	0	0	NA	NA	NA	NA	Yes	Hippocampus	1	1.161e-09	rs7432375
ENSG00000118007	STAG1	10274	STAG1	KNOWN	30	3	136055077	136471220	-1	protein_coding	1	-0.647638	0	0	0	NA	NA	NA	NA	Yes	Hippocampus	1	3.319e-09	rs9845457, rs10935180, rs7432375
ENSG00000181449	SOX2	6657	SOX2	NOVEL	31	3	181429714	181432221	1	protein_coding	0.396697	-0.415429	0	0	0	NA	NA	NA	NA	Yes	Dorsolateral_Prefrontal_Cortex, Hippocampus	1	1.654e-08	rs9841616
ENSG00000138821	SLC39A8	64116	SLC39A8	KNOWN	33	4	103172198	103352415	-1	protein_coding	0.891567	-0.202749	1	34	0	NA	NA	NA	NA	No	NA	0	1.536e-12	rs1813006, rs35518360
ENSG00000178722	C5orf64	285668	C5orf64	NOVEL	37	5	60933535	61047590	1	protein_coding	0.0411009	-0.0425245	0	0	0	NA	NA	NA	NA	Yes	Dorsolateral_Prefrontal_Cortex, Hippocampus	1	2.541e-12	rs4391122, rs72761442
ENSG00000132563	REEP2	51308	REEP2	KNOWN	40	5	137774706	137782658	1	protein_coding	0.876389	0.126709	0	0	4	1.71076e-05	0.0364594	Brain_Cerebellar_Hemisphere	+	No	NA	0	2.176e-08	rs10043984
ENSG00000132911	NMUR2	56923	NMUR2	NOVEL	41	5	151771093	151812929	-1	protein_coding	0.421657	0.587098	0	0	135	2.20221e-08	0.00175324	Brain_Frontal_Cortex_BA9	+	No	NA	0	1.444e-07	rs111294930
ENSG00000118689	FOXO3	2309	FOXO3	NOVEL	46	6	108881038	109005977	1	protein_coding	NA	-1.48776	0	0	0	NA	NA	NA	NA	Yes	Dorsolateral_Prefrontal_Cortex, Hippocampus	1	3.373e-08	rs9398171
ENSG00000118690	ARMC2	84071	ARMC2	NOVEL	46	6	109169619	109295186	1	protein_coding	2.20161e-08	0.466251	0	0	0	NA	NA	NA	NA	Yes	Dorsolateral_Prefrontal_Cortex	1	0.0001084	rs9398171
ENSG00000080546	SESN1	27244	SESN1	NOVEL	46	6	109307640	109416022	-1	protein_coding	0.000638248	-1.11185	0	0	0	NA	NA	NA	NA	Yes	Hippocampus	1	0.0001084	rs9398171
ENSG00000183137	CEP57L1	285753	CEP57L1	NOVEL	46	6	109416313	109485135	1	protein_coding	4.26476e-09	-0.858775	0	0	0	NA	NA	NA	NA	Yes	Hippocampus	1	0.0001084	rs9398171
ENSG00000002822	MAD1L1	8379	MAD1L1	KNOWN	47	7	1855429	2272878	-1	protein_coding	2.03781e-10	-0.0844627	1	17.29	0	NA	NA	NA	NA	No	NA	0	6.013e-10	rs140364877, rs58120505
ENSG00000122687	FTSJ2	29960	MRM2	NOVEL	47	7	2273866	2281840	-1	protein_coding	1.97488e-05	0.0965956	0	0	13	7.46632e-07	0.000770552	Brain_Caudate_basal_ganglia, Brain_Cerebellum, Brain_Hippocampus	-	No	NA	0	1.306e-08	rs2058430
ENSG00000005483	KMT2E	55904	KMT2E	NOVEL	49	7	104654626	104754808	1	protein_coding	1	-0.608756	0	0	0	NA	NA	NA	NA	Yes	Dorsolateral_Prefrontal_Cortex, Hippocampus	1	2.463e-09	rs2428162, rs6466055
ENSG00000085662	AKR1B1	231	AKR1B1	NOVEL	52	7	134127102	134144036	-1	protein_coding	1.07346e-05	-0.0776756	0	0	0	NA	NA	NA	NA	Yes	Dorsolateral_Prefrontal_Cortex	1	2.261e-08	rs7801375
ENSG00000120903	CHRNA2	1135	CHRNA2	NOVEL	56	8	27317279	27337400	-1	protein_coding	0.00176648	2.5642	0	0	7	4.25751e-08	0.000770552	Brain_Cerebellum	-	No	NA	0	1.952e-08	rs73229090
ENSG00000119915	ELOVL3	83401	ELOVL3	NOVEL	63	10	103986085	103989346	1	protein_coding	0.0100894	-0.633403	0	0	0	NA	NA	NA	NA	Yes	Hippocampus	1	2.665e-06	rs4244354
ENSG00000138175	ARL3	403	ARL3	KNOWN	63	10	104433488	104474164	-1	protein_coding	0.716101	-0.600026	0	0	112	7.0015e-07	0.00251653	Brain_Cerebellum	-	No	NA	0	9.235e-18	rs619824, rs11191419, rs7476192, rs7476196
ENSG00000166272	WBP1L	54838	WBP1L	KNOWN	63	10	104503727	104576021	1	protein_coding	0.909387	0.61464	1	15.56	0	NA	NA	NA	NA	Yes	Hippocampus	0	9.106e-16	rs4919680, rs11191419, rs7476192, rs7476196, rs55833108, rs11191582, rs619824
ENSG00000148795	CYP17A1	1586	CYP17A1	KNOWN	63	10	104590288	104597290	-1	protein_coding	0.0350306	0.086682	1	12.94	0	NA	NA	NA	NA	No	NA	0	8.689e-12	rs619824, rs11191419
ENSG00000148842	CNNM2	54805	CNNM2	KNOWN	63	10	104678050	104849978	1	protein_coding	0.994106	-0.511524	1	17.62	0	NA	NA	NA	NA	No	NA	0	9.106e-16	rs4919680, rs11191582
ENSG00000076685	NT5C2	22978	NT5C2	KNOWN	63	10	104845940	104953056	-1	protein_coding	0.0521979	0.0483286	0	0	5	4.42701e-07	0.00575501	Brain_Cerebellar_Hemisphere	+	No	NA	0	4.417e-06	rs11191419
ENSG00000019102	VSIG2	23584	VSIG2	KNOWN	70	11	124617368	124622134	-1	protein_coding	0.000163566	-0.399229	0	0	2	3.30933e-06	0.0346622	Brain_Caudate_basal_ganglia	-	No	NA	0	8.175e-09	rs1940171
ENSG00000134917	ADAMTS8	11095	ADAMTS8	NOVEL	71	11	130274820	130298888	-1	protein_coding	1.05565e-08	-0.530041	0	0	0	NA	NA	NA	NA	Yes	Hippocampus	1	1.016e-11	rs35274053, rs10791097, rs4936123
ENSG00000166106	ADAMTS15	170689	ADAMTS15	NOVEL	71	11	130318869	130346532	1	protein_coding	0.679914	-1.10666	0	0	0	NA	NA	NA	NA	Yes	Hippocampus	1	1.016e-11	rs35274053, rs10791097, rs4936123
ENSG00000120451	SNX19	399979	SNX19	KNOWN	71	11	130745331	130786404	-1	protein_coding	9.83338e-07	0.319172	2	25.3	209	1.12757e-16	0.000770552	Brain_Anterior_cingulate_cortex_BA24, Brain_Caudate_basal_ganglia, Brain_Cerebellar_Hemisphere, Brain_Cerebellum, Brain_Cortex, Brain_Frontal_Cortex_BA9, Brain_Hippocampus, Brain_Hypothalamus, Brain_Nucleus_accumbens_basal_ganglia, Brain_Putamen_basal_ganglia	+	No	NA	0	2.876e-12	rs10750446, rs35274053, rs10791097, rs4936123, rs35774874
ENSG00000151067	CACNA1C	775	CACNA1C	KNOWN	73	12	2079952	2802108	1	protein_coding	0.999998	-0.354015	0	0	1	2.53417e-06	0.02617	Brain_Cerebellum	-	No	NA	0	2.799e-14	rs11062159, rs2007044
ENSG00000133687	TMTC1	83857	TMTC1	KNOWN	74	12	29653773	29937692	-1	protein_coding	3.06492e-07	NA	1	12.65	0	NA	NA	NA	NA	No	NA	0	0.000111	rs679087
ENSG00000123384	LRP1	4035	LRP1	KNOWN	75	12	57522276	57607134	1	protein_coding	1	NA	1	14.02	0	NA	NA	NA	NA	No	NA	0	1.477e-09	rs12826178
ENSG00000111325	OGFOD2	79676	OGFOD2	KNOWN	79	12	123459127	123464590	1	protein_coding	3.80506e-07	-0.495076	0	0	35	2.73907e-07	0.0155318	Brain_Hypothalamus	+	No	NA	0	1.628e-11	rs7975763, rs2851447
ENSG00000182196	ARL6IP4	51329	ARL6IP4	KNOWN	79	12	123464607	123467456	1	protein_coding	0.0112342	-0.527874	0	0	26	1.57663e-06	0.0166657	Brain_Nucleus_accumbens_basal_ganglia	+	No	NA	0	5.129e-09	rs7975763, rs2851447
ENSG00000090975	PITPNM2	57605	PITPNM2	KNOWN	79	12	123468027	123634562	-1	protein_coding	0.999994	-0.297419	0	0	17	2.31304e-06	0.00924605	Brain_Cerebellar_Hemisphere, Brain_Cerebellum	-	Yes	Dorsolateral_Prefrontal_Cortex	0	1.889e-12	rs7975763, rs2851447
ENSG00000139697	SBNO1	55206	SBNO1	KNOWN	79	12	123773656	123849390	-1	protein_coding	1	-1.46751	3	22.2	0	NA	NA	NA	NA	No	NA	0	1.775e-09	rs7975763, rs2851447
ENSG00000183955	SETD8	387893	KMT5A	KNOWN	79	12	123868320	123893905	1	protein_coding	0.945359	0.950256	0	0	84	1.56122e-07	0.000770552	Brain_Cerebellum	-	No	NA	0	1.889e-12	rs7975763, rs2851447
ENSG00000197653	DNAH10	196385	DNAH10	NOVEL	79	12	124247042	124420753	1	protein_coding	4.14032e-37	-0.520605	0	0	3	8.88872e-06	0.0156982	Brain_Cerebellum	-	No	NA	0	1.053e-07	rs7975763, rs2851447
ENSG00000256053	APOPT1	84334	APOPT1	KNOWN	83	14	104029299	104073860	1	protein_coding	0.000361376	-0.703676	0	0	30	8.94362e-08	0.00378963	Brain_Putamen_basal_ganglia	-	No	NA	0	4.925e-12	rs12887734, rs4906364, rs10129899
ENSG00000137841	PLCB2	5330	PLCB2	KNOWN	84	15	40570377	40600136	-1	protein_coding	3.0169e-12	0.0875472	1	17.39	0	NA	NA	NA	NA	No	NA	0	3.884e-06	rs56205728
ENSG00000169684	CHRNA5	1138	CHRNA5	KNOWN	87	15	78857862	78887611	1	protein_coding	2.40947e-06	0.421142	1	15.07	35	1.19618e-07	0.000977302	Brain_Caudate_basal_ganglia, Brain_Cerebellar_Hemisphere, Brain_Nucleus_accumbens_basal_ganglia	+	No	NA	0	1.865e-12	rs2036528, rs147144681, rs8042374
ENSG00000080644	CHRNA3	1136	CHRNA3	KNOWN	87	15	78885394	78913637	-1	protein_coding	0.00706164	0.0115733	0	0	1	3.56565e-06	0.00139016	Brain_Caudate_basal_ganglia	-	No	NA	0	1.081e-05	rs147144681
ENSG00000156218	ADAMTSL3	57188	ADAMTSL3	KNOWN	88	15	84322838	84708594	1	protein_coding	9.55133e-09	-1.01962	1	20.8	0	NA	NA	NA	NA	No	NA	0	7.62e-11	rs950169
ENSG00000197696	NMB	4828	NMB	NOVEL	88	15	85198360	85201794	-1	protein_coding	0.156904	NA	1	16.05	0	NA	NA	NA	NA	No	NA	0	9.343e-10	rs17598603
ENSG00000183454	GRIN2A	2903	GRIN2A	KNOWN	90	16	9852376	10276611	-1	protein_coding	0.998045	-1.13815	1	12.94	0	NA	NA	NA	NA	No	NA	0	1.954e-06	rs9922678
ENSG00000169592	INO80E	283899	INO80E	KNOWN	92	16	30006615	30017114	1	protein_coding	0.0174147	-1.07729	0	0	43	1.59795e-09	0.000770552	Brain_Cerebellum	+	No	NA	0	2.336e-10	rs12691307
ENSG00000090238	YPEL3	83719	YPEL3	KNOWN	92	16	30103635	30108236	-1	protein_coding	0.122709	NA	0	0	48	1.34992e-09	0.000770552	Brain_Cerebellar_Hemisphere, Brain_Cerebellum	-	No	NA	0	1.804e-10	rs12691307
ENSG00000102882	MAPK3	5595	MAPK3	KNOWN	92	16	30125426	30134827	-1	protein_coding	0.409692	NA	0	0	5	1.12196e-06	0.00327011	Brain_Cortex, Brain_Frontal_Cortex_BA9	+	No	NA	0	4.016e-09	rs12691307
ENSG00000102904	TSNAXIP1	55815	TSNAXIP1	KNOWN	95	16	67840668	67866051	1	protein_coding	9.27238e-18	-0.329502	0	0	175	2.88393e-08	0.00311864	Brain_Anterior_cingulate_cortex_BA24, Brain_Cerebellar_Hemisphere, Brain_Frontal_Cortex_BA9	+	No	NA	0	3.268e-08	rs8044995
ENSG00000102901	CENPT	80152	CENPT	KNOWN	95	16	67862060	67881714	-1	protein_coding	0.0553624	-0.678946	0	0	0	NA	NA	NA	NA	Yes	Dorsolateral_Prefrontal_Cortex, Hippocampus	1	0.0001472	rs8044995
ENSG00000102898	NUTF2	10204	NUTF2	KNOWN	95	16	67880635	67906470	1	protein_coding	0.88515	-0.697364	0	0	0	NA	NA	NA	NA	Yes	Dorsolateral_Prefrontal_Cortex, Hippocampus	1	0.0001472	rs8044995
ENSG00000038358	EDC4	23644	EDC4	KNOWN	95	16	67906926	67918406	1	protein_coding	0.995196	-0.559325	0	0	0	NA	NA	NA	NA	Yes	Dorsolateral_Prefrontal_Cortex, Hippocampus	1	0.0001472	rs8044995
ENSG00000188038	NRN1L	123904	NRN1L	KNOWN	95	16	67918708	67922758	1	protein_coding	0.000386711	-0.414516	0	0	0	NA	NA	NA	NA	Yes	Dorsolateral_Prefrontal_Cortex, Hippocampus	1	0.0001472	rs8044995
ENSG00000159792	PSKH1	5681	PSKH1	KNOWN	95	16	67927175	67963581	1	protein_coding	0.0178742	-1.24293	0	0	0	NA	NA	NA	NA	Yes	Dorsolateral_Prefrontal_Cortex, Hippocampus	1	5.915e-05	rs8044995
ENSG00000205220	PSMB10	5699	PSMB10	KNOWN	95	16	67968405	67970990	-1	protein_coding	2.33998e-05	-0.21892	0	0	89	1.06995e-07	0.000770552	Brain_Cerebellum	-	No	NA	0	4.314e-08	rs8044995
ENSG00000103067	ESRP2	80004	ESRP2	KNOWN	95	16	68263014	68272005	-1	protein_coding	0.731425	-1.02275	0	0	17	5.31366e-06	0.00382835	Brain_Cerebellar_Hemisphere	+	No	NA	0	2.51e-06	rs8044995
ENSG00000132600	PRMT7	54496	PRMT7	NOVEL	95	16	68344877	68392466	1	protein_coding	8.30564e-09	-0.873099	0	0	176	3.10524e-09	0.00139016	Brain_Caudate_basal_ganglia, Brain_Frontal_Cortex_BA9	+	No	NA	0	3.268e-08	rs8044995
ENSG00000108557	RAI1	10743	RAI1	KNOWN	97	17	17584787	17714767	1	protein_coding	0.999136	NA	0	0	0	NA	NA	NA	NA	Yes	Dorsolateral_Prefrontal_Cortex	1	1.572e-07	rs8082590
ENSG00000171962	LRRC48	83450	DRC3	KNOWN	97	17	17876127	17920203	1	protein_coding	6.08743e-06	0.121792	1	33	0	NA	NA	NA	NA	No	NA	0	1.601e-07	rs8082590
ENSG00000171953	ATPAF2	91647	ATPAF2	KNOWN	97	17	17880723	17942523	-1	protein_coding	0.00143054	-0.70191	0	0	0	NA	NA	NA	NA	Yes	Hippocampus	1	5.327e-08	rs8082590
ENSG00000141034	GID4	79018	GID4	KNOWN	97	17	17942606	17971718	1	protein_coding	0.937456	-1.87294	0	0	0	NA	NA	NA	NA	Yes	Hippocampus	1	5.327e-08	rs8082590
ENSG00000091536	MYO15A	51168	MYO15A	KNOWN	97	17	18012020	18083116	1	protein_coding	NA	-0.0449151	1	23.1	2	3.28358e-06	0.000770552	Brain_Cerebellum	-	No	NA	0	4.695e-07	rs8082590
ENSG00000213996	TM6SF2	53345	TM6SF2	KNOWN	100	19	19375173	19384200	-1	protein_coding	1.93541e-05	NA	0	0	144	2.20641e-08	0.000770552	Brain_Cerebellum	+	No	NA	0	6.921e-09	rs2905426
ENSG00000129933	MAU2	23383	MAU2	KNOWN	100	19	19431490	19469563	1	protein_coding	0.999718	0.0144236	1	13.66	0	NA	NA	NA	NA	No	NA	0	2.299e-07	rs2905426
ENSG00000167491	GATAD2A	54815	GATAD2A	KNOWN	100	19	19496635	19619740	1	protein_coding	0.995363	-0.496926	1	14.83	0	NA	NA	NA	NA	No	NA	0	3.335e-08	rs2905426
ENSG00000160161	CILP2	148113	CILP2	KNOWN	100	19	19649057	19657468	1	protein_coding	0.000278936	-0.132917	0	0	4	1.44164e-06	0.0102681	Brain_Caudate_basal_ganglia	+	No	NA	0	4.98e-07	rs2905426
ENSG00000105717	PBX4	80714	PBX4	KNOWN	100	19	19672522	19729725	-1	protein_coding	0.00677213	-0.679897	0	0	9	2.42174e-06	0.0139651	Brain_Cerebellum	+	No	NA	0	4.798e-08	rs8103250
ENSG00000126460	PRRG2	5639	PRRG2	KNOWN	102	19	50083903	50094272	1	protein_coding	5.96506e-05	-0.0307732	1	14.83	0	NA	NA	NA	NA	No	NA	0	3.147e-06	rs56873913
ENSG00000126464	PRR12	57479	PRR12	KNOWN	102	19	50094900	50129696	1	protein_coding	0.99997	NA	0	0	51	3.52757e-12	0.000770552	Brain_Cerebellar_Hemisphere, Brain_Cerebellum	-	No	NA	0	2.188e-07	rs56873913
ENSG00000101442	ACTR5	79913	ACTR5	KNOWN	103	20	37377085	37400834	1	protein_coding	1.00014e-12	0.539172	1	16.79	0	NA	NA	NA	NA	No	NA	0	1.101e-07	rs6027726
ENSG00000124212	PTGIS	5740	PTGIS	KNOWN	104	20	48120411	48184683	-1	protein_coding	2.42325e-05	0.0725085	1	12.97	0	NA	NA	NA	NA	No	NA	0	1.684e-06	rs7267348
ENSG00000239713	APOBEC3G	60489	APOBEC3G	NOVEL	106	22	39436924	39483748	1	protein_coding	1.4703e-06	-0.504701	0	0	8	8.88219e-07	0.0128615	Brain_Frontal_Cortex_BA9	-	No	NA	0	1.812e-05	rs136844
ENSG00000100359	SGSM3	27352	SGSM3	NOVEL	106	22	40766595	40806293	1	protein_coding	1.00601e-06	-0.227062	0	0	0	NA	NA	NA	NA	Yes	Dorsolateral_Prefrontal_Cortex	1	1.002e-09	rs5757717, rs5757730
ENSG00000100395	L3MBTL2	83746	L3MBTL2	KNOWN	108	22	41601209	41627275	1	protein_coding	0.013028	-0.618259	1	18.58	0	NA	NA	NA	NA	No	NA	0	2.38e-08	rs9607782, rs61298040
ENSG00000167074	TEF	7008	TEF	NOVEL	108	22	41763337	41795330	1	protein_coding	0.421036	0.114829	1	18.06	0	NA	NA	NA	NA	No	NA	0	0.04646	rs61298040
ENSG00000100413	POLR3H	171568	POLR3H	NOVEL	108	22	41921808	41940610	-1	protein_coding	0.00200711	-1.30585	0	0	27	5.10118e-08	0.00129004	Brain_Cortex, Brain_Frontal_Cortex_BA9	+	No	NA	0	0.002625	rs61298040
ENSG00000172346	CSDC2	27254	CSDC2	NOVEL	108	22	41956767	41973745	1	protein_coding	0.0798035	0.319356	0	0	33	1.53594e-10	0.00129004	Brain_Cortex, Brain_Frontal_Cortex_BA9	+	No	NA	0	0.002625	rs61298040
ENSG00000183066	WBP2NL	164684	WBP2NL	KNOWN	108:109	22	42394729	42454460	1	protein_coding	2.07233e-09	0.730693	0	0	64	2.5115e-07	0.00553033	Brain_Anterior_cingulate_cortex_BA24, Brain_Caudate_basal_ganglia, Brain_Frontal_Cortex_BA9	+	No	NA	0	1.375e-08	rs9607782, rs61298040, rs5751191, rs2860372, rs6002655
ENSG00000198951	NAGA	4668	NAGA	KNOWN	109	22	42454358	42466846	-1	protein_coding	2.0199e-06	0.183467	1	16.21	1	8.17777e-06	0.0471927	Brain_Cerebellar_Hemisphere	+	No	NA	0	1.739e-07	rs5751191, rs2860372, rs6002655, rs28733092
ENSG00000177096	FAM109B	150368	FAM109B	KNOWN	109	22	42470255	42475445	1	protein_coding	0.000109677	0.439359	0	0	120	1.73529e-08	0.00129004	Brain_Cortex	+	No	NA	0	1.897e-08	rs28733092
ENSG00000183172	SMDT1	91689	SMDT1	KNOWN	109	22	42475695	42480288	1	protein_coding	0.16335	-0.139727	0	0	145	1.23799e-18	0.000770552	Brain_Caudate_basal_ganglia, Brain_Cerebellar_Hemisphere, Brain_Cerebellum, Brain_Hypothalamus, Brain_Nucleus_accumbens_basal_ganglia, Brain_Putamen_basal_ganglia	+	No	NA	0	8.373e-09	rs1023500, rs28733092
ENSG00000184983	NDUFA6	4700	NDUFA6	KNOWN	109	22	42481529	42486959	-1	protein_coding	0.00325949	-0.532149	1	21	0	NA	NA	NA	NA	No	NA	0	2.213e-07	rs28733092
ENSG00000100197	CYP2D6	1565	CYP2D6	KNOWN	109	22	42522501	42526908	-1	protein_coding	9.22646e-10	0.153954	0	0	125	3.32416e-23	0.000770552	Brain_Anterior_cingulate_cortex_BA24, Brain_Caudate_basal_ganglia, Brain_Cerebellar_Hemisphere, Brain_Cerebellum, Brain_Cortex, Brain_Frontal_Cortex_BA9, Brain_Hippocampus, Brain_Hypothalamus, Brain_Nucleus_accumbens_basal_ganglia, Brain_Putamen_basal_ganglia	-	No	NA	0	1.475e-09	rs5751191, rs2860372, rs28733092, rs6002655
