# Supplementary material for: Functional mapping and annotation of genetic associations with FUMA
Source: Nat Commun. 2017 Nov 28;8:1826. doi: 10.1038/s41467-017-01261-5 (PMC5705698; doi:10.1038/s41467-017-01261-5)
Supplement: Supplementary file 22 — Supplementary Data 19 [file 41467_2017_1261_MOESM22_ESM.xlsx]

## Sheet: Supplementary Data 19
Supplementary Data 19. Shared biological functions between known and novel candidate genes prioritized by FUMA from SCA GWAS For GO terms, only terms with less than 500 genes in total are shown Known candidates: The prioritized genes (without chromatin interaction mapping) which were reported in the original GWAS study Novel candidates: The prioritized genes (without chromatin interaction mapping…
Category	GeneSet	Known candidates	Novel candidates	Known candidates (ciMap)	Novel candidates (ciMap)	N	total
Canonical_Pathways	naba matrisome	OGFOD2, ADAMTSL3, CILP2, ITIH1, ITIH4	ARTN, SEMA6C		ADAMTS8, ADAMTS15	10	1015
Canonical_Pathways	naba matrisome associated	OGFOD2, ADAMTSL3, ITIH1, ITIH4	ARTN, SEMA6C		ADAMTS8, ADAMTS15	9	745
Canonical_Pathways	naba ecm regulators	OGFOD2, ADAMTSL3, ITIH1, ITIH4			ADAMTS8, ADAMTS15	8	233
Canonical_Pathways	reactome neurotransmitter receptor binding and downstream transmission in the postsynaptic cell	PLCB2, CHR5, CHR3, GRIN2A	CHR2			7	133
Canonical_Pathways	reactome transmission across chemical synapses	PLCB2, CHR5, CHR3, GRIN2A	CHR2			7	181
Canonical_Pathways	reactome neuronal system	PLCB2, CHR5, CHR3, GRIN2A	CHR2			7	273
Canonical_Pathways	kegg neuroactive ligand receptor interaction	CHR5, CHR3, GRIN2A	NMUR2, CHR2			7	269
Canonical_Pathways	reactome gastrin creb signalling pathway via pkc and mapk	PLCB2, MAPK3	NMB, NMUR2			6	200
Canonical_Pathways	reactome immune system	CD46, MAPK3, PSMB10			FOXO3	6	893
Canonical_Pathways	reactome signaling by gpcr	PLCB2, MAPK3	NMB, NMUR2			6	896
Canonical_Pathways	reactome highly calcium permeable postsynaptic nicotinic acetylcholine receptors	CHR5, CHR3	CHR2			5	12
Canonical_Pathways	reactome presynaptic nicotinic acetylcholine receptors	CHR5, CHR3	CHR2			5	12
Canonical_Pathways	reactome acetylcholine binding and downstream events	CHR5, CHR3	CHR2			5	15
Canonical_Pathways	kegg pyrimidine metabolism	DPYD, NT5C2	POLR3H			5	98
Canonical_Pathways	kegg huntingtons disease	PLCB2, NDUFA6	DH1			5	171
Canonical_Pathways	kegg chemokine signaling pathway	PLCB2, MAPK3			FOXO3	5	189
Canonical_Pathways	reactome g alpha q signalling events	PLCB2	NMB, NMUR2			5	179
Canonical_Pathways	reactome metabolism of lipids and lipoproteins	CYP17A1	ALAS1		ELOVL3, AKR1B1	5	468
Canonical_Pathways	reactome gpcr downstream signaling	PLCB2	NMB, NMUR2			5	786
Canonical_Pathways	biocarta pten pathway	MAPK3			FOXO3	4	18
Canonical_Pathways	reactome steroid hormones	CYP17A1			AKR1B1	4	28
Canonical_Pathways	reactome metabolism of steroid hormones and vitamins a and d	CYP17A1			AKR1B1	4	34
Canonical_Pathways	reactome vif mediated degradation of apobec3g	PSMB10	APOBEC3G			4	49
Canonical_Pathways	kegg endometrial cancer	MAPK3			FOXO3	4	52
Canonical_Pathways	pid kit pathway	MAPK3			FOXO3	4	52
Canonical_Pathways	kegg non small cell lung cancer	MAPK3			FOXO3	4	54
Canonical_Pathways	reactome ncam signaling for neurite out growth	MAPK3	ARTN			4	64
Canonical_Pathways	reactome signaling by scf kit	MAPK3			FOXO3	4	75
Canonical_Pathways	reactome signaling by erbb4	MAPK3			FOXO3	4	87
Canonical_Pathways	reactome downstream signal transduction	MAPK3			FOXO3	4	91
Canonical_Pathways	reactome downstream signaling events of b cell receptor bcr	PSMB10			FOXO3	4	92
Canonical_Pathways	reactome signaling by erbb2	MAPK3			FOXO3	4	97
Canonical_Pathways	reactome downstream signaling of activated fgfr	MAPK3			FOXO3	4	97
Canonical_Pathways	reactome signaling by egfr in cancer	MAPK3			FOXO3	4	105
Canonical_Pathways	reactome signaling by fgfr	MAPK3			FOXO3	4	108
Canonical_Pathways	reactome rna pol i rna pol iii and mitochondrial transcription	MAPK3	POLR3H			4	115
Canonical_Pathways	reactome signaling by pdgf	MAPK3			FOXO3	4	118
Canonical_Pathways	reactome host interactions of hiv factors	PSMB10	APOBEC3G			4	120
Canonical_Pathways	reactome signaling by the b cell receptor bcr	PSMB10			FOXO3	4	121
Canonical_Pathways	reactome signaling by fgfr in disease	MAPK3			FOXO3	4	122
Canonical_Pathways	kegg neurotrophin signaling pathway	MAPK3			FOXO3	4	126
Canonical_Pathways	kegg axon guidance	MAPK3	SEMA6C			4	128
Canonical_Pathways	reactome ngf signalling via trka from the plasma membrane	MAPK3			FOXO3	4	134
Canonical_Pathways	kegg purine metabolism	NT5C2	POLR3H			4	159
Canonical_Pathways	reactome hiv infection	PSMB10	APOBEC3G			4	191
Canonical_Pathways	reactome transcription	MAPK3	POLR3H			4	200
Canonical_Pathways	reactome signalling by ngf	MAPK3			FOXO3	4	212
Canonical_Pathways	reactome axon guidance	MAPK3	ARTN			4	240
Canonical_Pathways	reactome developmental biology	MAPK3	ARTN		FOXO3	4	385
Canonical_Pathways	reactome adaptive immune system	PSMB10			FOXO3	4	510
GO_bp	go organelle fission	SETD8, MAU2, NEK4, MAD1L1		CENPT, BOLL, STAG1	CEP57L1	9	493
GO_bp	go divalent inorganic cation transport	CNNM2, CAC1C, GRIN2A, SMDT1, SLC39A8	NMUR2			8	265
GO_bp	go glycosyl compound metabolic process	DPYD, NT5C2, TYW5, GA, NDUFA6	APOBEC3G		AKR1B1	8	365
GO_bp	go divalent inorganic cation homeostasis	CNNM2, CAC1C, SMDT1, SLC39A8	NMB, NMUR2			8	342
GO_bp	go mitotic nuclear division	SETD8, MAU2, NEK4, MAD1L1		CENPT, STAG1	CEP57L1	8	361
GO_bp	go mrna processing	ARL6IP4, ESRP2, SF3B1, THOC7	PRMT7, CSDC2			8	423
GO_bp	go rna splicing	ARL6IP4, ESRP2, SF3B1, THOC7	PRMT7			7	358
GO_bp	go signal transduction by protein phosphorylation	GRIN2A, MAPK3, PSMB10, NEK4	ARTN			7	402
GO_bp	go synaptic signaling	PTPRF, CHR5, CHR3, GRIN2A	CHR2			7	419
GO_bp	go macromolecule methylation	SETD8, GATAD2A	DMAP1, PRMT7, FTSJ2		KMT2E	7	204
GO_bp	go methylation	SETD8, GATAD2A	DMAP1, PRMT7, FTSJ2		KMT2E	7	279
GO_bp	go peptidyl lysine modification	SETD8, L3MBTL2	DMAP1	MSL2, STAG1	BCL11A, KMT2E	7	305
GO_bp	go negative regulation of cell cycle	MAD1L1			SGSM3, SOX2, SESN1, KMT2E	7	431
GO_bp	go cell surface receptor signaling pathway involved in cell cell signaling	CHR5, CHR3, GRIN2A	CHR2			6	71
GO_bp	go long chain fatty acid metabolic process	MAPK3, PTGIS, CYP2D6			ELOVL3	6	88
GO_bp	go unsaturated fatty acid metabolic process	MAPK3, PTGIS, CYP2D6			ELOVL3	6	105
GO_bp	go calcium ion transport	CAC1C, GRIN2A, SMDT1	NMUR2			6	220
GO_bp	go regulation of binding	PTPRF, MAPK3, CYP2D6	PRMT7	PLCL1		6	283
GO_bp	go fatty acid metabolic process	MAPK3, PTGIS, CYP2D6			ELOVL3	6	292
GO_bp	go sister chromatid segregation	MAU2, MAD1L1		CENPT, STAG1	CEP57L1	6	175
GO_bp	go negative regulation of neuron differentiation	LRP1, CNTN4	SEMA6C		BCL11A, SOX2	6	189
GO_bp	go organonitrogen compound catabolic process	DPYD, NT5C2, CYP2D6	APOBEC3G			6	340
GO_bp	go negative regulation of wnt signaling pathway	LRP1, PSMB10			SOX2, FOXO3	6	197
GO_bp	go dna modification	GATAD2A	DMAP1, PRMT7, APOBEC3G		KMT2E	6	79
GO_bp	go neuron projection guidance	MAPK3, CNTN4	ARTN, SEMA6C			6	204
GO_bp	go single organism behavior	CHR5, CHR3, GRIN2A	NMUR2			6	383
GO_bp	go regulation of peptidase activity	APOPT1, ITIH1, ITIH4			SOX2	6	383
GO_bp	go nuclear chromosome segregation	MAU2, MAD1L1		CENPT, STAG1	CEP57L1	6	226
GO_bp	go gland development	CYP17A1, MAPK3, MAD1L1			SOX2	6	395
GO_bp	go regulation of neuron projection development	PTPRF, LRP1, CHR3	SEMA6C		BCL11A	6	404
GO_bp	go negative regulation of nervous system development	LRP1, CNTN4	SEMA6C		BCL11A, SOX2	6	260
GO_bp	go chromosome segregation	MAU2, MAD1L1		CENPT, STAG1	CEP57L1	6	269
GO_bp	go regulation of homeostatic process	CAC1C, MAPK3, GNL3			FOXO3	6	445
GO_bp	go regulation of hormone levels	CYP17A1, SNX19, CAC1C	NMB		AKR1B1	6	475
GO_bp	go regulation of cytoplasmic transport	CAC1C, MAPK3, TMEM110	DMAP1	NUTF2		6	479
GO_bp	go organic hydroxy compound metabolic process	CYP17A1, PLCB2, GRIN2A			AKR1B1	6	481
GO_bp	go negative regulation of cell development	LRP1, CNTN4	SEMA6C		BCL11A, SOX2	6	300
GO_bp	go sensory organ development	CAC1C, MAPK3, MYO15A			SOX2	6	492
GO_bp	go regulation of wnt signaling pathway	LRP1, PSMB10			SOX2, FOXO3	6	309
GO_bp	go monocarboxylic acid metabolic process	MAPK3, PTGIS, CYP2D6			ELOVL3	6	499
GO_bp	go covalent chromatin modification	KDM4A, SETD8	DMAP1, PRMT7	MSL2	KMT2E	6	334
GO_bp	go cellular protein complex assembly	CHR3, NDUFA6	DH1	CENPT, ATPAF2		6	344
GO_bp	go cell morphogenesis involved in neuron differentiation	MAPK3, CNTN4	ARTN, SEMA6C			6	367
GO_bp	go neuron projection morphogenesis	MAPK3, CNTN4	ARTN, SEMA6C	NRN1L		6	400
GO_bp	go ribonucleoprotein complex biogenesis	SF3B1, GNL3	PRMT7, FTSJ2			6	433
GO_bp	go small molecule biosynthetic process	DPYD, PTGIS			ELOVL3, AKR1B1	6	437
GO_bp	go immune effector process	CD46, MAPK3	APOBEC3G, POLR3H		KMT2E	6	454
GO_bp	go taxis	MAPK3, CNTN4	ARTN, SEMA6C			6	463
GO_bp	go neuromuscular synaptic transmission	CHR5, CHR3	CHR2			5	26
GO_bp	go synaptic transmission cholinergic	CHR5, CHR3	CHR2			5	36
GO_bp	go glycosyl compound catabolic process	DPYD, GA	APOBEC3G			5	41
GO_bp	go response to nicotine	CHR5, CHR3	CHR2			5	51
GO_bp	go regulation of phospholipase activity	LRP1, PLCB2	NMUR2			5	64
GO_bp	go phenol containing compound metabolic process	CYP17A1, GRIN2A			AKR1B1	5	81
GO_bp	go regulation of lipase activity	LRP1, PLCB2	NMUR2			5	83
GO_bp	go calcium mediated signaling	CAC1C, TMEM110	NMUR2			5	90
GO_bp	go endocrine system development	CYP17A1, MAPK3			SOX2	5	123
GO_bp	go dna methylation	GATAD2A	DMAP1, PRMT7		KMT2E	5	45
GO_bp	go dna alkylation	GATAD2A	DMAP1, PRMT7		KMT2E	5	45
GO_bp	go response to alkaloid	CHR5, CHR3	CHR2			5	137
GO_bp	go regulation of muscle contraction	CAC1C, CHR3	NMUR2			5	146
GO_bp	go second messenger mediated signaling	CAC1C, TMEM110	NMUR2			5	160
GO_bp	go dna methylation or demethylation	GATAD2A	DMAP1, PRMT7		KMT2E	5	59
GO_bp	go regulation of protein binding	PTPRF, MAPK3	PRMT7	PLCL1		5	168
GO_bp	go carbohydrate derivative catabolic process	DPYD, GA	APOBEC3G			5	172
GO_bp	go regulation of muscle system process	CAC1C, CHR3	NMUR2			5	194
GO_bp	go ear development	MAPK3, MYO15A			SOX2	5	195
GO_bp	go positive regulation of protein modification by small protein conjugation or removal	PSMB10, GNL3			RWDD3	5	195
GO_bp	go positive regulation of homeostatic process	MAPK3, GNL3			FOXO3	5	214
GO_bp	go steroid metabolic process	CYP17A1, CYP2D6			AKR1B1	5	236
GO_bp	go regulation of response to biotic stimulus	MAPK3, REEP2	APOBEC3G			5	237
GO_bp	go carboxylic acid biosynthetic process	DPYD, PTGIS			ELOVL3	5	264
GO_bp	go organic acid biosynthetic process	DPYD, PTGIS			ELOVL3	5	264
GO_bp	go rna modification	TYW5	APOBEC3G, FTSJ2			5	119
GO_bp	go regulation of protein modification by small protein conjugation or removal	PSMB10, GNL3			RWDD3	5	279
GO_bp	go dephosphorylation	PTPRF, NT5C2	PPM1M			5	284
GO_bp	go apoptotic signaling pathway	APOPT1, PTGIS			FOXO3	5	287
GO_bp	go positive regulation of hemopoiesis	CD46			FOXO3, KMT2E	5	162
GO_bp	go negative regulation of canonical wnt signaling pathway	PSMB10			SOX2, FOXO3	5	162
GO_bp	go regulation of dna metabolic process	MAPK3, GNL3	APOBEC3G			5	339
GO_bp	go alcohol metabolic process	CYP17A1, PLCB2			AKR1B1	5	347
GO_bp	go forebrain development	CYP17A1, LRP1			SOX2	5	354
GO_bp	go positive regulation of cellular protein localization	GNL3, TMEM110	DMAP1	NUTF2		5	360
GO_bp	go regulation of sequence specific dna binding transcription factor activity	MAPK3, PTGIS			RWDD3	5	361
GO_bp	go regulation of cell cell adhesion	CD46, MAD1L1			SOX2	5	373
GO_bp	go regulation of cytosolic calcium ion concentration	CAC1C	NMB, NMUR2			5	202
GO_bp	go microtubule based movement	ARL3	DH10, DH1			5	203
GO_bp	go reproductive system development	CYP17A1, PTGIS			FOXO3	5	399
GO_bp	go regulation of protein localization to nucleus	TMEM110	DMAP1	OTUD7B, NUTF2		5	218
GO_bp	go regulation of immune effector process	CD46, REEP2	APOBEC3G			5	423
GO_bp	go organic cyclic compound catabolic process	DPYD, NT5C2	APOBEC3G	EDC4		5	425
GO_bp	go regulation of canonical wnt signaling pathway	PSMB10			SOX2, FOXO3	5	236
GO_bp	go posttranscriptional regulation of gene expression	MAPK3, PSMB10		BOLL	FOXO3	5	445
GO_bp	go cytokine mediated signaling pathway	MAPK3, PSMB10			FOXO3	5	448
GO_bp	go cellular response to lipid	CYP17A1, MAPK3			KMT2E	5	455
GO_bp	go wound healing	VPS45, MAPK3			SOX2	5	467
GO_bp	go regulation of multi organism process	MAPK3, REEP2	APOBEC3G			5	470
GO_bp	go dna repair	INO80E, ACTR5	DMAP1			5	473
GO_bp	go response to growth factor	MAPK3, ESRP2			SOX2	5	474
GO_bp	go regulation of hemopoiesis	CD46			FOXO3, KMT2E	5	313
GO_bp	go response to acid chemical	CYP17A1			KMT2E, AKR1B1	5	318
GO_bp	go response to oxidative stress	NDUFA6			FOXO3, AKR1B1	5	351
GO_bp	go defense response to other organism	REEP2	APOBEC3G, POLR3H			5	482
GO_bp	go developmental growth			NRN1L	SOX2, FOXO3	5	332
GO_bp	go growth			NRN1L	SOX2, FOXO3	5	409
GO_bp	go regulation of phospholipase a2 activity	LRP1	NMUR2			4	11
GO_bp	go positive regulation of protein sumoylation	GNL3			RWDD3	4	11
GO_bp	go glycoside metabolic process	GA			AKR1B1	4	15
GO_bp	go ovulation	CYP17A1			FOXO3	4	18
GO_bp	go regulation of protein sumoylation	GNL3			RWDD3	4	21
GO_bp	go pyrimidine nucleoside catabolic process	DPYD	APOBEC3G			4	21
GO_bp	go c21 steroid hormone metabolic process	CYP17A1			AKR1B1	4	25
GO_bp	go pyrimidine containing compound catabolic process	DPYD	APOBEC3G			4	32
GO_bp	go catecholamine metabolic process	GRIN2A			AKR1B1	4	42
GO_bp	go catechol containing compound metabolic process	GRIN2A			AKR1B1	4	42
GO_bp	go hormone biosynthetic process	CYP17A1			AKR1B1	4	48
GO_bp	go secondary metabolic process	CYP2D6			AKR1B1	4	48
GO_bp	go pyrimidine nucleoside metabolic process	DPYD	APOBEC3G			4	50
GO_bp	go positive regulation of transcription factor import into nucleus	TMEM110	DMAP1			4	51
GO_bp	go positive regulation of phospholipase activity	PLCB2	NMUR2			4	53
GO_bp	go unsaturated fatty acid biosynthetic process	PTGIS			ELOVL3	4	55
GO_bp	go regulation of smooth muscle contraction	CHR3	NMUR2			4	60
GO_bp	go maternal process involved in female pregnancy	PTGIS			AKR1B1	4	60
GO_bp	go negative regulation of nf kappab transcription factor activity	PTGIS			RWDD3	4	66
GO_bp	go positive regulation of lipase activity	PLCB2	NMUR2			4	66
GO_bp	go cellular ketone metabolic process	CYP17A1			AKR1B1	4	68
GO_bp	go peptidyl lysine methylation	SETD8			KMT2E	4	74
GO_bp	go neural crest cell differentiation	MAPK3	SEMA6C			4	74
GO_bp	go pyrimidine containing compound metabolic process	DPYD	APOBEC3G			4	76
GO_bp	go histone methylation	SETD8	PRMT7		KMT2E	4	84
GO_bp	go mitotic sister chromatid segregation	MAU2			CEP57L1	4	91
GO_bp	go polyol metabolic process	PLCB2			AKR1B1	4	95
GO_bp	go regulation of transcription factor import into nucleus	TMEM110	DMAP1			4	95
GO_bp	go female gamete generation	CYP17A1			FOXO3	4	96
GO_bp	go cellular hormone metabolic process	CYP17A1			AKR1B1	4	103
GO_bp	go positive regulation of protein import	TMEM110	DMAP1	NUTF2		4	104
GO_bp	go response to retinoic acid	CYP17A1			KMT2E	4	107
GO_bp	go fatty acid biosynthetic process	PTGIS			ELOVL3	4	111
GO_bp	go protein heterooligomerization	CHR3	CHR2			4	112
GO_bp	go carbohydrate catabolic process	GA	GLYCTK			4	113
GO_bp	go steroid biosynthetic process	CYP17A1			AKR1B1	4	113
GO_bp	go protein sumoylation	L3MBTL2		STAG1	BCL11A	4	115
GO_bp	go protein methylation	SETD8	PRMT7		KMT2E	4	117
GO_bp	go tumor necrosis factor mediated signaling pathway	PSMB10			FOXO3	4	117
GO_bp	go protein alkylation	SETD8	PRMT7		KMT2E	4	117
GO_bp	go regulation of dendrite development	CHR3			BCL11A	4	119
GO_bp	go positive regulation of nucleocytoplasmic transport	TMEM110	DMAP1	NUTF2		4	121
GO_bp	go positive regulation of protein localization to nucleus	TMEM110	DMAP1	NUTF2		4	129
GO_bp	go positive regulation of leukocyte differentiation	CD46			KMT2E	4	131
GO_bp	go mesenchymal cell differentiation	MAPK3	SEMA6C			4	133
GO_bp	go negative regulation of sequence specific dna binding transcription factor activity	PTGIS			RWDD3	4	134
GO_bp	go regulation of defense response to virus by host	REEP2	APOBEC3G			4	135
GO_bp	go response to ethanol	GRIN2A	DMAP1			4	136
GO_bp	go glial cell differentiation	MAPK3			SOX2	4	136
GO_bp	go negative regulation of cell projection organization	LRP1	SEMA6C		BCL11A	4	142
GO_bp	go regulation of reactive oxygen species metabolic process	PTGIS			FOXO3	4	151
GO_bp	go leukocyte mediated immunity	CD46			KMT2E	4	157
GO_bp	go regeneration	PTPRF			SOX2	4	159
GO_bp	go hormone metabolic process	CYP17A1			AKR1B1	4	163
GO_bp	go ammonium ion metabolic process	GRIN2A			AKR1B1	4	169
GO_bp	go monocarboxylic acid biosynthetic process	PTGIS			ELOVL3	4	169
GO_bp	go gliogenesis	MAPK3			SOX2	4	174
GO_bp	go regulation of protein import	TMEM110	DMAP1	NUTF2		4	183
GO_bp	go mesenchyme development	MAPK3	SEMA6C			4	183
GO_bp	go cilium organization	ARL3	DH1			4	188
GO_bp	go protein dephosphorylation	PTPRF	PPM1M			4	189
GO_bp	go stem cell differentiation	MAPK3	SEMA6C			4	189
GO_bp	go regulation of defense response to virus	REEP2	APOBEC3G			4	190
GO_bp	go regulation of neuron apoptotic process	LRP1			FOXO3	4	191
GO_bp	go ribonucleoprotein complex subunit organization	SF3B1	PRMT7			4	195
GO_bp	go dna templated transcription initiation	MAPK3	POLR3H			4	199
GO_bp	go response to mechanical stimulus	MAPK3	DH1			4	206
GO_bp	go cilium morphogenesis	ARL3	DH1			4	207
GO_bp	go development of primary sexual characteristics	CYP17A1			FOXO3	4	207
GO_bp	go multi multicellular organism process	PTGIS			AKR1B1	4	210
GO_bp	go regulation of cysteine type endopeptidase activity	APOPT1			SOX2	4	212
GO_bp	go regulation of nucleocytoplasmic transport	TMEM110	DMAP1	NUTF2		4	220
GO_bp	go regulation of gene expression epigenetic	SF3B1	PRMT7			4	225
GO_bp	go regulation of leukocyte differentiation	CD46			KMT2E	4	232
GO_bp	go response to tumor necrosis factor	PSMB10			FOXO3	4	232
GO_bp	go positive regulation of cell cell adhesion	CD46			SOX2	4	236
GO_bp	go vacuolar transport	FAM109B			SGSM3	4	246
GO_bp	go regulation of neuron death	LRP1			FOXO3	4	251
GO_bp	go sex differentiation	CYP17A1			FOXO3	4	257
GO_bp	go positive regulation of intracellular protein transport	TMEM110	DMAP1	NUTF2		4	258
GO_bp	go regulation of hormone secretion	CAC1C	NMB			4	260
GO_bp	go negative regulation of locomotion	LRP1	SEMA6C			4	261
GO_bp	go rna splicing via transesterification reactions	SF3B1	PRMT7			4	266
GO_bp	go cellular response to peptide	MAPK3			AKR1B1	4	272
GO_bp	go negative regulation of response to external stimulus	PTGIS	SEMA6C			4	272
GO_bp	go positive regulation of cytoplasmic transport	TMEM110	DMAP1	NUTF2		4	282
GO_bp	go positive regulation of response to external stimulus	MAPK3	ARTN			4	296
GO_bp	go urogenital system development	ARL3			AKR1B1	4	296
GO_bp	go ribosome biogenesis	GNL3	FTSJ2			4	303
GO_bp	go regulation of protein targeting	TMEM110	DMAP1	NUTF2		4	307
GO_bp	go eye development	CAC1C			SOX2	4	325
GO_bp	go regulation of cell morphogenesis involved in differentiation	CHR3	SEMA6C		BCL11A	4	335
GO_bp	go small gtpase mediated signal transduction	ARL3			SGSM3	4	349
GO_bp	go regulation of cellular amide metabolic process	MAPK3		BOLL	FOXO3	4	351
GO_bp	go response to alcohol	GRIN2A	DMAP1			4	360
GO_bp	go positive regulation of cell adhesion	CD46			SOX2	4	367
GO_bp	go positive regulation of cytokine production	CD46	POLR3H			4	369
GO_bp	go positive regulation of intracellular transport	TMEM110	DMAP1	NUTF2		4	370
GO_bp	go regulation of intracellular protein transport	TMEM110	DMAP1	NUTF2		4	381
GO_bp	go ncrna processing	TYW5	FTSJ2			4	382
GO_bp	go response to peptide	MAPK3			AKR1B1	4	400
GO_bp	go leukocyte activation	PSMB10			KMT2E	4	412
GO_bp	go muscle structure development	PLEKHO1			ZBTB18	4	430
GO_bp	go protein oligomerization	CHR3	CHR2			4	431
GO_bp	go response to extracellular stimulus	CYP17A1	NMUR2			4	436
GO_bp	go regulation of vesicle mediated transport	MAPK3			SGSM3	4	460
GO_bp	go positive regulation of mapk cascade	MAPK3			SOX2	4	466
GO_bp	go response to inorganic substance	CHR3			AKR1B1	4	478
GO_bp	go organelle assembly	WBP2NL	DH1	CENPT		4	492
GO_bp	go histone h4 acetylation		DMAP1	MSL2		4	49
GO_bp	go negative regulation of developmental growth		SEMA6C	RAI1	BCL11A	4	83
GO_bp	go protein acetylation		DMAP1	MSL2		4	122
GO_bp	go chromatin remodeling		DMAP1	CENPT		4	147
GO_bp	go protein acylation		DMAP1	MSL2		4	152
GO_bp	go negative regulation of growth		SEMA6C	RAI1	BCL11A	4	235
GO_bp	go regulation of developmental growth		SEMA6C	RAI1	BCL11A	4	286
GO_bp	go rhythmic process		TEF	RAI1	FOXO3	4	297
GO_cc	go nuclear speck	ARL6IP4, GATAD2A, SF3B1, THOC7		PSKH1, ATPAF2	KMT2E	8	193
GO_cc	go transporter complex	CAC1C, CHR5, CHR3, GRIN2A, SMDT1	CHR2			8	318
GO_cc	go nuclear body	ARL6IP4, GATAD2A, SF3B1, THOC7		PSKH1, ATPAF2	KMT2E	8	347
GO_cc	go receptor complex	LRP1, CHR5, CHR3, GRIN2A	CHR2			7	324
GO_cc	go postsynapse	CAC1C, CHR5, CHR3, GRIN2A	CHR2			7	376
GO_cc	go plasma membrane receptor complex	CHR5, CHR3, GRIN2A	CHR2			6	175
GO_cc	go postsynaptic membrane	CHR5, CHR3, GRIN2A	CHR2			6	203
GO_cc	go synaptic membrane	CHR5, CHR3, GRIN2A	CHR2			6	259
GO_cc	go proteinaceous extracellular matrix	ADAMTSL3, CILP2			ADAMTS8, ADAMTS15	6	350
GO_cc	go microtubule	ARL3, REEP2	DH10, DH1		CEP57L1	6	404
GO_cc	go extracellular matrix	ADAMTSL3, CILP2			ADAMTS8, ADAMTS15	6	419
GO_cc	go cilium	ARL3, NEK4	DH10, DH1			6	468
GO_cc	go acetylcholine gated channel complex	CHR5, CHR3	CHR2			5	23
GO_cc	go centrosome	ARL3, MAD1L1	POLR3H		CEP57L1	5	483
GO_cc	go sperm part	CD46	DH1			4	140
GO_cc	go actin based cell projection	MYO15A			AKR1B1	4	179
GO_cc	go cytoplasmic region	TMEM110			AKR1B1	4	285
GO_cc	go cytoplasmic mrna processing body		APOBEC3G	EDC4		4	70
GO_cc	go acetyltransferase complex		DMAP1	MSL2		4	96
GO_cc	go ribonucleoprotein granule		APOBEC3G	EDC4		4	146
GO_mf	go gated channel activity	CAC1C, CHR5, CHR3, GRIN2A	NMUR2, CHR2			8	322
GO_mf	go passive transmembrane transporter activity	CAC1C, CHR5, CHR3, GRIN2A	NMUR2, CHR2			8	457
GO_mf	go cation channel activity	CAC1C, CHR5, CHR3, GRIN2A	CHR2			7	294
GO_mf	go phosphoric ester hydrolase activity	PTPRF, NT5C2, PLCB2, CILP2	PPM1M	PLCL1		7	366
GO_mf	go excitatory extracellular ligand gated ion channel activity	CHR5, CHR3, GRIN2A	CHR2			6	55
GO_mf	go neurotransmitter receptor activity	CHR5, CHR3, GRIN2A	CHR2			6	68
GO_mf	go extracellular ligand gated ion channel activity	CHR5, CHR3, GRIN2A	CHR2			6	74
GO_mf	go ligand gated channel activity	CHR5, CHR3, GRIN2A	CHR2			6	140
GO_mf	go phosphatase activity	PTPRF, NT5C2, CILP2	PPM1M			6	273
GO_mf	go endopeptidase activity	CD46, PSMB10			ADAMTS8, ADAMTS15	6	406
GO_mf	go protein heterodimerization activity	CHR5, CHR3		CENPT, NRN1L	BCL11A	6	460
GO_mf	go acetylcholine binding	CHR5, CHR3	CHR2			5	24
GO_mf	go neurotransmitter binding	CHR5, CHR3	CHR2			5	30
GO_mf	go acetylcholine receptor activity	CHR5, CHR3	CHR2			5	30
GO_mf	go quaternary ammonium group binding	CHR5, CHR3	CHR2			5	50
GO_mf	go ammonium ion binding	CHR5, CHR3	CHR2			5	71
GO_mf	go drug binding	CHR3, CYP2D6	CHR2			5	108
GO_mf	go histone binding	KDM4A, L3MBTL2	PRMT7			5	173
GO_mf	go motor activity	MYO15A	DH10, DH1			5	129
GO_mf	go s adenosylmethionine dependent methyltransferase activity	SETD8	PRMT7, FTSJ2		KMT2E	5	138
GO_mf	go heparin binding	PTPRF			ADAMTS8, ADAMTS15	5	157
GO_mf	go metallopeptidase activity	ADAMTSL3			ADAMTS8, ADAMTS15	5	183
GO_mf	go guanyl nucleotide binding	ARL3, GNL3	NMUR2			5	381
GO_mf	go glycosaminoglycan binding	PTPRF			ADAMTS8, ADAMTS15	5	204
GO_mf	go transferase activity transferring one carbon groups	SETD8	PRMT7, FTSJ2		KMT2E	5	220
GO_mf	go sulfur compound binding	PTPRF			ADAMTS8, ADAMTS15	5	234
GO_mf	go transcriptional activator activity rna polymerase ii transcription regulatory region sequence specific binding			STAG1	SOX2, FOXO3	5	315
GO_mf	go histone lysine n methyltransferase activity	SETD8			KMT2E	4	45
GO_mf	go manganese ion binding	NEK4	PPM1M			4	48
GO_mf	go lysine n methyltransferase activity	SETD8			KMT2E	4	57
GO_mf	go histone methyltransferase activity	SETD8	PRMT7		KMT2E	4	58
GO_mf	go vitamin binding	OGFOD2	FTCDNL1			4	80
GO_mf	go protein methyltransferase activity	SETD8	PRMT7		KMT2E	4	82
GO_mf	go n methyltransferase activity	SETD8	PRMT7		KMT2E	4	87
GO_mf	go phosphoprotein phosphatase activity	PTPRF	PPM1M			4	177
GO_mf	go cell adhesion molecule binding	CD46			ADAMTS8	4	184
GO_mf	go microtubule binding	ARL3			CEP57L1	4	200
GO_mf	go organic acid binding	OGFOD2	FTCDNL1			4	207
GO_mf	go transcription corepressor activity	SETD8	DMAP1			4	216
GO_mf	go ras guanyl nucleotide exchange factor activity	GRIN2A	ARTN			4	227
GO_mf	go g protein coupled receptor binding	REEP2	NMB			4	256
GO_mf	go cofactor binding	DPYD	ALAS1			4	259
GO_mf	go tubulin binding	ARL3			CEP57L1	4	269
GO_mf	go guanyl nucleotide exchange factor activity	GRIN2A	ARTN			4	302
GO_mf	go gtpase binding			NUTF2	SGSM3	4	294
GO_mf	go chromatin binding			STAG1	FOXO3	4	432
