# Supplementary material for: Functional mapping and annotation of genetic associations with FUMA
Source: Nat Commun. 2017 Nov 28;8:1826. doi: 10.1038/s41467-017-01261-5 (PMC5705698; doi:10.1038/s41467-017-01261-5)
Supplement: Supplementary file 23 — Supplementary Data 20 [file 41467_2017_1261_MOESM23_ESM.xlsx]

## Sheet: Supplementary Data 20
Supplementary Data 20. Enriched gene sets by prioritized genes from SCZ GWAS FDR: BH corrected P-value (per category).
Category	GeneSet	#genes in the gene set	#overlapping genes	P	FDR	Overlapping genes
Canonical_Pathways	reactome highly calcium permeable postsynaptic nicotinic acetylcholine receptors	12	3	5.33718e-07	0.000354389	CHRNA5, CHRNA3, CHRNA2
Canonical_Pathways	reactome presynaptic nicotinic acetylcholine receptors	12	3	5.33718e-07	0.000354389	CHRNA5, CHRNA3, CHRNA2
Canonical_Pathways	reactome acetylcholine binding and downstream events	15	3	1.45191e-06	0.000642714	CHRNA5, CHRNA3, CHRNA2
Canonical_Pathways	kegg alzheimers disease	156	6	3.73538e-05	0.0124014	CACNA1C, LRP1, PLCB2, GRIN2A, MAPK3, NDUFA6
Canonical_Pathways	kegg long term potentiation	70	4	5.64912e-05	0.0150041	CACNA1C, PLCB2, GRIN2A, MAPK3
Canonical_Pathways	reactome neurotransmitter receptor binding and downstream transmission in the postsynaptic cell	133	5	0.0001328	0.028449	PLCB2, CHRNA5, CHRNA3, GRIN2A, CHRNA2
Canonical_Pathways	biocarta pten pathway	18	2	0.000149957	0.028449	MAPK3, FOXO3
Canonical_Pathways	reactome cytochrome p450 arranged by substrate type	49	3	0.000193298	0.0320874	CYP17A1, PTGIS, CYP2D6
Canonical_Pathways	pid s1p s1p1 pathway	21	2	0.000241303	0.0356056	PLCB2, MAPK3
GO_bp	go dna methylation	45	4	6.40665e-06	0.0107838	DMAP1, PRMT7, GATAD2A, KMT2E
GO_bp	go dna alkylation	45	4	6.40665e-06	0.0107838	DMAP1, PRMT7, GATAD2A, KMT2E
GO_bp	go dna modification	79	5	6.9543e-06	0.0107838	DMAP1, PRMT7, GATAD2A, APOBEC3G, KMT2E
GO_bp	go neuromuscular synaptic transmission	26	3	1.51302e-05	0.0175964	CHRNA5, CHRNA3, CHRNA2
GO_bp	go dna methylation or demethylation	59	4	2.45947e-05	0.0207636	DMAP1, PRMT7, GATAD2A, KMT2E
GO_bp	go positive regulation of protein sumoylation	11	2	3.12436e-05	0.0207636	RWDD3, GNL3
GO_bp	go regulation of phospholipase a2 activity	11	2	3.12436e-05	0.0207636	LRP1, NMUR2
GO_bp	go synaptic transmission cholinergic	36	3	5.69829e-05	0.0263792	CHRNA5, CHRNA3, CHRNA2
GO_bp	go cell surface receptor signaling pathway involved in cell cell signaling	71	4	6.04888e-05	0.0263792	CHRNA5, CHRNA3, GRIN2A, CHRNA2
GO_bp	go arachidonate transport	14	2	6.80462e-05	0.0263792	NMB, NMUR2
GO_bp	go arachidonic acid secretion	14	2	6.80462e-05	0.0263792	NMB, NMUR2
GO_bp	go alkaloid metabolic process	14	2	6.80462e-05	0.0263792	PTGIS, CYP2D6
GO_bp	go fructose metabolic process	15	2	8.46948e-05	0.0281429	GLYCTK, AKR1B1
GO_bp	go glycoside metabolic process	15	2	8.46948e-05	0.0281429	NAGA, AKR1B1
GO_bp	go glycosyl compound catabolic process	41	3	9.57811e-05	0.0297049	DPYD, APOBEC3G, NAGA
GO_bp	go regulation of receptor binding	17	2	0.000125499	0.0364889	PTPRF, PLCL1
GO_bp	go ovulation	18	2	0.000149957	0.0410353	CYP17A1, FOXO3
GO_bp	go long chain fatty acid metabolic process	88	4	0.000168182	0.0423054	ELOVL3, MAPK3, PTGIS, CYP2D6
GO_bp	go neuronal stem cell population maintenance	19	2	0.000177315	0.0423054	SOX2, FOXO3
GO_bp	go macromolecule methylation	204	6	0.000200488	0.0423054	DMAP1, SETD8, PRMT7, GATAD2A, FTSJ2, KMT2E
GO_bp	go fatty acid derivative transport	20	2	0.000207716	0.0423054	NMB, NMUR2
GO_bp	go icosanoid transport	20	2	0.000207716	0.0423054	NMB, NMUR2
GO_bp	go arachidonic acid metabolic process	50	3	0.000209162	0.0423054	MAPK3, PTGIS, CYP2D6
GO_bp	go response to nicotine	51	3	0.000225944	0.0431747	CHRNA5, CHRNA3, CHRNA2
GO_bp	go regulation of protein sumoylation	21	2	0.000241303	0.0431747	RWDD3, GNL3
GO_bp	go pyrimidine nucleoside catabolic process	21	2	0.000241303	0.0431747	DPYD, APOBEC3G
GO_cc	go acetylcholine gated channel complex	23	3	9.08406e-06	0.00529601	CHRNA5, CHRNA3, CHRNA2
GO_cc	go nuclear speck	193	7	1.81777e-05	0.00529881	ARL6IP4, PSKH1, ATPAF2, GATAD2A, SF3B1, THOC7, KMT2E
GO_cc	go dna helicase complex	14	2	6.80462e-05	0.0132236	INO80E, ACTR5
GO_cc	go ino80 type complex	21	2	0.000241303	0.0351699	INO80E, ACTR5
GO_mf	go acetylcholine binding	24	3	1.08517e-05	0.00505549	CHRNA5, CHRNA3, CHRNA2
GO_mf	go excitatory extracellular ligand gated ion channel activity	55	4	1.74113e-05	0.00505549	CHRNA5, CHRNA3, GRIN2A, CHRNA2
GO_mf	go oxidoreductase activity acting on paired donors with incorporation or reduction of molecular oxygen	146	6	2.44144e-05	0.00505549	KDM4A, CYP17A1, OGFOD2, TYW5, PTGIS, CYP2D6
GO_mf	go neurotransmitter binding	30	3	2.72386e-05	0.00505549	CHRNA5, CHRNA3, CHRNA2
GO_mf	go acetylcholine receptor activity	30	3	2.72386e-05	0.00505549	CHRNA5, CHRNA3, CHRNA2
GO_mf	go neurotransmitter receptor activity	68	4	4.91096e-05	0.00759563	CHRNA5, CHRNA3, GRIN2A, CHRNA2
GO_mf	go extracellular ligand gated ion channel activity	74	4	7.38026e-05	0.00978411	CHRNA5, CHRNA3, GRIN2A, CHRNA2
GO_mf	go transition metal ion binding	1366	19	0.000122075	0.0141607	KDM4A, OTUD7B, CYP17A1, ADAMTS8, ADAMTS15, OGFOD2, ADAMTSL3, GRIN2A, RAI1, GATAD2A, TYW5, PTGIS, APOBEC3G, L3MBTL2, CYP2D6, PPM1M, NEK4, MSL2, KMT2E
GO_mf	go quaternary ammonium group binding	50	3	0.000209162	0.021567	CHRNA5, CHRNA3, CHRNA2
GO_mf	go iron ion binding	155	5	0.000304816	0.028287	CYP17A1, OGFOD2, TYW5, PTGIS, CYP2D6
GO_mf	go histone methyltransferase activity	58	3	0.000371706	0.0313585	SETD8, PRMT7, KMT2E

## Sheet: Sheet1
Category	GeneSet	N_genes	N_overlap	p	adjP	genes
Canonical_Pathways	reactome highly calcium permeable postsynaptic nicotinic acetylcholine receptors	12	3	5.33718e-07	0.000354389	CHRNA5, CHRNA3, CHRNA2
Canonical_Pathways	reactome presynaptic nicotinic acetylcholine receptors	12	3	5.33718e-07	0.000354389	CHRNA5, CHRNA3, CHRNA2
Canonical_Pathways	reactome acetylcholine binding and downstream events	15	3	1.45191e-06	0.000642714	CHRNA5, CHRNA3, CHRNA2
Canonical_Pathways	kegg alzheimers disease	156	6	3.73538e-05	0.0124014	CACNA1C, LRP1, PLCB2, GRIN2A, MAPK3, NDUFA6
Canonical_Pathways	kegg long term potentiation	70	4	5.64912e-05	0.0150041	CACNA1C, PLCB2, GRIN2A, MAPK3
Canonical_Pathways	reactome neurotransmitter receptor binding and downstream transmission in the postsynaptic cell	133	5	0.0001328	0.028449	PLCB2, CHRNA5, CHRNA3, GRIN2A, CHRNA2
Canonical_Pathways	biocarta pten pathway	18	2	0.000149957	0.028449	MAPK3, FOXO3
Canonical_Pathways	reactome cytochrome p450 arranged by substrate type	49	3	0.000193298	0.0320874	CYP17A1, PTGIS, CYP2D6
Canonical_Pathways	pid s1p s1p1 pathway	21	2	0.000241303	0.0356056	PLCB2, MAPK3
GO_bp	go dna methylation	45	4	6.40665e-06	0.0107838	DMAP1, PRMT7, GATAD2A, KMT2E
GO_bp	go dna alkylation	45	4	6.40665e-06	0.0107838	DMAP1, PRMT7, GATAD2A, KMT2E
GO_bp	go dna modification	79	5	6.9543e-06	0.0107838	DMAP1, PRMT7, GATAD2A, APOBEC3G, KMT2E
GO_bp	go neuromuscular synaptic transmission	26	3	1.51302e-05	0.0175964	CHRNA5, CHRNA3, CHRNA2
GO_bp	go dna methylation or demethylation	59	4	2.45947e-05	0.0207636	DMAP1, PRMT7, GATAD2A, KMT2E
GO_bp	go positive regulation of protein sumoylation	11	2	3.12436e-05	0.0207636	RWDD3, GNL3
GO_bp	go regulation of phospholipase a2 activity	11	2	3.12436e-05	0.0207636	LRP1, NMUR2
GO_bp	go synaptic transmission cholinergic	36	3	5.69829e-05	0.0263792	CHRNA5, CHRNA3, CHRNA2
GO_bp	go cell surface receptor signaling pathway involved in cell cell signaling	71	4	6.04888e-05	0.0263792	CHRNA5, CHRNA3, GRIN2A, CHRNA2
GO_bp	go arachidonate transport	14	2	6.80462e-05	0.0263792	NMB, NMUR2
GO_bp	go arachidonic acid secretion	14	2	6.80462e-05	0.0263792	NMB, NMUR2
GO_bp	go alkaloid metabolic process	14	2	6.80462e-05	0.0263792	PTGIS, CYP2D6
GO_bp	go fructose metabolic process	15	2	8.46948e-05	0.0281429	GLYCTK, AKR1B1
GO_bp	go glycoside metabolic process	15	2	8.46948e-05	0.0281429	NAGA, AKR1B1
GO_bp	go glycosyl compound catabolic process	41	3	9.57811e-05	0.0297049	DPYD, APOBEC3G, NAGA
GO_bp	go regulation of receptor binding	17	2	0.000125499	0.0364889	PTPRF, PLCL1
GO_bp	go ovulation	18	2	0.000149957	0.0410353	CYP17A1, FOXO3
GO_bp	go long chain fatty acid metabolic process	88	4	0.000168182	0.0423054	ELOVL3, MAPK3, PTGIS, CYP2D6
GO_bp	go neuronal stem cell population maintenance	19	2	0.000177315	0.0423054	SOX2, FOXO3
GO_bp	go macromolecule methylation	204	6	0.000200488	0.0423054	DMAP1, SETD8, PRMT7, GATAD2A, FTSJ2, KMT2E
GO_bp	go fatty acid derivative transport	20	2	0.000207716	0.0423054	NMB, NMUR2
GO_bp	go icosanoid transport	20	2	0.000207716	0.0423054	NMB, NMUR2
GO_bp	go arachidonic acid metabolic process	50	3	0.000209162	0.0423054	MAPK3, PTGIS, CYP2D6
GO_bp	go response to nicotine	51	3	0.000225944	0.0431747	CHRNA5, CHRNA3, CHRNA2
GO_bp	go regulation of protein sumoylation	21	2	0.000241303	0.0431747	RWDD3, GNL3
GO_bp	go pyrimidine nucleoside catabolic process	21	2	0.000241303	0.0431747	DPYD, APOBEC3G
GO_cc	go acetylcholine gated channel complex	23	3	9.08406e-06	0.00529601	CHRNA5, CHRNA3, CHRNA2
GO_cc	go nuclear speck	193	7	1.81777e-05	0.00529881	ARL6IP4, PSKH1, ATPAF2, GATAD2A, SF3B1, THOC7, KMT2E
GO_cc	go dna helicase complex	14	2	6.80462e-05	0.0132236	INO80E, ACTR5
GO_cc	go ino80 type complex	21	2	0.000241303	0.0351699	INO80E, ACTR5
GO_mf	go acetylcholine binding	24	3	1.08517e-05	0.00505549	CHRNA5, CHRNA3, CHRNA2
GO_mf	go excitatory extracellular ligand gated ion channel activity	55	4	1.74113e-05	0.00505549	CHRNA5, CHRNA3, GRIN2A, CHRNA2
GO_mf	go oxidoreductase activity acting on paired donors with incorporation or reduction of molecular oxygen	146	6	2.44144e-05	0.00505549	KDM4A, CYP17A1, OGFOD2, TYW5, PTGIS, CYP2D6
GO_mf	go neurotransmitter binding	30	3	2.72386e-05	0.00505549	CHRNA5, CHRNA3, CHRNA2
GO_mf	go acetylcholine receptor activity	30	3	2.72386e-05	0.00505549	CHRNA5, CHRNA3, CHRNA2
GO_mf	go neurotransmitter receptor activity	68	4	4.91096e-05	0.00759563	CHRNA5, CHRNA3, GRIN2A, CHRNA2
GO_mf	go extracellular ligand gated ion channel activity	74	4	7.38026e-05	0.00978411	CHRNA5, CHRNA3, GRIN2A, CHRNA2
GO_mf	go transition metal ion binding	1366	19	0.000122075	0.0141607	KDM4A, OTUD7B, CYP17A1, ADAMTS8, ADAMTS15, OGFOD2, ADAMTSL3, GRIN2A, RAI1, GATAD2A, TYW5, PTGIS, APOBEC3G, L3MBTL2, CYP2D6, PPM1M, NEK4, MSL2, KMT2E
GO_mf	go quaternary ammonium group binding	50	3	0.000209162	0.021567	CHRNA5, CHRNA3, CHRNA2
GO_mf	go iron ion binding	155	5	0.000304816	0.028287	CYP17A1, OGFOD2, TYW5, PTGIS, CYP2D6
GO_mf	go histone methyltransferase activity	58	3	0.000371706	0.0313585	SETD8, PRMT7, KMT2E
